# Supplementary material for: Dynamics of CO photooxidation to CO2 on rutile (110)
Source: Commun Chem. 2026 Mar 10;9:127. doi: 10.1038/s42004-026-01901-2 (PMC13009378; doi:10.1038/s42004-026-01901-2)
Supplement: Supplementary file 4 — Supplementary Data [file 42004_2026_1901_MOESM4_ESM.txt]

VAMAS Surface Chemical Analysis Standard Data Transfer Format 1988 May 4
Not Specified
Not Specified
Not Specified
Not Specified
4
Casa Info Follows CasaXPS Version 2.3.25PR1.0
0
Conversion string = c:\users\gleissnh\nextcloud\flash\matlab\casaxps\sortedfirst10600\01--2.25.dat
SourceAnalyserAngle: 54.735600 d
NORM
REGULAR
10
1
Exp Variable
d
0
0
0
0
207
firstten_pumped.dat
firstten_pumped.dat
0
0
0
0
0
0
0
15
Casa Info Follows
0
0
2
CASA region (*524.2 - 542.2*) (*Shirley*) 953.66567 960.93295 1 2 0 0 1181.8612 -450 0 0 (*NoTag*) 0 0 0
CASA region (*524.2 - 542.2*) (*Linear*) 945.90508 953.88138 1 2 1 0 1181.8612 -450 0 0 (*NoTag*) 0 0 0
5
CASA comp (*lattice O*) (*LA(1.53,243)*) Area 0.033056707 1e-020 0.50164856 -1 1 MFWHM 1.2749039 0.29752066 7.4380165 -1 1 Position 956.178 953.68154 960.80026 -1 1 RSF 0 MASS 0 INDEX 8 (*NoTag*) CONST (**) UNCORRECTEDRSF 0
CASA comp (*CO*) (*LA(1.53,243)*) Area 0.0025327085 1e-020 0.50164856 -1 1 MFWHM 1.34 0.2604 1.34 -1 1 Position 950.08583 950.02 950.1 -1 1 RSF 1 MASS 0 INDEX 9 (*NoTag*) CONST (**) UNCORRECTEDRSF 0
CASA comp (*CO2*) (*LA(1.53,243)*) Area 0.00025860798 0 0.0003 -1 1 MFWHM 1.35 1.3 1.35 -1 1 Position 951.13 951.08 951.13 -1 1 RSF 1 MASS 0 INDEX 10 (*NoTag*) CONST (**) UNCORRECTEDRSF 0
CASA comp (*OH*) (*LA(1.53,243)*) Area 0.00074783386 1e-020 0.48319805 -1 1 MFWHM 1 1 1.4 -1 1 Position 954.9 953.682 954.9 -1 1 RSF 0 MASS 0 INDEX 11 (*NoTag*) CONST (**) UNCORRECTEDRSF 0
CASA comp (*???*) (*LA(1.53,243)*) Area 0.00019376835 1e-020 0.50164856 -1 1 MFWHM 1 1 1.2 -1 1 Position 948.65 948.4 948.65 -1 1 RSF 1 MASS 0 INDEX 12 (*NoTag*) CONST (**) UNCORRECTEDRSF 0
C:\Users\gleissnh\Nextcloud\FLASH\matlab\CasaXPS\smooth\firstten_pumped.vms
c:\users\gleissnh\nextcloud\flash\matlab\casaxps\timedelayco.vms
C:\Users\gleissnh\Nextcloud\FLASH\matlab\CasaXPS\coox_new_11.2020updated2022.vms
XPS
1
Al
1486.6
1e+037
1e+037
1e+037
1e+037
1e+037
FAT
1e+037
1e+037
1e+037
1e+037
1e+037
1e+037
1e+037
1e+037
190

-1
Binding Energy
eV
542.2
-0.15
1
Counts
d
pulse counting
1
1
1e+037
1e+037
1e+037
1e+037
3
PROPAGATION_CONVERGED
d
1
ESCAPE DEPTH TYPE
d
1
MFP Exponent
d
0
121
0
1
0.00701476
0.00701476
0.00691118
0.00693294
0.00701674
0.00703367
0.0069427
0.00704235
0.00685864
0.00689339
0.00699042
0.00691002
0.00694795
0.00689603
0.00672615
0.00679253
0.0068222
0.00680336
0.00677238
0.00670725
0.00671019
0.0069415
0.00676745
0.00699103
0.00688923
0.00694215
0.00698866
0.0070673
0.00712109
0.00719128
0.00726002
0.00740802
0.0074503
0.00768028
0.0078831
0.0080552
0.00845281
0.00852812
0.00848496
0.00856964
0.00840002
0.00824053
0.00791149
0.00767891
0.00751288
0.00729806
0.00716734
0.00711031
0.00705611
0.0070162
0.00698971
0.00691452
0.00706384
0.00701013
0.00707473
0.00720044
0.0070738
0.00705294
0.00703037
0.00688226
0.00683377
0.00677867
0.00682112
0.0067632
0.00684973
0.00701193
0.00726155
0.00759013
0.00802199
0.00851205
0.00942117
0.010343
0.0120415
0.0142736
0.017392
0.0207308
0.0245046
0.0274235
0.0291859
0.028809
0.0270136
0.0238995
0.0199352
0.0158998
0.0126338
0.0101238
0.00845983
0.00732874
0.0066477
0.00624424
0.00596403
0.00578113
0.0054844
0.00548753
0.00547787
0.00539861
0.00536954
0.00531844
0.00531273
0.00524321
0.00526071
0.00514824
0.00525282
0.00516739
0.0052229
0.00522783
0.00510736
0.00510872
0.00519595
0.00510345
0.00511669
0.00505767
0.00506507
0.00512977
0.00509306
0.00502235
0.00503223
0.00499266
0.00495167
0.0050271
0.0050271
firstten-toocold.dat
firstten-toocold.dat
0
0
0
0
0
0
0
17
Casa Info Follows
0
1
annot comps v2315 Display 0.05 0.2 RGB(0,0,0) Font(35,34,400,0,Arial)

2
CASA region (*522.905 - 543.605*) (*Shirley*) 951.69817 959.02362 1 2 3 0 882.64613 -450 0 0 (*NoTag*) 0 0 0
CASA region (*522.905 - 543.605*) (*Linear*) 945.39788 952.28203 1 2 0 3.3 882.64613 -450 0 0 (*NoTag*) 0 0 0
5
CASA comp (*lattice O*) (*GL(30)*) Area 16921.772 0 1000000 -1 1 MFWHM 1.3871046 0.29752066 7.4380165 -1 1 Position 956.16917 953.92036 958.44664 -1 1 RSF 0 MASS 0 INDEX 8 (*NoTag*) CONST (**) UNCORRECTEDRSF 0
CASA comp (*CO*) (*GL(30)*) Area 5267.6361 0 1000000 -1 1 MFWHM 1.6037068 1.4 1.9 -1 1 Position 949.95008 949.85 950.15 -1 -6.1 RSF 1 MASS 0 INDEX 9 (*NoTag*) CONST (**) UNCORRECTEDRSF 0
CASA comp (*H2O*) (*GL(30)*) Area 473.89455 0 1000000 -1 1 MFWHM 1.5 1.3 1.5 -1 1 Position 952.8 952.282 952.8 -1 1 RSF 0 MASS 0 INDEX 13 (*NoTag*) CONST (**) UNCORRECTEDRSF 0
CASA comp (*OH*) (*GL(30)*) Area 359.51741 0 10000 -1 1 MFWHM 1.3 1 1.3 -1 1 Position 954.76917 0 0 0 -1.4 RSF 0 MASS 0 INDEX 11 (*NoTag*) CONST (**) UNCORRECTEDRSF 0
CASA comp (*CO2*) (*GL(30)*) Area 0 0 5000 -1 1 MFWHM 1.4 1.3 1.4 -1 1 Position 951.105 951.05 951.15 -1 1 RSF 1 MASS 0 INDEX 10 (*NoTag*) CONST (**) UNCORRECTEDRSF 0
c:\users\gleissnh\nextcloud\flash\matlab\casaxps\over40min-toocold.vms
c:\users\gleissnh\nextcloud\flash\matlab\casaxps\timedelayco.vms
C:\Users\gleissnh\Nextcloud\FLASH\matlab\CasaXPS\coox_new_11.2020updated2022.vms
XPS
1
Al
1486.6
1e+037
1e+037
1e+037
1e+037
1e+037
FAT
1e+037
1e+037
1e+037
1e+037
1e+037
1e+037
1e+037
1e+037
too cold

-1
Binding Energy
eV
543.60547
-0.15
1
Counts
d
pulse counting
1
1
1e+037
1e+037
1e+037
1e+037
3
ESCAPE DEPTH TYPE
d
1
MFP Exponent
d
0
PROPAGATION_CONVERGED
d
1
139
0
1
4155
4155
4155
4155
4155
4155
4155
4155
4155
4155
4155
4155
4155
4155
4288
4155
4228
4128
4221
4217
4296
4219
4111
4195
4134
4201
4157
4210
4280
4325
4341
4344
4572
4570
4538
4667
4712
4717
4892
5037
5360
5672
6104
6307
6808
7003
7155
7271
7192
6938
6531
5897
5690
5267
4750
4642
4530
4506
4345
4281
4373
4286
4438
4305
4495
4441
4424
4606
4541
4440
4340
4507
4539
4545
4466
4538
4682
4851
5011
5392
6102
6734
8121
9441
11114
12646
14077
14960
14893
14430
13148
11595
9935
8336
6819
5829
4979
4372
4029
3844
3760
3747
3614
3607
3489
3509
3408
3377
3399
3398
3334
3330
3312
3352
3268
3419
3363
3215
3261
3294
3402
3268
3419
3279
3227
3162
3354
3215
3216
3161
3226
3305
3226
3226
3226
3226
3226
3226
3226
coads33692_18000.dat
coads33692_18000.dat
0
0
0
0
0
0
0
17
Casa Info Follows
1
Calib M = 530.32 A = 530.39 BE ADD
0
2
CASA region (*COads*) (*Linear*) 947.05595 953.99529 1 2 0 1 1142.4993 -450 0 0 (*NoTag*) 0 0 0
CASA region (*COads*) (*Shirley*) 953.70472 960.18863 1 2 1 0 1142.4993 -450 0 0 (*NoTag*) 0 0 0
6
CASA comp (*lattice O*) (*LA(1.53,243)*) Area 40028.255 0 10000000 -1 1 MFWHM 1.2565807 0.29752066 7.4380165 -1 1 Position 956.20365 953.70472 960.18863 -1 1 RSF 1 MASS 0 INDEX 8 (*NoTag*) CONST (**) UNCORRECTEDRSF 0
CASA comp (*CO*) (*LA(1.53,243)*) Area 3288.2901 0 10000000 -1 1 MFWHM 1.2998676 1.28 1.5 -1 1 Position 950.03768 949.93 950.08 -1 1 RSF 1 MASS 0 INDEX 9 (*NoTag*) CONST (**) UNCORRECTEDRSF 0
CASA comp (*H2O*) (*LA(1.53,243)*) Area 633.87906 0 10000000 -1 1 MFWHM 1 1 1.6 -1 1 Position 952.65696 952.53 952.83 -1 1 RSF 1 MASS 0 INDEX 10 (*NoTag*) CONST (**) UNCORRECTEDRSF 0
CASA comp (*CO2*) (*LA(1.53,243)*) Area 1e-005 0 1e-005 -1 1 MFWHM 1.3 1.3 1.37 -1 1 Position 950.98 950.98 951.08 -1 1 RSF 1 MASS 0 INDEX 11 (*NoTag*) CONST (**) UNCORRECTEDRSF 0
CASA comp (*OH*) (*LA(1.53,243)*) Area 237.77795 0 1000000 -1 1 MFWHM 1 1 1.3 -1 1 Position 954.83 953.705 954.83 -1 1 RSF 1 MASS 0 INDEX 12 (*NoTag*) CONST (**) UNCORRECTEDRSF 0
CASA comp (*???*) (*LA(1.53,243)*) Area 375.76372 0 1000 -1 1 MFWHM 1.1240911 1 1.3 -1 1 Position 948.57934 948.03 949.03 -1 1 RSF 1 MASS 0 INDEX 13 (*NoTag*) CONST (**) UNCORRECTEDRSF 0
c:\users\gleissnh\nextcloud\flash\matlab\casaxps\coads33692_18000.vms
c:\users\gleissnh\nextcloud\flash\matlab\casaxps\timedelayco.vms
C:\Users\gleissnh\Nextcloud\FLASH\matlab\CasaXPS\coox_new_11.2020updated2022.vms
XPS
1
Al
1486.6
1e+037
1e+037
1e+037
1e+037
1e+037
FAT
1e+037
1e+037
1e+037
1e+037
1e+037
1e+037
1e+037
1e+037
COads

-1
Binding Energy
eV
542.5
-0.2
1
Counts
d
pulse counting
1
1
1e+037
1e+037
1e+037
1e+037
3
ESCAPE DEPTH TYPE
d
1
MFP Exponent
d
0
PROPAGATION_CONVERGED
d
1
96
0
1
8447
8447
8408
8534
8436
8400
8582
8402
8633
8413
8541
8439
8311
8216
8309
8335
8120
8369
8217
8491
8444
8628
8617
8629
8859
9051
9127
9518
10125
10492
10521
10385
10194
9540
9105
8823
8528
8579
8520
8321
8460
8712
9032
8740
8921
8852
8573
8544
8459
8343
8373
8485
9051
9378
10200
11678
14208
18310
23965
30052
34533
36101
33123
27319
20894
15038
11597
9301
8239
7658
7244
7001
6848
6616
6554
6493
6406
6466
6411
6358
6460
6190
6346
6269
6222
6196
6221
6225
6116
6216
6274
6115
6097
6178
6181
6181
coads33692_6509_1.dat
coads33692_6509_1.dat
0
0
0
0
0
0
0
16
Casa Info Follows
0
0
2
CASA region (*COads H2O*) (*Shirley*) 953.29328 961.95672 1 2 0 0 1181.8612 -450 0 0 (*NoTag*) 0 0 0
CASA region (*COads H2O*) (*Linear*) 944.59124 952.96126 1 2 0 0 1123.7624 -450 0 0 (*NoTag*) 0 0 0
6
CASA comp (*lattice O*) (*LA(1.53,243)*) Area 15576.217 0 100000 -1 1 MFWHM 1.2671953 0.29752066 7.4380165 -1 1 Position 956.20908 953.55472 960.80026 -1 1 RSF 1 MASS 0 INDEX 8 (*NoTag*) CONST (**) UNCORRECTEDRSF 0
CASA comp (*CO*) (*LA(1.53,243)*) Area 1353.895 0 1000000 -1 1 MFWHM 1.34 1.3 1.34 -1 1 Position 950.04258 950 950.1 -1 1 RSF 1 MASS 0 INDEX 9 (*NoTag*) CONST (**) UNCORRECTEDRSF 0
CASA comp (*H2O*) (*LA(1.53,243)*) Area 5.0232353 0 1000000 -1 1 MFWHM 1 1 1.6 -1 1 Position 952.8 952.8 952.96126 -1 1 RSF 1 MASS 0 INDEX 13 (*NoTag*) CONST (**) UNCORRECTEDRSF 0
CASA comp (*CO2*) (*LA(1.53,243)*) Area 0 0 100000 -1 1 MFWHM 1.3 1.3 1.35 -1 1 Position 951.1 951.05 951.15 -1 1 RSF 1 MASS 0 INDEX 10 (*NoTag*) CONST (**) UNCORRECTEDRSF 0
CASA comp (*OH*) (*LA(1.53,243)*) Area 151.48417 0 1000000 -1 1 MFWHM 1 1 1.3 -1 1 Position 954.82393 954.8 955 -1 1 RSF 1 MASS 0 INDEX 11 (*NoTag*) CONST (**) UNCORRECTEDRSF 0
CASA comp (*???*) (*LA(1.53,243)*) Area 199.57554 0 100000 -1 1 MFWHM 1.134395 1 1.2 -1 1 Position 948.68565 948.4 948.7 -1 1 RSF 1 MASS 0 INDEX 12 (*NoTag*) CONST (**) UNCORRECTEDRSF 0
c:\users\gleissnh\nextcloud\flash\matlab\casaxps\coads33692_18000.vms
c:\users\gleissnh\nextcloud\flash\matlab\casaxps\timedelayco.vms
C:\Users\gleissnh\Nextcloud\FLASH\matlab\CasaXPS\coox_new_11.2020updated2022.vms
XPS
1
Al
1486.6
1e+037
1e+037
1e+037
1e+037
1e+037
FAT
1e+037
1e+037
1e+037
1e+037
1e+037
1e+037
1e+037
1e+037
COads H2O

-1
Binding Energy
eV
543.01255
-0.2
1
Counts
d
pulse counting
1
1
1e+037
1e+037
1e+037
1e+037
3
ESCAPE DEPTH TYPE
d
1
MFP Exponent
d
0
PROPAGATION_CONVERGED
d
1
103
0
1
3182
3182
3182
3182
3182
3182
3209
3138
3212
3170
3368
3221
3257
3247
3129
3067
3183
3152
3115
3095
3084
3143
3199
3359
3271
3248
3406
3460
3522
3575
3855
3926
4053
3959
3831
3664
3566
3304
3245
3212
3081
2989
3114
3131
3231
3053
3087
3056
3023
2999
3090
3028
3057
3148
3387
3486
3733
4149
5171
6583
8534
10979
12886
13821
13111
11110
8518
6266
4782
3697
3257
2922
2815
2740
2640
2560
2457
2469
2409
2421
2422
2443
2527
2304
2447
2369
2380
2323
2311
2334
2393
2336
2360
2320
2368
2287
2330
2291
2276
2276
2276
2276
2276
01--2.dat
01--2.dat
0
0
0
0
0
0
0
14
Casa Info Follows
0
0
2
CASA region (*res1ps 7000*) (*Shirley*) 953.09659 960.84186 1 2 1 0 1181.8612 -450 0 0 (*NoTag*) 0 0 0
CASA region (*res1ps 7000*) (*Linear*) 945.66678 953.77654 1 2 0 0 1181.8612 -450 0 0 (*NoTag*) 0 0 0
5
CASA comp (*lattice O*) (*LA(1.53,243)*) Area 0.042233064 1e-020 0.50164856 -1 1 MFWHM 1.271529 0.29752066 7.4380165 -1 1 Position 956.22209 953.55472 960.80026 -1 1 RSF 0 MASS 0 INDEX 8 (*NoTag*) CONST (**) UNCORRECTEDRSF 0
CASA comp (*CO*) (*LA(1.53,243)*) Area 0.0033221098 1e-020 0.50164856 -1 1 MFWHM 1.34 1.3 1.34 -1 1 Position 950.06 950.02 950.06 -1 1 RSF 1 MASS 0 INDEX 9 (*NoTag*) CONST (**) UNCORRECTEDRSF 0
CASA comp (*CO2*) (*LA(1.53,243)*) Area 1e-005 0 1e-005 -1 1 MFWHM 1.3 1.3 1.37 -1 1 Position 951.15 951.05 951.15 -1 1 RSF 1 MASS 0 INDEX 10 (*NoTag*) CONST (**) UNCORRECTEDRSF 0
CASA comp (*OH*) (*LA(1.53,243)*) Area 0.0011434328 1e-020 0.48319805 -1 1 MFWHM 1 1 1.3 -1 1 Position 955.08148 953.55472 960.80026 -1 1 RSF 0 MASS 0 INDEX 11 (*NoTag*) CONST (**) UNCORRECTEDRSF 0
CASA comp (*???*) (*LA(1.53,243)*) Area 0.00018064876 1e-020 0.50164856 -1 1 MFWHM 1.05 1.05 1.15 -1 1 Position 948.55 948.55 948.65 -1 1 RSF 1 MASS 0 INDEX 12 (*NoTag*) CONST (**) UNCORRECTEDRSF 0
c:\users\gleissnh\nextcloud\flash\matlab\casaxps\res1psmore\01--2.vms
C:\Users\gleissnh\Nextcloud\FLASH\matlab\CasaXPS\coox_new_11.2020updated2022.vms
XPS
1
Al
1486.6
1e+037
1e+037
1e+037
1e+037
1e+037
FAT
1e+037
1e+037
1e+037
1e+037
1e+037
1e+037
1e+037
1e+037
1psmore

-1
Binding Energy
eV
542.5
-0.2
1
Counts
d
pulse counting
1
1
1e+037
1e+037
1e+037
1e+037
3
ESCAPE DEPTH TYPE
d
1
MFP Exponent
d
0
PROPAGATION_CONVERGED
d
1
96
0
1
0.00851071
0.00851071
0.0088401
0.00897809
0.0091962
0.00913833
0.00900925
0.00878224
0.00888907
0.00870212
0.0095612
0.00884901
0.00866206
0.00881785
0.00830151
0.00862199
0.00845285
0.00858638
0.00872437
0.00881785
0.00904931
0.0090048
0.00931638
0.00908492
0.00880895
0.00914724
0.00996626
0.00954339
0.010358
0.0111414
0.0111503
0.0105316
0.0104559
0.00997961
0.0097348
0.0095612
0.0093698
0.00909827
0.00912943
0.0090048
0.00894248
0.00880895
0.00934754
0.00859974
0.00920065
0.00898254
0.00862645
0.00850626
0.00860864
0.00891577
0.00880895
0.00905376
0.00952114
0.0106785
0.0120272
0.0135272
0.0165986
0.0213257
0.027099
0.0331882
0.0370118
0.0369094
0.0331838
0.0274729
0.0205067
0.0147558
0.0113728
0.00940986
0.00816797
0.00777626
0.00755816
0.00715755
0.00719316
0.00693499
0.00694834
0.006797
0.00678364
0.00685932
0.00684151
0.00646761
0.0064498
0.00674358
0.00673913
0.00674358
0.00657889
0.00636078
0.00629401
0.00682816
0.00646761
0.00688602
0.00630736
0.00645425
0.00617828
0.00653438
0.00628511
0.00628511
firstten_unpumped.dat
firstten_unpumped.dat
0
0
0
0
0
0
0
15
Casa Info Follows
0
0
2
CASA region (*524.2 - 542.2*) (*Shirley*) 952.83139 960.01895 1 2 0 0 1181.8612 -450 0 0 (*NoTag*) 0 0 0
CASA region (*524.2 - 542.2*) (*Linear*) 945.47502 954.07522 1 2 1 1 1181.8612 -450 0 0 (*NoTag*) 0 0 0
5
CASA comp (*lattice O*) (*LA(1.53,243)*) Area 0.032398243 1e-020 0.50164856 -1 1 MFWHM 1.2573494 0.29752066 7.4380165 -1 1 Position 956.18464 953.55472 960.01895 -1 1 RSF 1 MASS 0 INDEX 8 (*NoTag*) CONST (**) UNCORRECTEDRSF 0
CASA comp (*CO*) (*LA(1.53,243)*) Area 0.002714744 1e-020 0.50164856 -1 1 MFWHM 1.34 1.3 1.34 -1 1 Position 950.09156 950.02 950.1 -1 1 RSF 1 MASS 0 INDEX 9 (*NoTag*) CONST (**) UNCORRECTEDRSF 0
CASA comp (*CO2*) (*LA(1.53,243)*) Area 1e-005 0 1e-005 -1 1 MFWHM 0.855 0.8 1.35 -1 1 Position 951.12 950.9 951.12 -1 1 RSF 1 MASS 0 INDEX 10 (*NoTag*) CONST (**) UNCORRECTEDRSF 0
CASA comp (*OH*) (*LA(1.53,243)*) Area 0.00099285432 1e-020 0.48319805 -1 1 MFWHM 1 1 1.4 -1 1 Position 955.14569 953.55472 960.01895 -1 1 RSF 1 MASS 0 INDEX 11 (*NoTag*) CONST (**) UNCORRECTEDRSF 0
CASA comp (*???*) (*LA(1.53,243)*) Area 0.00017528616 1e-020 0.50164856 -1 1 MFWHM 0.79556523 0.5 1.5 -1 1 Position 948.41704 947.6 949.8 -1 1 RSF 1 MASS 0 INDEX 12 (*NoTag*) CONST (**) UNCORRECTEDRSF 0
C:\Users\gleissnh\Nextcloud\FLASH\matlab\CasaXPS\smooth\firstten_pumped.vms
c:\users\gleissnh\nextcloud\flash\matlab\casaxps\timedelayco.vms
C:\Users\gleissnh\Nextcloud\FLASH\matlab\CasaXPS\coox_new_11.2020updated2022.vms
XPS
2
Al
1486.6
1e+037
1e+037
1e+037
1e+037
1e+037
FAT
1e+037
1e+037
1e+037
1e+037
1e+037
1e+037
1e+037
1e+037
190

-1
Binding Energy
eV
542.2
-0.15
1
Counts
d
pulse counting
1
1
1e+037
1e+037
1e+037
1e+037
3
PROPAGATION_CONVERGED
d
1
ESCAPE DEPTH TYPE
d
1
MFP Exponent
d
0
121
0
1
0.00695452
0.00695452
0.00698641
0.00699439
0.00709405
0.00696648
0.0069605
0.00687878
0.0069027
0.00696449
0.00704621
0.00690469
0.0070203
0.00686084
0.00671533
0.00683293
0.00652198
0.00670536
0.00683094
0.00654789
0.00672729
0.00672131
0.0069027
0.00699239
0.00700037
0.00708209
0.00695452
0.007108
0.00724753
0.00713192
0.00695851
0.00736514
0.00746879
0.00786345
0.00780764
0.00820231
0.00847339
0.008591
0.00879032
0.00842556
0.00832589
0.00823021
0.00797707
0.00766413
0.0073751
0.00717378
0.00731331
0.00718973
0.00710402
0.0069605
0.00703824
0.00702429
0.00694655
0.00701432
0.00720368
0.0069027
0.00703226
0.00704223
0.00686283
0.00676117
0.00675719
0.00679506
0.00665553
0.00687479
0.00686482
0.00703027
0.00718375
0.00746879
0.00801893
0.00859498
0.00926273
0.0105544
0.0123324
0.0142419
0.0175468
0.0207121
0.024597
0.0270706
0.0292393
0.0289662
0.0270327
0.0236282
0.0200423
0.0161874
0.0125476
0.0100361
0.008294
0.00737112
0.00665952
0.00608147
0.00602964
0.00585224
0.00552535
0.00555325
0.00549345
0.00525028
0.00532801
0.00520244
0.0052144
0.00523234
0.00530409
0.00537585
0.00519048
0.00510676
0.00526024
0.0052144
0.0053021
0.0051845
0.00523234
0.00513068
0.00515061
0.005037
0.00511872
0.00510875
0.0049453
0.00490743
0.00508683
0.0051825
0.00509879
0.00506689
0.00506689
over40min-toocold.dat
over40min-toocold.dat
0
0
0
0
0
0
0
17
Casa Info Follows
0
1
annot comps v2315 Display 0.05 0.2 RGB(0,0,0) Font(35,34,400,0,Arial)

2
CASA region (*523.015 - 543.715*) (*Shirley*) 954.29772 959.44386 1 2 18.5 0 882.64613 -450 0 0 (*NoTag*) 0 0 0
CASA region (*523.015 - 543.715*) (*Linear*) 946.93153 954.73901 1 2 0 19 882.64613 -450 0 0 (*NoTag*) 0 0 0
5
CASA comp (*lattice O*) (*GL(30)*) Area 26066.701 0 1000000 -1 1 MFWHM 1.4090523 0.29752066 7.4380165 -1 1 Position 956.23821 954.29772 958.44664 -1 1 RSF 0 MASS 0 INDEX 8 (*NoTag*) CONST (**) UNCORRECTEDRSF 0
CASA comp (*CO*) (*GL(30)*) Area 8052.3955 0 1000000 -1 1 MFWHM 1.6 1.4 1.6 -1 1 Position 949.95 949.95 950.15 -1 -6.1 RSF 1 MASS 0 INDEX 9 (*NoTag*) CONST (**) UNCORRECTEDRSF 0
CASA comp (*H2O*) (*GL(30)*) Area 8092.2944 0 1000000 -1 1 MFWHM 2 1.3 2 -1 1 Position 953.19116 952.282 953.6 -1 1 RSF 0 MASS 0 INDEX 13 (*NoTag*) CONST (**) UNCORRECTEDRSF 0
CASA comp (*OH*) (*GL(30)*) Area 0 0 10000 -1 1 MFWHM 1.27 1 1.3 -1 1 Position 954.83821 0 0 0 -1.4 RSF 0 MASS 0 INDEX 11 (*NoTag*) CONST (**) UNCORRECTEDRSF 0
CASA comp (*CO2*) (*GL(30)*) Area 517.30009 0 5000 -1 1 MFWHM 1.3 1.3 1.4 -1 1 Position 951.15 951.05 951.15 -1 1 RSF 1 MASS 0 INDEX 10 (*NoTag*) CONST (**) UNCORRECTEDRSF 0
c:\users\gleissnh\nextcloud\flash\matlab\casaxps\over40min-toocold.vms
c:\users\gleissnh\nextcloud\flash\matlab\casaxps\timedelayco.vms
C:\Users\gleissnh\Nextcloud\FLASH\matlab\CasaXPS\coox_new_11.2020updated2022.vms
XPS
2
Al
1486.6
1e+037
1e+037
1e+037
1e+037
1e+037
FAT
1e+037
1e+037
1e+037
1e+037
1e+037
1e+037
1e+037
1e+037
too cold

-1
Binding Energy
eV
543.71478
-0.15
1
Counts
d
pulse counting
1
1
1e+037
1e+037
1e+037
1e+037
3
ESCAPE DEPTH TYPE
d
1
MFP Exponent
d
0
PROPAGATION_CONVERGED
d
1
139
0
1
7362
7362
7362
7362
7362
7362
7362
7362
7362
7362
7362
7362
7362
7362
7505
7362
7333
7374
7363
7372
7541
7446
7475
7541
7533
7392
7459
7642
7534
7637
7718
7732
7864
7831
8235
8232
8528
8637
8845
9518
9726
10360
10988
11153
11654
11727
11991
11687
11588
11492
10925
10498
10009
9815
9559
9377
9229
9214
9075
9210
9086
9013
9483
9644
10008
10481
10889
10916
11196
11306
11192
11134
10625
10381
9818
9523
9364
9082
9207
9058
9511
10274
11686
13160
15179
17345
19732
22181
23369
23783
23070
21310
19137
16352
14045
11762
9820
8782
7791
7049
6643
6805
6529
6336
6201
6239
6071
5992
5963
6025
5866
6026
6019
5987
5819
5886
5888
5943
5824
5821
5897
6045
5777
5791
5837
5975
5770
5730
5904
5714
5850
5744
5850
5850
5850
5850
5850
5850
5850
coads33671_all.dat
coads33671_all.dat
0
0
0
0
0
0
0
16
Casa Info Follows
0
0
2
CASA region (*COads*) (*Shirley*) 954.02832 962.14476 1 2 10 0 1142.4993 -450 0 0 (*NoTag*) 0 0 0
CASA region (*COads*) (*Linear*) 946.02897 954.12692 1 2 0 10 1142.4993 -450 0 0 (*NoTag*) 0 0 0
6
CASA comp (*lattice O*) (*LA(1.53,243)*) Area 8869.6965 0 10000000 -1 1 MFWHM 1.2311169 0.29752066 7.4380165 -1 1 Position 956.22819 954.02832 960.25863 -1 1 RSF 1 MASS 0 INDEX 8 (*NoTag*) CONST (**) UNCORRECTEDRSF 0
CASA comp (*CO*) (*LA(1.53,243)*) Area 646.01748 0 10000000 -1 1 MFWHM 1.3195363 1.3 1.5 -1 1 Position 950.07331 950 950.15 -1 1 RSF 1 MASS 0 INDEX 9 (*NoTag*) CONST (**) UNCORRECTEDRSF 0
CASA comp (*H2O*) (*LA(1.53,243)*) Area 687.13885 0 10000000 -1 1 MFWHM 1.5783941 1 1.6 -1 1 Position 952.9957 952.6 953 -1 1 RSF 1 MASS 0 INDEX 10 (*NoTag*) CONST (**) UNCORRECTEDRSF 0
CASA comp (*CO2*) (*LA(1.53,243)*) Area 0 0 1e-005 -1 1 MFWHM 1.37 1.3 1.37 -1 1 Position 951.10116 951.05 951.15 -1 1 RSF 1 MASS 0 INDEX 10 (*NoTag*) CONST (**) UNCORRECTEDRSF 0
CASA comp (*OH*) (*LA(1.53,243)*) Area 200 0 200 -1 1 MFWHM 1 1 1.3 -1 1 Position 954.87332 954.02832 955.065 -1 1 RSF 1 MASS 0 INDEX 11 (*NoTag*) CONST (**) UNCORRECTEDRSF 0
CASA comp (*???*) (*LA(1.53,243)*) Area 1 0 1 -1 1 MFWHM 1 1 1.3 -1 1 Position 948.56596 948.1 949.1 -1 1 RSF 1 MASS 0 INDEX 12 (*NoTag*) CONST (**) UNCORRECTEDRSF 0
c:\users\gleissnh\nextcloud\flash\matlab\casaxps\coads33671_all.vms
c:\users\gleissnh\nextcloud\flash\matlab\casaxps\timedelayco.vms
C:\Users\gleissnh\Nextcloud\FLASH\matlab\CasaXPS\coox_new_11.2020updated2022.vms
XPS
2
Al
1486.6
1e+037
1e+037
1e+037
1e+037
1e+037
FAT
1e+037
1e+037
1e+037
1e+037
1e+037
1e+037
1e+037
1e+037
COads

-1
Binding Energy
eV
542.5
-0.2
1
Counts
d
pulse counting
1
1
1e+037
1e+037
1e+037
1e+037
3
ESCAPE DEPTH TYPE
d
1
MFP Exponent
d
0
PROPAGATION_CONVERGED
d
1
96
0
1
1471
1471
1471
1471
1471
1718
1752
1755
1756
1831
1762
1718
1690
1745
1701
1838
1727
1770
1787
1798
1779
1794
1900
1842
1827
1913
1993
1985
2105
2174
2243
2214
2149
1988
1869
1930
1850
1800
1841
1918
1931
2028
2083
2135
2179
2246
2081
2089
2034
2040
1894
1989
2095
2274
2433
2712
3350
4321
5505
6813
8052
8031
7041
5840
4181
3069
2360
1946
1712
1574
1507
1553
1528
1404
1431
1456
1386
1471
1403
1355
1356
1418
1472
1414
1459
1343
1453
1407
1374
1411
1372
1381
1310
1373
1291
1291
coads33692_6509_2.dat
coads33692_6509_2.dat
0
0
0
0
0
0
0
15
Casa Info Follows
0
0
1
CASA region (*COads H2O*) (*Shirley*) 945.73391 961.13694 1 2 2 0 1181.8612 -450 0 0 (*NoTag*) 0 0 0
6
CASA comp (*lattice O*) (*LA(1.53,243)*) Area 14596.652 0 100000 -1 1 MFWHM 1.2614726 0.29752066 7.4380165 -1 1 Position 956.1823 953.55472 960.80026 -1 1 RSF 1 MASS 0 INDEX 8 (*NoTag*) CONST (**) UNCORRECTEDRSF 0
CASA comp (*CO*) (*LA(1.53,243)*) Area 1304.3625 0 1000000 -1 1 MFWHM 1.307144 1.3 1.34 -1 1 Position 950.03983 950 950.1 -1 1 RSF 1 MASS 0 INDEX 9 (*NoTag*) CONST (**) UNCORRECTEDRSF 0
CASA comp (*H2O*) (*LA(1.53,243)*) Area 509.21228 0 1000000 -1 1 MFWHM 1.3622677 1 1.6 -1 1 Position 952.71419 952.61 953 -1 1 RSF 1 MASS 0 INDEX 13 (*NoTag*) CONST (**) UNCORRECTEDRSF 0
CASA comp (*CO2*) (*LA(1.53,243)*) Area 1 0 1 -1 1 MFWHM 1.3 1.3 1.35 -1 1 Position 951.15 951.05 951.15 -1 1 RSF 1 MASS 0 INDEX 10 (*NoTag*) CONST (**) UNCORRECTEDRSF 0
CASA comp (*OH*) (*LA(1.53,243)*) Area 179.32354 0 1000000 -1 1 MFWHM 1 1 1.3 -1 1 Position 954.8 954.8 955 -1 1 RSF 1 MASS 0 INDEX 11 (*NoTag*) CONST (**) UNCORRECTEDRSF 0
CASA comp (*???*) (*LA(1.53,243)*) Area 74.43896 0 100000 -1 1 MFWHM 1.2 1 1.2 -1 1 Position 948.4 948.4 948.7 -1 1 RSF 1 MASS 0 INDEX 12 (*NoTag*) CONST (**) UNCORRECTEDRSF 0
c:\users\gleissnh\nextcloud\flash\matlab\casaxps\coads33692_18000.vms
c:\users\gleissnh\nextcloud\flash\matlab\casaxps\timedelayco.vms
C:\Users\gleissnh\Nextcloud\FLASH\matlab\CasaXPS\coox_new_11.2020updated2022.vms
XPS
2
Al
1486.6
1e+037
1e+037
1e+037
1e+037
1e+037
FAT
1e+037
1e+037
1e+037
1e+037
1e+037
1e+037
1e+037
1e+037
COads H2O

-1
Binding Energy
eV
543.01255
-0.2
1
Counts
d
pulse counting
1
1
1e+037
1e+037
1e+037
1e+037
3
ESCAPE DEPTH TYPE
d
1
MFP Exponent
d
0
PROPAGATION_CONVERGED
d
1
103
0
1
3128
3128
3128
3128
3128
3128
3067
3100
3076
3068
3063
3062
3107
3015
3064
2998
2979
3057
2921
3054
3022
3067
3084
3062
3103
3102
3132
3218
3283
3487
3646
3835
3768
3898
3787
3498
3214
3243
3153
3033
3108
3061
3083
3136
3354
3310
3190
3307
3209
3156
3068
3111
3014
3103
3287
3453
3580
4180
4946
6442
8473
10661
12389
13003
12190
10173
7870
5639
4285
3481
2980
2786
2594
2466
2461
2389
2380
2364
2369
2367
2359
2311
2351
2239
2275
2289
2278
2283
2285
2277
2239
2215
2228
2323
2242
2327
2188
2218
2194
2194
2194
2194
2194
coads33674cold_6500_1.dat
coads33674cold_6500_1.dat
0
0
0
0
0
0
0
16
Casa Info Follows
0
0
2
CASA region (*lattice O*) (*Shirley*) 953.40116 959.43244 1 2 3.5 0 1181.8612 -450 0 0 (*NoTag*) 0 0 0
CASA region (*CO*) (*Linear*) 946.3168 953.81145 1 2 1 3.5 1181.8612 -450 0 0 (*NoTag*) 0 0 0
6
CASA comp (*lattice O*) (*LA(1.53,243)*) Area 9372.2984 0 100000 -1 1 MFWHM 1.2216501 0.29752066 7.4380165 -1 1 Position 956.07748 953.55472 959.43244 -1 1 RSF 1 MASS 0 INDEX 8 (*NoTag*) CONST (**) UNCORRECTEDRSF 0
CASA comp (*CO*) (*LA(1.53,243)*) Area 988.4182 0 1000000 -1 1 MFWHM 1.3 1.3 1.34 -1 1 Position 949.90874 949.9 950.1 -1 1 RSF 1 MASS 0 INDEX 9 (*NoTag*) CONST (**) UNCORRECTEDRSF 0
CASA comp (*H2O*) (*LA(1.53,243)*) Area 254.60423 0 1000000 -1 1 MFWHM 1.1059865 1 1.6 -1 1 Position 952.61696 951.8 952.961 -1 1 RSF 1 MASS 0 INDEX 13 (*NoTag*) CONST (**) UNCORRECTEDRSF 0
CASA comp (*CO2*) (*LA(1.53,243)*) Area 0 0 100000 -1 1 MFWHM 1.35 1.3 1.35 -1 1 Position 951.09528 951.05 951.15 -1 1 RSF 1 MASS 0 INDEX 10 (*NoTag*) CONST (**) UNCORRECTEDRSF 0
CASA comp (*OH*) (*LA(1.53,243)*) Area 201.1785 0 1000000 -1 1 MFWHM 1 1 1.3 -1 1 Position 955 954.8 955 -1 1 RSF 1 MASS 0 INDEX 11 (*NoTag*) CONST (**) UNCORRECTEDRSF 0
CASA comp (*???*) (*LA(1.53,243)*) Area 125.66455 0 100000 -1 1 MFWHM 1.2 1 1.2 -1 1 Position 948.4 948.4 948.7 -1 1 RSF 1 MASS 0 INDEX 12 (*NoTag*) CONST (**) UNCORRECTEDRSF 0
c:\users\gleissnh\nextcloud\flash\matlab\casaxps\coads33692_18000.vms
c:\users\gleissnh\nextcloud\flash\matlab\casaxps\timedelayco.vms
C:\Users\gleissnh\Nextcloud\FLASH\matlab\CasaXPS\coox_new_11.2020updated2022.vms
XPS
2
Al
1486.6
1e+037
1e+037
1e+037
1e+037
1e+037
FAT
1e+037
1e+037
1e+037
1e+037
1e+037
1e+037
1e+037
1e+037
COads water growing

-1
Binding Energy
eV
544.00317
-0.2
1
Counts
d
pulse counting
1
1
1e+037
1e+037
1e+037
1e+037
3
ESCAPE DEPTH TYPE
d
1
MFP Exponent
d
0
PROPAGATION_CONVERGED
d
1
102
0
1
2195
2195
2195
2195
2195
2195
2168
2254
2194
2133
2115
2157
2086
2142
2160
2193
2164
2193
2198
2150
2027
2107
2110
2087
2135
2070
2238
2229
2258
2127
2259
2293
2333
2400
2602
2696
2757
2751
2809
2556
2431
2266
2173
2180
2025
2112
2227
2207
2311
2254
2314
2347
2282
2198
2187
2221
2141
2193
2188
2334
2460
2688
3239
3929
5136
6393
7981
8720
8448
7371
5894
4263
3156
2450
2009
1842
1628
1695
1716
1699
1620
1596
1567
1560
1593
1616
1585
1600
1555
1560
1598
1503
1547
1572
1517
1623
1492
1578
1578
1578
1578
1578
02--1.dat
02--1.dat
0
0
0
0
0
0
0
14
Casa Info Follows
0
0
2
CASA region (*res1ps 7000*) (*Shirley*) 952.81661 961.80906 1 2 0 0 1181.8612 -450 0 0 (*NoTag*) 0 0 0
CASA region (*res1ps 7000*) (*Linear*) 944.95021 954.13156 1 2 0.5 1 1181.8612 -450 0 0 (*NoTag*) 0 0 0
5
CASA comp (*lattice O*) (*LA(1.53,243)*) Area 0.043016978 1e-020 0.50164856 -1 1 MFWHM 1.2852036 0.29752066 7.4380165 -1 1 Position 956.22189 953.55472 960.80026 -1 1 RSF 0 MASS 0 INDEX 8 (*NoTag*) CONST (**) UNCORRECTEDRSF 0
CASA comp (*CO*) (*LA(1.53,243)*) Area 0.0032814363 1e-020 0.50164856 -1 1 MFWHM 1.34 1.3 1.34 -1 1 Position 950.06 950.02 950.06 -1 1 RSF 1 MASS 0 INDEX 9 (*NoTag*) CONST (**) UNCORRECTEDRSF 0
CASA comp (*CO2*) (*LA(1.53,243)*) Area 1e-005 0 1e-005 -1 1 MFWHM 1.3 1.3 1.37 -1 1 Position 951.05 951.05 951.15 -1 1 RSF 1 MASS 0 INDEX 10 (*NoTag*) CONST (**) UNCORRECTEDRSF 0
CASA comp (*OH*) (*LA(1.53,243)*) Area 0.0010526206 1e-020 0.48319805 -1 1 MFWHM 1 1 1.3 -1 1 Position 955.11372 953.55472 960.80026 -1 1 RSF 0 MASS 0 INDEX 11 (*NoTag*) CONST (**) UNCORRECTEDRSF 0
CASA comp (*???*) (*LA(1.53,243)*) Area 6.0729256e-005 1e-020 0.50164856 -1 1 MFWHM 1.05 1.05 1.15 -1 1 Position 948.55 948.55 948.65 -1 1 RSF 1 MASS 0 INDEX 12 (*NoTag*) CONST (**) UNCORRECTEDRSF 0
c:\users\gleissnh\nextcloud\flash\matlab\casaxps\res1psmore\01--2.vms
C:\Users\gleissnh\Nextcloud\FLASH\matlab\CasaXPS\coox_new_11.2020updated2022.vms
XPS
2
Al
1486.6
1e+037
1e+037
1e+037
1e+037
1e+037
FAT
1e+037
1e+037
1e+037
1e+037
1e+037
1e+037
1e+037
1e+037
1psmore

-1
Binding Energy
eV
542.5
-0.2
1
Counts
d
pulse counting
1
1
1e+037
1e+037
1e+037
1e+037
3
ESCAPE DEPTH TYPE
d
1
MFP Exponent
d
0
PROPAGATION_CONVERGED
d
1
96
0
1
0.00904123
0.00904123
0.00904574
0.00895114
0.00870787
0.00888356
0.00895564
0.0087349
0.00876193
0.0093836
0.0086358
0.0089151
0.00858174
0.00863129
0.00844209
0.00889257
0.00871688
0.00865382
0.00902772
0.00879797
0.00905925
0.00888356
0.00900519
0.00915836
0.00899168
0.00939712
0.009753
0.0101449
0.0100728
0.0107125
0.0111675
0.0108792
0.0108342
0.0104648
0.00977552
0.00942865
0.00890158
0.00940613
0.00923494
0.0089151
0.00908628
0.0090097
0.00896465
0.00900519
0.00888356
0.00869886
0.00881599
0.00871238
0.00859976
0.00877094
0.00887005
0.00916737
0.00973498
0.0106855
0.0113883
0.0136092
0.0170193
0.0215602
0.0271102
0.0330926
0.0368226
0.0377506
0.0328719
0.0270246
0.0203169
0.0150958
0.0109468
0.00944216
0.00829343
0.00767176
0.0072438
0.00722578
0.00694197
0.00672124
0.00661762
0.00628877
0.00684737
0.00661762
0.00665817
0.00661762
0.00701405
0.0068699
0.00665817
0.00667619
0.00664916
0.00651852
0.0066852
0.00626625
0.00595091
0.0065005
0.00674826
0.00660411
0.00647797
0.00661762
0.00598694
0.00598694
lastten_pumped.dat
lastten_pumped.dat
0
0
0
0
0
0
0
18
Casa Info Follows
0
1
annot comps v2315 Display 0.05 0.2 RGB(0,0,0) Font(35,34,400,0,Arial)

2
CASA region (*524.2 - 542.2*) (*Shirley*) 953.54737 961.3752 1 2 12 0 1181.8612 -450 0 0 (*NoTag*) 0 0 0
CASA region (*524.2 - 542.2*) (*Linear*) 946.33143 953.78721 1 2 1 11 1181.8612 -450 0 0 (*NoTag*) 0 0 0
6
CASA comp (*lattice O2-*) (*LA(1.53,243)*) Area 0.031917277 1e-020 0.50164856 -1 1 MFWHM 1.260872 0.29752066 7.4380165 -1 1 Position 956.17313 953.55472 960.80026 -1 1 RSF 1 MASS 0 INDEX 8 (*NoTag*) CONST (**) UNCORRECTEDRSF 0
CASA comp (*CO*) (*LA(1.53,243)*) Area 0.0015945099 1e-020 0.50164856 -1 1 MFWHM 1.34 1.3 1.34 -1 1 Position 950.1105 950 950.15 -1 1 RSF 1 MASS 0 INDEX 9 (*NoTag*) CONST (**) UNCORRECTEDRSF 0
CASA comp (*H2O*) (*LA(1.53,243)*) Area 0.0028678334 1e-020 0.50164856 -1 1 MFWHM 1.5038493 0.8 1.6 -1 1 Position 952.80601 952.1 952.9 -1 1 RSF 1 MASS 0 INDEX 10 (*NoTag*) CONST (**) UNCORRECTEDRSF 0
CASA comp (*CO2*) (*LA(1.53,243)*) Area 0.0011230506 1e-020 0.48319805 -1 1 MFWHM 1.35 0.8 1.35 -1 1 Position 951.14888 950.802 951.697 -1 1 RSF 1 MASS 0 INDEX 11 (*NoTag*) CONST (**) UNCORRECTEDRSF 0
CASA comp (*OH*) (*LA(1.53,243)*) Area 0.0010631836 1e-020 0.48319805 -1 1 MFWHM 1.0179333 0.2782 1.4 -1 1 Position 954.92108 953.54737 961.3752 -1 1 RSF 1 MASS 0 INDEX 12 (*NoTag*) CONST (**) UNCORRECTEDRSF 0
CASA comp (*???*) (*LA(1.53,243)*) Area 0.00020582527 1e-020 0.48319805 -1 1 MFWHM 1.1456575 1 1.2 -1 1 Position 948.61246 946.6 949.8 -1 1 RSF 1 MASS 0 INDEX 13 (*NoTag*) CONST (**) UNCORRECTEDRSF 0
C:\Users\gleissnh\Nextcloud\FLASH\matlab\CasaXPS\smooth\firstten_pumped.vms
c:\users\gleissnh\nextcloud\flash\matlab\casaxps\timedelayco.vms
C:\Users\gleissnh\Nextcloud\FLASH\matlab\CasaXPS\coox_new_11.2020updated2022.vms
XPS
3
Al
1486.6
1e+037
1e+037
1e+037
1e+037
1e+037
FAT
1e+037
1e+037
1e+037
1e+037
1e+037
1e+037
1e+037
1e+037
190

-1
Binding Energy
eV
542.05
-0.15
1
Counts
d
pulse counting
1
1
1e+037
1e+037
1e+037
1e+037
3
PROPAGATION_CONVERGED
d
1
ESCAPE DEPTH TYPE
d
1
MFP Exponent
d
0
120
0
1
0.00698528
0.00698528
0.00687761
0.00692484
0.00698629
0.00690141
0.006876
0.00688202
0.00687977
0.00688101
0.00693675
0.0068775
0.00685174
0.00668452
0.00671344
0.00664083
0.00674893
0.00679533
0.00671342
0.00668329
0.00671951
0.00681413
0.00680401
0.00677011
0.00693327
0.00693174
0.0070251
0.0068753
0.00690792
0.00707517
0.00716196
0.00712033
0.00730202
0.00732818
0.00768397
0.00770098
0.00790279
0.00801179
0.00803681
0.00807127
0.00797285
0.00795978
0.00793713
0.00794473
0.00773874
0.00780374
0.0077733
0.00768037
0.00763234
0.00776481
0.00793284
0.00808453
0.00818779
0.00836293
0.00845782
0.00858494
0.00852813
0.0084039
0.00821486
0.00790914
0.00781409
0.0075296
0.00745395
0.00736565
0.0074528
0.00751179
0.00783523
0.0082148
0.00869146
0.00945912
0.0104573
0.0120292
0.0142689
0.0172436
0.0205925
0.023988
0.0269046
0.0284559
0.0284983
0.0263145
0.0231805
0.0192592
0.015373
0.0121075
0.0098212
0.00815314
0.00713602
0.00647433
0.00601767
0.00580341
0.0057723
0.00558012
0.00548022
0.00538861
0.00537346
0.00529188
0.0053099
0.00528734
0.00526876
0.00520167
0.00523818
0.00521382
0.00515689
0.00517823
0.00523917
0.00518968
0.00512904
0.00504148
0.00511577
0.00503633
0.0049846
0.00495924
0.00511167
0.00508668
0.00501079
0.00496806
0.00499657
0.0050527
0.00502667
0.00502667
toocold.dat
toocold.dat
0
0
0
0
0
0
0
17
Casa Info Follows
0
1
annot comps v2315 Display 0.05 0.2 RGB(0,0,0) Font(35,34,400,0,Arial)

2
CASA region (*522.905 - 543.805*) (*Linear*) 947.16098 954.65317 1 2 0 17 758.3409 -450 0 0 (*NoTag*) 0 0 0
CASA region (*522.905 - 543.805*) (*Shirley*) 954.13221 960.01355 1 2 15 0 758.3409 -450 0 0 (*NoTag*) 0 0 0
5
CASA comp (*lattice O*) (*GL(30)*) Area 60693.67 0 1000000 -1 1 MFWHM 1.3898937 0.29752066 7.4380165 -1 1 Position 956.20148 954.13221 958.44664 -1 1 RSF 0 MASS 0 INDEX 8 (*NoTag*) CONST (**) UNCORRECTEDRSF 0
CASA comp (*CO*) (*GL(30)*) Area 17183.395 0 1000000 -1 1 MFWHM 1.6 1.4 1.6 -1 1 Position 949.85 949.85 950.15 -1 -6.1 RSF 1 MASS 0 INDEX 9 (*NoTag*) CONST (**) UNCORRECTEDRSF 0
CASA comp (*H2O*) (*GL(30)*) Area 8782.5251 0 1000000 -1 1 MFWHM 1.5 1.3 1.5 -1 1 Position 953.18748 952.282 953.5 -1 1 RSF 0 MASS 0 INDEX 13 (*NoTag*) CONST (**) UNCORRECTEDRSF 0
CASA comp (*OH*) (*GL(30)*) Area 1560.7748 0 10000 -1 1 MFWHM 1.3 1 1.3 -1 1 Position 954.80148 0 0 0 -1.4 RSF 0 MASS 0 INDEX 11 (*NoTag*) CONST (**) UNCORRECTEDRSF 0
CASA comp (*CO2*) (*GL(30)*) Area 2489.7426 0 5000 -1 1 MFWHM 1.4 1.3 1.4 -1 1 Position 951.15 951.05 951.15 -1 1 RSF 1 MASS 0 INDEX 10 (*NoTag*) CONST (**) UNCORRECTEDRSF 0
c:\users\gleissnh\nextcloud\flash\matlab\casaxps\toocold.vms
c:\users\gleissnh\nextcloud\flash\matlab\casaxps\timedelayco.vms
C:\Users\gleissnh\Nextcloud\FLASH\matlab\CasaXPS\coox_new_11.2020updated2022.vms
XPS
3
Al
1486.6
1e+037
1e+037
1e+037
1e+037
1e+037
FAT
1e+037
1e+037
1e+037
1e+037
1e+037
1e+037
1e+037
1e+037
too cold

-1
Binding Energy
eV
543.80547
-0.1
1
Counts
d
pulse counting
1
1
1e+037
1e+037
1e+037
1e+037
3
ESCAPE DEPTH TYPE
d
1
MFP Exponent
d
0
PROPAGATION_CONVERGED
d
1
210
0
1
15415
15415
15415
15415
15415
15415
15415
15415
15325
15415
15395
15347
15447
15656
15662
15634
15642
15367
15636
15578
15801
15901
16055
15813
15775
15922
16054
15861
15850
15821
15937
15929
15964
15980
15736
15816
16010
16207
15649
15839
15960
16102
15948
16371
16106
16375
16445
16577
16428
16757
16943
17170
17459
17369
17467
18006
17920
18224
18684
19202
19731
20059
20894
21675
22578
22979
23697
24525
25111
25713
25876
25904
25883
25569
25724
24958
24374
23600
22480
21805
20989
20537
19986
19212
19068
18674
18700
18455
18200
18062
18076
18032
18268
18183
18596
18855
19019
19545
19860
20051
20480
20461
20458
21053
20662
21128
20946
20492
20454
20011
20141
19826
19061
18771
18712
18504
18518
18703
19067
19455
19673
21048
22309
24032
26309
28930
32081
35381
39247
43362
46625
50070
52479
54189
54680
53792
51971
48813
45251
41590
37202
32956
29458
25910
22919
20608
18930
17416
16354
15492
14918
14348
14254
13857
13852
13755
13540
13218
13407
13255
12928
12916
12765
12810
12818
12805
12653
12771
12911
12762
12833
12588
12687
12690
12545
12472
12682
12497
12468
12573
12347
12555
12908
12703
12494
12569
12528
12436
12568
12437
12250
12586
12368
12479
12298
12206
12434
12439
12235
12387
12218
12259
11974
12259
12259
12259
12259
12259
12259
12259
coads33692_6509_3.dat
coads33692_6509_3.dat
0
0
0
0
0
0
0
16
Casa Info Follows
0
0
2
CASA region (*COads H2O*) (*Shirley*) 954.15036 960.29661 1 2 3 0 1181.8612 -450 0 0 (*NoTag*) 0 0 0
CASA region (*COads H2O*) (*Linear*) 945.63363 954.15036 1 2 0 3 1181.8612 -450 0 0 (*NoTag*) 0 0 0
6
CASA comp (*lattice O*) (*LA(1.53,243)*) Area 13255.468 0 100000 -1 1 MFWHM 1.2453639 0.29752066 7.4380165 -1 1 Position 956.18001 954.15036 960.29661 -1 1 RSF 1 MASS 0 INDEX 8 (*NoTag*) CONST (**) UNCORRECTEDRSF 0
CASA comp (*CO*) (*LA(1.53,243)*) Area 918.58295 0 1000000 -1 1 MFWHM 1.3103966 1.3 1.34 -1 1 Position 950.02386 950 950.1 -1 1 RSF 1 MASS 0 INDEX 9 (*NoTag*) CONST (**) UNCORRECTEDRSF 0
CASA comp (*H2O*) (*LA(1.53,243)*) Area 760.09108 0 1000000 -1 1 MFWHM 1.4377334 1 1.6 -1 1 Position 952.74269 952.61 953 -1 1 RSF 1 MASS 0 INDEX 13 (*NoTag*) CONST (**) UNCORRECTEDRSF 0
CASA comp (*CO2*) (*LA(1.53,243)*) Area 1 0 1 -1 1 MFWHM 1.3 1.3 1.35 -1 1 Position 951.15 951.05 951.15 -1 1 RSF 1 MASS 0 INDEX 10 (*NoTag*) CONST (**) UNCORRECTEDRSF 0
CASA comp (*OH*) (*LA(1.53,243)*) Area 121.82112 0 1000000 -1 1 MFWHM 1 1 1.3 -1 1 Position 954.9 954.8 954.9 -1 1 RSF 1 MASS 0 INDEX 11 (*NoTag*) CONST (**) UNCORRECTEDRSF 0
CASA comp (*???*) (*LA(1.53,243)*) Area 85.545153 0 100000 -1 1 MFWHM 1.05 1.05 1.2 -1 1 Position 948.59668 948.4 948.7 -1 1 RSF 1 MASS 0 INDEX 12 (*NoTag*) CONST (**) UNCORRECTEDRSF 0
c:\users\gleissnh\nextcloud\flash\matlab\casaxps\coads33692_18000.vms
c:\users\gleissnh\nextcloud\flash\matlab\casaxps\timedelayco.vms
C:\Users\gleissnh\Nextcloud\FLASH\matlab\CasaXPS\coox_new_11.2020updated2022.vms
XPS
3
Al
1486.6
1e+037
1e+037
1e+037
1e+037
1e+037
FAT
1e+037
1e+037
1e+037
1e+037
1e+037
1e+037
1e+037
1e+037
COads H2O

-1
Binding Energy
eV
543.01255
-0.2
1
Counts
d
pulse counting
1
1
1e+037
1e+037
1e+037
1e+037
3
ESCAPE DEPTH TYPE
d
1
MFP Exponent
d
0
PROPAGATION_CONVERGED
d
1
103
0
1
2926
2926
2926
2926
2926
2926
2925
2849
2931
2879
2917
2856
2827
2798
2836
2845
2811
2857
2842
2815
2825
2937
2903
2903
2934
3017
2943
3103
3066
3158
3296
3549
3469
3451
3357
3247
3088
3045
2964
3021
3058
3026
3075
3200
3234
3216
3410
3366
3239
3145
3154
2932
2984
2886
3024
3315
3465
3961
4729
6119
7872
9709
11569
12266
11174
9274
7108
5214
3887
3196
2827
2683
2496
2418
2287
2258
2192
2278
2211
2185
2158
2118
2146
2097
2137
2152
2159
2124
2084
2197
2058
2136
2102
2101
1956
2068
2097
2118
2052
2052
2052
2052
2052
coads33674cold_6500_2.dat
coads33674cold_6500_2.dat
0
0
0
0
0
0
0
8
Casa Info Follows
0
0
0
0
c:\users\gleissnh\nextcloud\flash\matlab\casaxps\coads33692_18000.vms
c:\users\gleissnh\nextcloud\flash\matlab\casaxps\timedelayco.vms
C:\Users\gleissnh\Nextcloud\FLASH\matlab\CasaXPS\coox_new_11.2020updated2022.vms
XPS
3
Al
1486.6
1e+037
1e+037
1e+037
1e+037
1e+037
FAT
1e+037
1e+037
1e+037
1e+037
1e+037
1e+037
1e+037
1e+037
COads water growing

-1
Binding Energy
eV
544.00317
-0.2
1
Counts
d
pulse counting
1
1
1e+037
1e+037
1e+037
1e+037
2
ESCAPE DEPTH TYPE
d
1
MFP Exponent
d
0
102
0
1
2227
2227
2227
2227
2227
2227
2063
2132
2110
2160
2128
2142
2161
2165
2146
2169
2187
2128
2001
2057
2054
2130
2079
2080
2148
2140
2246
2145
2203
2118
2180
2270
2252
2440
2442
2684
2704
2671
2577
2510
2301
2208
2173
2082
2074
2195
2166
2281
2265
2346
2411
2436
2343
2333
2301
2189
2170
2288
2196
2240
2480
2751
3232
3921
5045
6284
7702
8502
8340
7221
5537
4163
3047
2286
2071
1837
1740
1716
1586
1572
1608
1551
1520
1575
1584
1511
1591
1553
1518
1569
1580
1492
1489
1477
1519
1514
1484
1437
1437
1437
1437
1437
03-0.dat
03-0.dat
0
0
0
0
0
0
0
14
Casa Info Follows
0
0
2
CASA region (*res1ps 7000*) (*Shirley*) 953.00403 961.66324 1 2 0 0 1181.8612 -450 0 0 (*NoTag*) 0 0 0
CASA region (*res1ps 7000*) (*Linear*) 944.69491 953.79699 1 2 1 1.5 1181.8612 -450 0 0 (*NoTag*) 0 0 0
5
CASA comp (*lattice O*) (*LA(1.53,243)*) Area 0.04056347 1e-020 0.50164856 -1 1 MFWHM 1.284562 0.29752066 7.4380165 -1 1 Position 956.22411 953.55472 960.80026 -1 1 RSF 0 MASS 0 INDEX 8 (*NoTag*) CONST (**) UNCORRECTEDRSF 0
CASA comp (*CO*) (*LA(1.53,243)*) Area 0.0032125373 1e-020 0.50164856 -1 1 MFWHM 1.6015452 1.3 2 -1 1 Position 950.06 950.02 950.06 -1 1 RSF 1 MASS 0 INDEX 9 (*NoTag*) CONST (**) UNCORRECTEDRSF 0
CASA comp (*CO2*) (*LA(1.53,243)*) Area 1e-006 0 1e-006 -1 1 MFWHM 1.3 1.3 1.37 -1 1 Position 951.05 951.05 951.15 -1 1 RSF 1 MASS 0 INDEX 10 (*NoTag*) CONST (**) UNCORRECTEDRSF 0
CASA comp (*OH*) (*LA(1.53,243)*) Area 0.0015987815 1e-020 0.48319805 -1 1 MFWHM 1 1 1.3 -1 1 Position 955 955 960.8 -1 1 RSF 0 MASS 0 INDEX 11 (*NoTag*) CONST (**) UNCORRECTEDRSF 0
CASA comp (*???*) (*LA(1.53,243)*) Area 0.00013677269 1e-020 0.50164856 -1 1 MFWHM 1 1 1.3 -1 1 Position 948.48872 948.1 949.1 -1 1 RSF 1 MASS 0 INDEX 12 (*NoTag*) CONST (**) UNCORRECTEDRSF 0
c:\users\gleissnh\nextcloud\flash\matlab\casaxps\res1psmore\01--2.vms
C:\Users\gleissnh\Nextcloud\FLASH\matlab\CasaXPS\coox_new_11.2020updated2022.vms
XPS
3
Al
1486.6
1e+037
1e+037
1e+037
1e+037
1e+037
FAT
1e+037
1e+037
1e+037
1e+037
1e+037
1e+037
1e+037
1e+037
1psmore

-1
Binding Energy
eV
542.5
-0.2
1
Counts
d
pulse counting
1
1
1e+037
1e+037
1e+037
1e+037
3
ESCAPE DEPTH TYPE
d
1
MFP Exponent
d
0
PROPAGATION_CONVERGED
d
1
96
0
1
0.00843016
0.00843016
0.00898211
0.00871793
0.00920383
0.0090623
0.00878397
0.00909533
0.00918496
0.00897739
0.00867075
0.00859527
0.00876982
0.00858584
0.00851979
0.00899154
0.00891134
0.00856697
0.00881228
0.00915665
0.00867075
0.00902928
0.00960482
0.00936422
0.0091425
0.00965199
0.00967086
0.0098973
0.0105577
0.0105719
0.0107795
0.0106332
0.0102653
0.0102653
0.00990202
0.00961897
0.00929818
0.00921326
0.00867075
0.00897739
0.0088736
0.00882171
0.0088453
0.00893965
0.0088736
0.0091425
0.0092227
0.00912835
0.00892078
0.00899626
0.0095199
0.00938309
0.0104681
0.0113078
0.0122513
0.0141478
0.0166999
0.0205824
0.0264746
0.0318808
0.0354944
0.0367917
0.0311166
0.0261491
0.0198229
0.0146714
0.0114871
0.00994448
0.009034
0.00843016
0.00823674
0.00761875
0.00755742
0.00707624
0.00700076
0.00677432
0.00681678
0.00656203
0.00667054
0.00660921
0.00633559
0.00668469
0.00659034
0.00650542
0.0065526
0.00635918
0.00667525
0.0064441
0.00651958
0.00659034
0.00633088
0.00653845
0.00622237
0.00615633
0.00645825
0.00645825
lastten_unpumped.dat
lastten_unpumped.dat
0
0
0
0
0
0
0
15
Casa Info Follows
0
0
2
CASA region (*524.2 - 542.2*) (*Shirley*) 953.54737 961.3752 1 2 12 0 1181.8612 -450 0 0 (*NoTag*) 0 0 0
CASA region (*524.2 - 542.2*) (*Linear*) 945.67901 953.80212 1 2 0 11 1181.8612 -450 0 0 (*NoTag*) 0 0 0
5
CASA comp (*lattice O2-*) (*LA(1.53,243)*) Area 0.031573142 1e-020 0.50164856 -1 1 MFWHM 1.2279999 0.29752066 7.4380165 -1 1 Position 956.18277 953.55472 960.80026 -1 1 RSF 1 MASS 0 INDEX 8 (*NoTag*) CONST (**) UNCORRECTEDRSF 0
CASA comp (*CO*) (*LA(1.53,243)*) Area 0.0015709757 1e-020 0.50164856 -1 1 MFWHM 1.5 0.8 1.5 -1 1 Position 950 950 950.15 -1 1 RSF 1 MASS 0 INDEX 9 (*NoTag*) CONST (**) UNCORRECTEDRSF 0
CASA comp (*H2O*) (*LA(1.53,243)*) Area 0.0027362554 1e-020 0.50164856 -1 1 MFWHM 1.5 0.8 1.5 -1 1 Position 952.8 952.1 952.8 -1 1 RSF 1 MASS 0 INDEX 10 (*NoTag*) CONST (**) UNCORRECTEDRSF 0
CASA comp (*CO2*) (*LA(1.53,243)*) Area 0.0013009004 1e-020 0.48319805 -1 1 MFWHM 1.5610366 0.8 2 -1 1 Position 951.09943 950.802 951.697 -1 1 RSF 1 MASS 0 INDEX 11 (*NoTag*) CONST (**) UNCORRECTEDRSF 0
CASA comp (*OH*) (*LA(1.53,243)*) Area 0.0013068751 1e-020 0.48319805 -1 1 MFWHM 1.0718182 0.2782 1.4 -1 1 Position 955.01451 953.54737 961.3752 -1 1 RSF 1 MASS 0 INDEX 12 (*NoTag*) CONST (**) UNCORRECTEDRSF 0
C:\Users\gleissnh\Nextcloud\FLASH\matlab\CasaXPS\smooth\firstten_pumped.vms
c:\users\gleissnh\nextcloud\flash\matlab\casaxps\timedelayco.vms
C:\Users\gleissnh\Nextcloud\FLASH\matlab\CasaXPS\coox_new_11.2020updated2022.vms
XPS
4
Al
1486.6
1e+037
1e+037
1e+037
1e+037
1e+037
FAT
1e+037
1e+037
1e+037
1e+037
1e+037
1e+037
1e+037
1e+037
190

-1
Binding Energy
eV
542.05
-0.15
1
Counts
d
pulse counting
1
1
1e+037
1e+037
1e+037
1e+037
3
PROPAGATION_CONVERGED
d
1
ESCAPE DEPTH TYPE
d
1
MFP Exponent
d
0
120
0
1
0.0073184
0.0073184
0.00703819
0.00681155
0.00691457
0.00695578
0.00732664
0.00657255
0.00667145
0.00688572
0.0070011
0.006861
0.00667969
0.00661376
0.00679507
0.00671677
0.00644893
0.00669205
0.00684452
0.00691045
0.00701347
0.0067415
0.00651074
0.00680743
0.00684864
0.00692281
0.00693105
0.00679919
0.00724423
0.00701347
0.00722362
0.00692693
0.00710824
0.00754916
0.00775108
0.0074173
0.00810134
0.00815903
0.0078747
0.00774283
0.00803541
0.00783349
0.00783349
0.00773047
0.00819611
0.00752032
0.00757388
0.00784585
0.00741318
0.00792003
0.00796535
0.00799008
0.00808485
0.0084516
0.00839803
0.00824144
0.00862879
0.00782937
0.00843099
0.00805189
0.00774695
0.00738845
0.00756976
0.00726483
0.0074173
0.00761097
0.00760685
0.0081343
0.00864939
0.00924278
0.0102771
0.0119625
0.0144184
0.0167549
0.0199525
0.0242752
0.0272627
0.0286472
0.0289645
0.0269083
0.0234139
0.0194539
0.0153332
0.0118347
0.00984028
0.00850929
0.0070011
0.00668381
0.00622641
0.00607394
0.00582258
0.00569484
0.00556297
0.00528688
0.00541463
0.00524568
0.00520859
0.00515502
0.0054888
0.00527452
0.0053693
0.00515502
0.00535694
0.00513854
0.00504376
0.00502316
0.00522095
0.00510557
0.00516738
0.0049119
0.00492426
0.00511381
0.00520859
0.00506024
0.00498607
0.00499019
0.00481712
0.00508909
0.00485009
0.00485009
coads33674cold_6500_3.dat
coads33674cold_6500_3.dat
0
0
0
0
0
0
0
8
Casa Info Follows
0
0
0
0
c:\users\gleissnh\nextcloud\flash\matlab\casaxps\coads33692_18000.vms
c:\users\gleissnh\nextcloud\flash\matlab\casaxps\timedelayco.vms
C:\Users\gleissnh\Nextcloud\FLASH\matlab\CasaXPS\coox_new_11.2020updated2022.vms
XPS
4
Al
1486.6
1e+037
1e+037
1e+037
1e+037
1e+037
FAT
1e+037
1e+037
1e+037
1e+037
1e+037
1e+037
1e+037
1e+037
COads water growing

-1
Binding Energy
eV
544.00317
-0.2
1
Counts
d
pulse counting
1
1
1e+037
1e+037
1e+037
1e+037
2
ESCAPE DEPTH TYPE
d
1
MFP Exponent
d
0
102
0
1
1957
1957
1957
1957
1957
1957
2047
2001
2034
2054
1990
1988
2007
1915
2026
2018
1959
1996
1980
1983
1933
1898
1894
1978
1933
1966
1927
2011
1923
1968
1979
1984
2068
2051
2129
2236
2314
2409
2299
2148
2157
2035
2016
1924
2010
2056
2011
2122
2212
2353
2342
2511
2300
2334
2284
2176
2163
2152
2191
2267
2286
2565
2932
3539
4559
5666
7085
7852
8036
6964
5485
3964
2935
2224
1814
1763
1547
1577
1530
1521
1452
1533
1476
1499
1450
1454
1392
1463
1451
1426
1424
1427
1447
1415
1391
1421
1410
1382
1382
1382
1382
1382
04-1.dat
04-1.dat
0
0
0
0
0
0
0
14
Casa Info Follows
0
0
2
CASA region (*res1ps 7000*) (*Shirley*) 952.99315 960.03264 1 2 0 0 1181.8612 -450 0 0 (*NoTag*) 0 0 0
CASA region (*res1ps 7000*) (*Linear*) 945.40757 954.11499 1 2 1 3 1181.8612 -450 0 0 (*NoTag*) 0 0 0
5
CASA comp (*lattice O*) (*LA(1.53,243)*) Area 0.042585221 1e-020 0.50164856 -1 1 MFWHM 1.2609126 0.29752066 7.4380165 -1 1 Position 956.22432 953.87638 960.03264 -1 1 RSF 0 MASS 0 INDEX 8 (*NoTag*) CONST (**) UNCORRECTEDRSF 0
CASA comp (*CO*) (*LA(1.53,243)*) Area 0.0030431896 1e-020 0.50164856 -1 1 MFWHM 1.34 1.3 1.34 -1 1 Position 950.06 950.02 950.06 -1 1 RSF 1 MASS 0 INDEX 9 (*NoTag*) CONST (**) UNCORRECTEDRSF 0
CASA comp (*CO2*) (*LA(1.53,243)*) Area 0.000761837 0 0.01 -1 1 MFWHM 1.35 1.3 1.35 -1 1 Position 951.14371 951.05 951.15 -1 1 RSF 1 MASS 0 INDEX 10 (*NoTag*) CONST (**) UNCORRECTEDRSF 0
CASA comp (*OH*) (*LA(1.53,243)*) Area 0.0010247158 1e-020 0.48319805 -1 1 MFWHM 1 1 1.3 -1 1 Position 955.02602 953.87638 960.03264 -1 1 RSF 0 MASS 0 INDEX 11 (*NoTag*) CONST (**) UNCORRECTEDRSF 0
CASA comp (*???*) (*LA(1.53,243)*) Area 0.00021349335 1e-020 0.50164856 -1 1 MFWHM 1.05 1.05 1.15 -1 1 Position 948.55 948.55 948.65 -1 1 RSF 1 MASS 0 INDEX 12 (*NoTag*) CONST (**) UNCORRECTEDRSF 0
c:\users\gleissnh\nextcloud\flash\matlab\casaxps\res1psmore\01--2.vms
C:\Users\gleissnh\Nextcloud\FLASH\matlab\CasaXPS\coox_new_11.2020updated2022.vms
XPS
4
Al
1486.6
1e+037
1e+037
1e+037
1e+037
1e+037
FAT
1e+037
1e+037
1e+037
1e+037
1e+037
1e+037
1e+037
1e+037
1psmore

-1
Binding Energy
eV
542.5
-0.2
1
Counts
d
pulse counting
1
1
1e+037
1e+037
1e+037
1e+037
3
ESCAPE DEPTH TYPE
d
1
MFP Exponent
d
0
PROPAGATION_CONVERGED
d
1
96
0
1
0.00859715
0.00859715
0.0087976
0.00897578
0.00873524
0.0087976
0.00858824
0.00908714
0.00873078
0.00900251
0.00853479
0.00877978
0.00861497
0.00894015
0.0085437
0.00855261
0.00869515
0.00865506
0.00867733
0.00900696
0.00862388
0.00919851
0.0088956
0.00903369
0.0091406
0.00923414
0.0097865
0.00985331
0.010664
0.010615
0.0108021
0.010762
0.0104279
0.0103032
0.0100404
0.00959941
0.00947914
0.00893124
0.00873969
0.00936332
0.00914505
0.00920741
0.00901587
0.00919851
0.00910942
0.00851251
0.00903369
0.0085927
0.00847242
0.0084947
0.0092965
0.00912723
0.00976422
0.0106596
0.0115861
0.0136129
0.0164326
0.0209762
0.0272035
0.0337962
0.0367317
0.0378052
0.0338496
0.0274485
0.0204327
0.0147443
0.0116886
0.0093945
0.00805816
0.00770625
0.00752807
0.00721626
0.00675299
0.00688217
0.00704699
0.00666836
0.0068599
0.00674409
0.00645009
0.00678863
0.00674854
0.00623627
0.00691781
0.00663718
0.00626746
0.00661936
0.00659263
0.00641891
0.00675745
0.00651245
0.00643673
0.00626746
0.00641445
0.00611155
0.006312
0.006312
all-190.dat
all-190.dat
0
0
0
0
0
0
0
20
Casa Info Follows
0
1
annot comps v2315 Display 0.05 0.2 RGB(0,0,0) Font(35,34,400,0,Arial)

2
CASA region (*522.28 - 543.68*) (*Shirley*) 953.89356 960.70556 1 2 7 0 758.3409 -450 0 0 (*NoTag*) 0 0 0
CASA region (*522.28 - 543.68*) (*Linear*) 946.37054 954.00067 1 2 0 7 758.3409 -450 0 0 (*NoTag*) 0 0 0
7
CASA comp (*522.28 - 543.68*) (*LA(1.53,243)*) Area 189167.1 1e-020 3486818.6 -1 1 MFWHM 1.2642801 0.26 6.5 -1 1 Position 956.17739 953.95662 960.70556 -1 1 RSF 1 MASS 0 INDEX 0 (*NoTag*) CONST (**) UNCORRECTEDRSF 0
CASA comp (*522.28 - 543.68*) (*LA(1.53,243)*) Area 12827.904 1e-020 3486818.6 -1 1 MFWHM 1.32 0.6302 1.32 -1 1 Position 950.07597 946.66827 954.00067 -1 1 RSF 1 MASS 0 INDEX 1 (*NoTag*) CONST (**) UNCORRECTEDRSF 0
CASA comp (*522.28 - 543.68*) (*LA(1.53,243)*) Area 7092.5662 1e-020 3486818.6 -1 1 MFWHM 1.5 0.2593 1.5 -1 1 Position 952.6 946.66827 952.6 -1 1 RSF 1 MASS 0 INDEX 2 (*NoTag*) CONST (**) UNCORRECTEDRSF 0
CASA comp (*522.28 - 543.68*) (*LA(1.53,243)*) Area 4528.9186 1e-020 3486818.6 -1 1 MFWHM 1.2876045 0.2997 1.34 -1 1 Position 951.09249 946.668 951.12 -1 1 RSF 1 MASS 0 INDEX 3 (*NoTag*) CONST (**) UNCORRECTEDRSF 0
CASA comp (*522.28 - 543.68*) (*LA(1.53,243)*) Area 5408.2161 1e-020 3486818.6 -1 1 MFWHM 1 1 9.198 -1 1 Position 954.89336 953.95662 960.70556 -1 1 RSF 1 MASS 0 INDEX 4 (*NoTag*) CONST (**) UNCORRECTEDRSF 0
CASA comp (*522.28 - 543.68*) (*LA(1.53,243)*) Area 1764.7442 1e-020 3486818.6 -1 1 MFWHM 1.2 0.3269 1.2 -1 1 Position 948.65059 946.66827 954.00067 -1 1 RSF 1 MASS 0 INDEX 5 (*NoTag*) CONST (**) UNCORRECTEDRSF 0
CASA comp (*190*) (*LA(1.53,243)*) Area 5033.7059 1e-020 3486818.6 -1 1 MFWHM 1.2908881 0.25352773 6.3381932 -1 1 Position 953.06325 952.6 953.6 -1 1 RSF 1 MASS 0 INDEX -1 (*NoTag*) CONST (**) UNCORRECTEDRSF 0
c:\users\gleissnh\nextcloud\flash\matlab\casaxps\all-190.vms
c:\users\gleissnh\nextcloud\flash\matlab\casaxps\timedelayco.vms
c:\users\gleissnh\nextcloud\flash\matlab\casaxps\timedelayco.vms
C:\Users\gleissnh\Nextcloud\FLASH\matlab\CasaXPS\coox_new_11.2020updated2022.vms
XPS
5
Al
1486.6
1e+037
1e+037
1e+037
1e+037
1e+037
FAT
1e+037
1e+037
1e+037
1e+037
1e+037
1e+037
1e+037
1e+037
190

-1
Binding Energy
eV
543.68003
-0.1
1
Counts
d
pulse counting
1
1
1e+037
1e+037
1e+037
1e+037
3
ESCAPE DEPTH TYPE
d
1
MFP Exponent
d
0
PROPAGATION_CONVERGED
d
1
215
0
1
41518
41518
41518
41518
41518
41518
41518
41518
41518
41518
41518
41518
41518
41518
40968
41518
41499
41753
41639
41126
41810
41639
41686
41894
41464
41429
41772
41311
41044
41412
41628
41266
40893
41447
41099
40936
40011
40611
40415
40232
40297
40545
40613
40291
40354
40364
41153
40983
41030
40870
41588
41301
41846
41896
41563
42178
42612
42131
41994
42863
43238
43595
43473
44239
44968
45443
46268
47283
48093
48848
49424
49687
50125
50215
49701
49504
48947
48449
47281
47271
46484
46469
45923
45236
45308
44650
44859
44246
44324
44359
44849
44672
45395
45943
45868
46516
47455
47929
47643
47929
47900
47714
47432
46781
46289
45407
45111
44589
44048
43552
43286
43282
44477
43485
44853
46271
47269
48759
50785
53445
56462
60680
65912
72839
81513
91656
104541
117249
131985
145346
156585
165377
170244
169873
165029
155013
142832
128137
112490
96621
82880
71003
61829
54077
48734
44402
41185
39059
37133
36450
35391
34912
34221
33487
33209
32994
32665
32332
32208
31986
31754
31744
31440
31442
31693
31452
31522
31080
31255
31008
31105
30815
31052
31211
30549
30657
30854
30594
30486
30668
30316
30277
30152
30187
30346
30460
30291
30358
29897
30208
29797
30269
29994
30035
29752
30121
29762
29621
29875
29697
29711
29948
30010
29927
29887
30176
29799
28561
29799
29799
29799
29799
29799
29799
29799
coads33674cold_6500_4.dat
coads33674cold_6500_4.dat
0
0
0
0
0
0
0
8
Casa Info Follows
0
0
0
0
c:\users\gleissnh\nextcloud\flash\matlab\casaxps\coads33692_18000.vms
c:\users\gleissnh\nextcloud\flash\matlab\casaxps\timedelayco.vms
C:\Users\gleissnh\Nextcloud\FLASH\matlab\CasaXPS\coox_new_11.2020updated2022.vms
XPS
5
Al
1486.6
1e+037
1e+037
1e+037
1e+037
1e+037
FAT
1e+037
1e+037
1e+037
1e+037
1e+037
1e+037
1e+037
1e+037
COads water growing

-1
Binding Energy
eV
544.00317
-0.2
1
Counts
d
pulse counting
1
1
1e+037
1e+037
1e+037
1e+037
2
ESCAPE DEPTH TYPE
d
1
MFP Exponent
d
0
102
0
1
2135
2135
2135
2135
2135
2135
2088
2063
2069
2061
2096
2085
2016
2081
2224
2072
2050
2047
2057
2071
1979
2014
2083
2010
2185
2150
2043
2034
2086
2114
2088
2037
2196
2096
2213
2121
2307
2258
2292
2188
2177
2141
2116
2094
2207
2057
2240
2331
2446
2649
2657
2690
2614
2555
2534
2508
2280
2266
2248
2356
2492
2727
3083
3703
4608
5999
7136
8362
8529
7492
5853
4404
3200
2378
1995
1735
1703
1612
1667
1558
1554
1528
1523
1545
1479
1519
1441
1520
1515
1544
1540
1417
1511
1505
1524
1459
1414
1526
1526
1526
1526
1526
05-2.dat
05-2.dat
0
0
0
0
0
0
0
14
Casa Info Follows
0
0
2
CASA region (*res1ps 7000*) (*Shirley*) 952.93798 959.71266 1 2 0 0 1181.8612 -450 0 0 (*NoTag*) 0 0 0
CASA region (*res1ps 7000*) (*Linear*) 945.34577 954.09913 1 2 0 2 1181.8612 -450 0 0 (*NoTag*) 0 0 0
5
CASA comp (*lattice O*) (*LA(1.53,243)*) Area 0.042534573 1e-020 0.50164856 -1 1 MFWHM 1.2800089 0.29752066 7.4380165 -1 1 Position 956.21177 953.87638 959.71266 -1 1 RSF 0 MASS 0 INDEX 8 (*NoTag*) CONST (**) UNCORRECTEDRSF 0
CASA comp (*CO*) (*LA(1.53,243)*) Area 0.0031029496 1e-020 0.50164856 -1 1 MFWHM 1.3182504 1.3 1.34 -1 1 Position 950.0314 950.02 950.06 -1 1 RSF 1 MASS 0 INDEX 9 (*NoTag*) CONST (**) UNCORRECTEDRSF 0
CASA comp (*CO2*) (*LA(1.53,243)*) Area 0.00037450625 0 0.01 -1 1 MFWHM 1.35 1.3 1.35 -1 1 Position 951.15 951.05 951.15 -1 1 RSF 1 MASS 0 INDEX 10 (*NoTag*) CONST (**) UNCORRECTEDRSF 0
CASA comp (*OH*) (*LA(1.53,243)*) Area 0.00079539409 1e-020 0.48319805 -1 1 MFWHM 1 1 1.3 -1 1 Position 955.06343 953.87638 959.71266 -1 1 RSF 0 MASS 0 INDEX 11 (*NoTag*) CONST (**) UNCORRECTEDRSF 0
CASA comp (*???*) (*LA(1.53,243)*) Area 0.00045009736 1e-020 0.50164856 -1 1 MFWHM 1.1201377 1.05 1.15 -1 1 Position 948.55 948.55 948.65 -1 1 RSF 1 MASS 0 INDEX 12 (*NoTag*) CONST (**) UNCORRECTEDRSF 0
c:\users\gleissnh\nextcloud\flash\matlab\casaxps\res1psmore\01--2.vms
C:\Users\gleissnh\Nextcloud\FLASH\matlab\CasaXPS\coox_new_11.2020updated2022.vms
XPS
5
Al
1486.6
1e+037
1e+037
1e+037
1e+037
1e+037
FAT
1e+037
1e+037
1e+037
1e+037
1e+037
1e+037
1e+037
1e+037
1psmore

-1
Binding Energy
eV
542.5
-0.2
1
Counts
d
pulse counting
1
1
1e+037
1e+037
1e+037
1e+037
3
ESCAPE DEPTH TYPE
d
1
MFP Exponent
d
0
PROPAGATION_CONVERGED
d
1
96
0
1
0.00859523
0.00859523
0.00919406
0.00877533
0.00869428
0.009086
0.00884737
0.00883836
0.00889689
0.00911751
0.00884286
0.00866276
0.00857271
0.00852769
0.00861774
0.00852769
0.00887438
0.0089149
0.00871229
0.00886988
0.00938766
0.00925259
0.00918955
0.00917154
0.0092751
0.0096308
0.00979739
0.0102071
0.0106258
0.0106394
0.0110716
0.0106934
0.0104548
0.00983341
0.0096443
0.00936965
0.00919856
0.00893291
0.00885637
0.00918055
0.0089059
0.00877082
0.00896443
0.00859523
0.00895993
0.00887888
0.00857722
0.00880684
0.00877983
0.00848717
0.00920756
0.00905448
0.00968933
0.0104683
0.0115489
0.0132733
0.0171319
0.0213778
0.0271724
0.0335795
0.0371724
0.0369833
0.032751
0.0271634
0.0203917
0.0148447
0.0115489
0.00925259
0.00813597
0.00751914
0.00717244
0.00728951
0.00707339
0.00693381
0.00681225
0.00682575
0.0067357
0.00666817
0.00678973
0.00670419
0.00639352
0.00714543
0.00678973
0.00662765
0.00647456
0.00670869
0.0063665
0.00651959
0.0065421
0.00664115
0.00667267
0.00628996
0.00641603
0.00671319
0.00626294
0.00626294
all-190.dat
all-190.dat
0
0
0
0
0
0
0
18
Casa Info Follows
0
1
annot comps v2315 Display 0.05 0.2 RGB(0,0,0) Font(35,34,400,0,Arial)

2
CASA region (*522.28 - 543.68*) (*Shirley*) 953.95662 960.7105 1 2 7 0 758.3409 -450 0 0 (*NoTag*) 0 0 0
CASA region (*522.28 - 543.68*) (*Shirley*) 946.34624 954.00067 1 2 0 7 758.3409 -450 0 0 (*NoTag*) 0 0 0
6
CASA comp (*lattice O*) (*LA(1.53,243)*) Area 188738.62 1e-020 3486818.6 -1 1 MFWHM 1.262843 0.26 6.5 -1 1 Position 956.1783 953.95662 960.7105 -1 1 RSF 1 MASS 0 INDEX 0 (*NoTag*) CONST (**) UNCORRECTEDRSF 0
CASA comp (*CO*) (*LA(1.53,243)*) Area 12733.07 1e-020 3486818.6 -1 1 MFWHM 1.3309259 0.6302 1.34 -1 1 Position 950.07716 946.66827 954.00067 -1 1 RSF 1 MASS 0 INDEX 1 (*NoTag*) CONST (**) UNCORRECTEDRSF 0
CASA comp (*H2O*) (*LA(1.53,243)*) Area 11846.339 1e-020 3486818.6 -1 1 MFWHM 1.4814624 0.2593 1.5 -1 1 Position 952.83332 946.66827 954.00067 -1 1 RSF 1 MASS 0 INDEX 2 (*NoTag*) CONST (**) UNCORRECTEDRSF 0
CASA comp (*CO2*) (*LA(1.53,243)*) Area 4853.0206 1e-020 3486818.6 -1 1 MFWHM 1.35 1.2997 1.35 -1 1 Position 951.12 946.668 951.12 -1 1 RSF 1 MASS 0 INDEX 3 (*NoTag*) CONST (**) UNCORRECTEDRSF 0
CASA comp (*522.28 - 543.68*) (*LA(1.53,243)*) Area 5092.9366 1e-020 3486818.6 -1 1 MFWHM 1 1 9.198 -1 1 Position 954.92055 953.95662 960.7105 -1 1 RSF 1 MASS 0 INDEX 4 (*NoTag*) CONST (**) UNCORRECTEDRSF 0
CASA comp (*522.28 - 543.68*) (*LA(1.53,243)*) Area 1600.7037 1e-020 3486818.6 -1 1 MFWHM 1.1993324 0.3269 1.2 -1 1 Position 948.64473 946.66827 954.00067 -1 1 RSF 1 MASS 0 INDEX 5 (*NoTag*) CONST (**) UNCORRECTEDRSF 0
c:\users\gleissnh\nextcloud\flash\matlab\casaxps\all-190.vms
c:\users\gleissnh\nextcloud\flash\matlab\casaxps\timedelayco.vms
C:\Users\gleissnh\Nextcloud\FLASH\matlab\CasaXPS\coox_new_11.2020updated2022.vms
XPS
6
Al
1486.6
1e+037
1e+037
1e+037
1e+037
1e+037
FAT
1e+037
1e+037
1e+037
1e+037
1e+037
1e+037
1e+037
1e+037
190

-1
Binding Energy
eV
543.68003
-0.1
1
Counts
d
pulse counting
1
1
1e+037
1e+037
1e+037
1e+037
3
ESCAPE DEPTH TYPE
d
1
MFP Exponent
d
0
PROPAGATION_CONVERGED
d
1
215
0
1
41518
41518
41518
41518
41518
41518
41518
41518
41518
41518
41518
41518
41518
41518
40968
41518
41499
41753
41639
41126
41810
41639
41686
41894
41464
41429
41772
41311
41044
41412
41628
41266
40893
41447
41099
40936
40011
40611
40415
40232
40297
40545
40613
40291
40354
40364
41153
40983
41030
40870
41588
41301
41846
41896
41563
42178
42612
42131
41994
42863
43238
43595
43473
44239
44968
45443
46268
47283
48093
48848
49424
49687
50125
50215
49701
49504
48947
48449
47281
47271
46484
46469
45923
45236
45308
44650
44859
44246
44324
44359
44849
44672
45395
45943
45868
46516
47455
47929
47643
47929
47900
47714
47432
46781
46289
45407
45111
44589
44048
43552
43286
43282
44477
43485
44853
46271
47269
48759
50785
53445
56462
60680
65912
72839
81513
91656
104541
117249
131985
145346
156585
165377
170244
169873
165029
155013
142832
128137
112490
96621
82880
71003
61829
54077
48734
44402
41185
39059
37133
36450
35391
34912
34221
33487
33209
32994
32665
32332
32208
31986
31754
31744
31440
31442
31693
31452
31522
31080
31255
31008
31105
30815
31052
31211
30549
30657
30854
30594
30486
30668
30316
30277
30152
30187
30346
30460
30291
30358
29897
30208
29797
30269
29994
30035
29752
30121
29762
29621
29875
29697
29711
29948
30010
29927
29887
30176
29799
28561
29799
29799
29799
29799
29799
29799
29799
coads33674cold_6500_5.dat
coads33674cold_6500_5.dat
0
0
0
0
0
0
0
8
Casa Info Follows
0
0
0
0
c:\users\gleissnh\nextcloud\flash\matlab\casaxps\coads33692_18000.vms
c:\users\gleissnh\nextcloud\flash\matlab\casaxps\timedelayco.vms
C:\Users\gleissnh\Nextcloud\FLASH\matlab\CasaXPS\coox_new_11.2020updated2022.vms
XPS
6
Al
1486.6
1e+037
1e+037
1e+037
1e+037
1e+037
FAT
1e+037
1e+037
1e+037
1e+037
1e+037
1e+037
1e+037
1e+037
COads water growing

-1
Binding Energy
eV
544.00317
-0.2
1
Counts
d
pulse counting
1
1
1e+037
1e+037
1e+037
1e+037
2
ESCAPE DEPTH TYPE
d
1
MFP Exponent
d
0
102
0
1
2008
2008
2008
2008
2008
2008
2105
2036
2112
2094
2077
2032
2005
2043
2098
2044
2060
2033
2032
1987
1962
1956
2000
2019
1965
2108
2041
2019
1953
2052
2044
2006
2047
2086
2087
2123
2184
2196
2239
2170
2242
2213
2038
2044
2202
2176
2221
2296
2487
2576
2766
2861
2773
2711
2615
2533
2297
2304
2225
2330
2380
2553
2933
3521
4488
5813
7172
8313
8109
7298
5823
4217
3185
2383
1951
1775
1623
1585
1562
1510
1486
1479
1479
1468
1459
1479
1456
1502
1525
1495
1458
1389
1484
1458
1424
1435
1509
1456
1456
1456
1456
1456
06-3.dat
06-3.dat
0
0
0
0
0
0
0
14
Casa Info Follows
0
0
2
CASA region (*res1ps 7000*) (*Shirley*) 952.93587 960.45997 1 2 1 0 1181.8612 -450 0 0 (*NoTag*) 0 0 0
CASA region (*res1ps 7000*) (*Linear*) 945.34577 954.09913 1 2 2 0 1181.8612 -450 0 0 (*NoTag*) 0 0 0
5
CASA comp (*lattice O*) (*LA(1.53,243)*) Area 0.042653555 1e-020 0.50164856 -1 1 MFWHM 1.272227 0.29752066 7.4380165 -1 1 Position 956.22238 953.87638 959.71266 -1 1 RSF 0 MASS 0 INDEX 8 (*NoTag*) CONST (**) UNCORRECTEDRSF 0
CASA comp (*CO*) (*LA(1.53,243)*) Area 0.0026786954 1e-020 0.50164856 -1 1 MFWHM 1.3141132 1.3 1.34 -1 1 Position 950.06 950.02 950.06 -1 1 RSF 1 MASS 0 INDEX 9 (*NoTag*) CONST (**) UNCORRECTEDRSF 0
CASA comp (*CO2*) (*LA(1.53,243)*) Area 0.00047852801 0 0.01 -1 1 MFWHM 1.35 1.3 1.35 -1 1 Position 951.15 951.05 951.15 -1 1 RSF 1 MASS 0 INDEX 10 (*NoTag*) CONST (**) UNCORRECTEDRSF 0
CASA comp (*OH*) (*LA(1.53,243)*) Area 0.00077383606 1e-020 0.48319805 -1 1 MFWHM 1.0269097 1 1.3 -1 1 Position 955.07075 953.87638 959.71266 -1 1 RSF 0 MASS 0 INDEX 11 (*NoTag*) CONST (**) UNCORRECTEDRSF 0
CASA comp (*???*) (*LA(1.53,243)*) Area 0.00021998785 1e-020 0.50164856 -1 1 MFWHM 1.05 1.05 1.15 -1 1 Position 948.61095 948.55 948.65 -1 1 RSF 1 MASS 0 INDEX 12 (*NoTag*) CONST (**) UNCORRECTEDRSF 0
c:\users\gleissnh\nextcloud\flash\matlab\casaxps\res1psmore\01--2.vms
C:\Users\gleissnh\Nextcloud\FLASH\matlab\CasaXPS\coox_new_11.2020updated2022.vms
XPS
6
Al
1486.6
1e+037
1e+037
1e+037
1e+037
1e+037
FAT
1e+037
1e+037
1e+037
1e+037
1e+037
1e+037
1e+037
1e+037
1psmore

-1
Binding Energy
eV
542.5
-0.2
1
Counts
d
pulse counting
1
1
1e+037
1e+037
1e+037
1e+037
3
ESCAPE DEPTH TYPE
d
1
MFP Exponent
d
0
PROPAGATION_CONVERGED
d
1
96
0
1
0.00867505
0.00867505
0.00867048
0.00900835
0.00883942
0.00900379
0.00938275
0.00867048
0.00906771
0.00903575
0.00865222
0.00927317
0.00901748
0.00887138
0.00900835
0.0085883
0.0085472
0.00927317
0.00851981
0.00877093
0.00921381
0.00890334
0.00896726
0.00935079
0.00921381
0.00934166
0.00936448
0.0100494
0.0104055
0.0107753
0.0102503
0.0107342
0.0103872
0.0103096
0.00935992
0.00950602
0.0091088
0.00931883
0.00900835
0.00918185
0.0089353
0.00878919
0.00859286
0.00889421
0.00906771
0.00902205
0.00866135
0.00844676
0.00881202
0.00849241
0.0089079
0.00939188
0.00977997
0.0104101
0.0110767
0.0133093
0.0165282
0.0213269
0.0268744
0.0332117
0.0374534
0.0365904
0.0338966
0.0275045
0.0200759
0.0149713
0.0111954
0.00924121
0.00834174
0.00799931
0.00758838
0.00674371
0.00708158
0.00704962
0.00672544
0.00676654
0.00694917
0.00670261
0.00652455
0.00681676
0.0065839
0.00651542
0.00653368
0.00695373
0.00686698
0.00636018
0.00665239
0.00685329
0.006625
0.00641953
0.00654738
0.00632822
0.00635561
0.00674371
0.00630539
0.00630539
07-4.dat
07-4.dat
0
0
0
0
0
0
0
14
Casa Info Follows
0
0
2
CASA region (*res1ps 7000*) (*Shirley*) 953.80964 960.67259 1 2 1.1 0 1181.8612 -450 0 0 (*NoTag*) 0 0 0
CASA region (*res1ps 7000*) (*Linear*) 944.67081 954.02369 1 2 0.5 1.5 1181.8612 -450 0 0 (*NoTag*) 0 0 0
5
CASA comp (*lattice O*) (*LA(1.53,243)*) Area 0.042747146 1e-020 0.50164856 -1 1 MFWHM 1.290771 0.29752066 7.4380165 -1 1 Position 956.21332 953.87638 959.71266 -1 1 RSF 0 MASS 0 INDEX 8 (*NoTag*) CONST (**) UNCORRECTEDRSF 0
CASA comp (*CO*) (*LA(1.53,243)*) Area 0.0031901031 1e-020 0.50164856 -1 1 MFWHM 1.3127658 1.3 1.34 -1 1 Position 950.05085 950.02 950.06 -1 1 RSF 1 MASS 0 INDEX 9 (*NoTag*) CONST (**) UNCORRECTEDRSF 0
CASA comp (*CO2*) (*LA(1.53,243)*) Area 0.00025211715 0 0.01 -1 1 MFWHM 1.35 1.3 1.35 -1 1 Position 951.15 951.05 951.15 -1 1 RSF 1 MASS 0 INDEX 10 (*NoTag*) CONST (**) UNCORRECTEDRSF 0
CASA comp (*OH*) (*LA(1.53,243)*) Area 0.00063255627 1e-020 0.48319805 -1 1 MFWHM 1 1 1.3 -1 1 Position 954.76716 953.87638 959.71266 -1 1 RSF 0 MASS 0 INDEX 11 (*NoTag*) CONST (**) UNCORRECTEDRSF 0
CASA comp (*???*) (*LA(1.53,243)*) Area 0.00022678405 1e-020 0.50164856 -1 1 MFWHM 1.15 1.05 1.15 -1 1 Position 948.65 948.55 948.65 -1 1 RSF 1 MASS 0 INDEX 12 (*NoTag*) CONST (**) UNCORRECTEDRSF 0
c:\users\gleissnh\nextcloud\flash\matlab\casaxps\res1psmore\01--2.vms
C:\Users\gleissnh\Nextcloud\FLASH\matlab\CasaXPS\coox_new_11.2020updated2022.vms
XPS
7
Al
1486.6
1e+037
1e+037
1e+037
1e+037
1e+037
FAT
1e+037
1e+037
1e+037
1e+037
1e+037
1e+037
1e+037
1e+037
1psmore

-1
Binding Energy
eV
542.5
-0.2
1
Counts
d
pulse counting
1
1
1e+037
1e+037
1e+037
1e+037
3
ESCAPE DEPTH TYPE
d
1
MFP Exponent
d
0
PROPAGATION_CONVERGED
d
1
96
0
1
0.00883887
0.00883887
0.00888445
0.00878417
0.00883431
0.00862462
0.00900753
0.00900753
0.00893915
0.00918531
0.00827362
0.00890269
0.00862462
0.00879328
0.00895739
0.00887989
0.00846507
0.00874314
0.00913061
0.00902576
0.00867476
0.00871123
0.00903032
0.00913517
0.00939956
0.00959101
0.00991467
0.00998304
0.0104161
0.0108902
0.0114509
0.010603
0.010366
0.0100742
0.00969586
0.00935397
0.00911693
0.00903032
0.00890724
0.00887078
0.00913973
0.00882975
0.00903488
0.00920354
0.00882519
0.00929471
0.00892548
0.00876137
0.00899841
0.00862006
0.00908958
0.00938588
0.0102429
0.010366
0.0117517
0.0131421
0.0164105
0.021516
0.0271411
0.0332267
0.0372518
0.0365863
0.0331218
0.0269041
0.02039
0.0151751
0.0115284
0.00934486
0.0082098
0.00773572
0.00762176
0.00686049
0.00695622
0.00701092
0.00691519
0.0063545
0.00659154
0.00681491
0.00661889
0.0064867
0.0070793
0.00693799
0.00669183
0.00625422
0.00663713
0.00645479
0.00625878
0.00635906
0.00648214
0.00681947
0.00615849
0.00603541
0.00650949
0.00642744
0.00627701
0.00627701
08-5.dat
08-5.dat
0
0
0
0
0
0
0
14
Casa Info Follows
0
0
2
CASA region (*res1ps 7000*) (*Shirley*) 952.98537 960.23721 1 2 0 0 1181.8612 -450 0 0 (*NoTag*) 0 0 0
CASA region (*res1ps 7000*) (*Linear*) 945.69988 953.80964 1 2 1 0 1181.8612 -450 0 0 (*NoTag*) 0 0 0
5
CASA comp (*lattice O*) (*LA(1.53,243)*) Area 0.04282144 1e-020 0.50164856 -1 1 MFWHM 1.2716429 0.29752066 7.4380165 -1 1 Position 956.23047 953.87638 959.71266 -1 1 RSF 0 MASS 0 INDEX 8 (*NoTag*) CONST (**) UNCORRECTEDRSF 0
CASA comp (*CO*) (*LA(1.53,243)*) Area 0.002791529 1e-020 0.50164856 -1 1 MFWHM 1.3 1.3 1.34 -1 1 Position 950.07 950.02 950.07 -1 1 RSF 1 MASS 0 INDEX 9 (*NoTag*) CONST (**) UNCORRECTEDRSF 0
CASA comp (*CO2*) (*LA(1.53,243)*) Area 0.0002338133 0 0.01 -1 1 MFWHM 1.3 1.3 1.35 -1 1 Position 951.05 951.05 951.15 -1 1 RSF 1 MASS 0 INDEX 10 (*NoTag*) CONST (**) UNCORRECTEDRSF 0
CASA comp (*OH*) (*LA(1.53,243)*) Area 0.001102111 1e-020 0.48319805 -1 1 MFWHM 1 1 1.3 -1 1 Position 955.06219 953.87638 959.71266 -1 1 RSF 0 MASS 0 INDEX 11 (*NoTag*) CONST (**) UNCORRECTEDRSF 0
CASA comp (*???*) (*LA(1.53,243)*) Area 0.0001632685 1e-020 0.50164856 -1 1 MFWHM 1.05 1.05 1.15 -1 1 Position 948.62342 948.55 948.65 -1 1 RSF 1 MASS 0 INDEX 12 (*NoTag*) CONST (**) UNCORRECTEDRSF 0
c:\users\gleissnh\nextcloud\flash\matlab\casaxps\res1psmore\01--2.vms
C:\Users\gleissnh\Nextcloud\FLASH\matlab\CasaXPS\coox_new_11.2020updated2022.vms
XPS
8
Al
1486.6
1e+037
1e+037
1e+037
1e+037
1e+037
FAT
1e+037
1e+037
1e+037
1e+037
1e+037
1e+037
1e+037
1e+037
1psmore

-1
Binding Energy
eV
542.5
-0.2
1
Counts
d
pulse counting
1
1
1e+037
1e+037
1e+037
1e+037
3
ESCAPE DEPTH TYPE
d
1
MFP Exponent
d
0
PROPAGATION_CONVERGED
d
1
96
0
1
0.00880996
0.00880996
0.00899676
0.00888381
0.009227
0.0088534
0.00917053
0.00895766
0.00888381
0.00896635
0.00886209
0.0088143
0.00857538
0.00851456
0.00868398
0.00861447
0.00834079
0.00853628
0.00907495
0.00887512
0.00887078
0.00898807
0.00914012
0.00897504
0.00918356
0.0096006
0.00932257
0.0101176
0.00996116
0.0104912
0.0106997
0.0110733
0.0105389
0.0101393
0.00956584
0.00937905
0.00898807
0.00875783
0.00911405
0.0087448
0.00862316
0.00875349
0.00904454
0.00904889
0.00897069
0.00912274
0.00843636
0.00912274
0.00834079
0.00883603
0.00917053
0.00922266
0.00949634
0.0106389
0.0118248
0.0133366
0.0167381
0.020991
0.0270641
0.0332415
0.0370774
0.037564
0.0338801
0.0275854
0.0208867
0.0151481
0.0113643
0.00951371
0.00834079
0.00817571
0.00746327
0.00688115
0.00706361
0.00681599
0.00683771
0.00673345
0.00672042
0.0066987
0.00644239
0.00667263
0.00677689
0.00637289
0.00670739
0.0068464
0.00652493
0.00625125
0.00670739
0.00662485
0.00622518
0.00631207
0.00650321
0.00659878
0.00640329
0.00606879
0.00654231
0.00654231
09-6.dat
09-6.dat
0
0
0
0
0
0
0
14
Casa Info Follows
0
0
2
CASA region (*res1ps 7000*) (*Shirley*) 953.81262 959.8337 1 2 0 0 1181.8612 -450 0 0 (*NoTag*) 0 0 0
CASA region (*res1ps 7000*) (*Linear*) 945.082 954.27305 1 2 0 0 1181.8612 -450 0 0 (*NoTag*) 0 0 0
5
CASA comp (*lattice O*) (*LA(1.53,243)*) Area 0.042550906 1e-020 0.50164856 -1 1 MFWHM 1.2763741 0.29752066 7.4380165 -1 1 Position 956.2275 953.87638 959.71266 -1 1 RSF 0 MASS 0 INDEX 8 (*NoTag*) CONST (**) UNCORRECTEDRSF 0
CASA comp (*CO*) (*LA(1.53,243)*) Area 0.0029461501 1e-020 0.50164856 -1 1 MFWHM 1.3 1.3 1.34 -1 1 Position 950.06 950.02 950.06 -1 1 RSF 1 MASS 0 INDEX 9 (*NoTag*) CONST (**) UNCORRECTEDRSF 0
CASA comp (*CO2*) (*LA(1.53,243)*) Area 0.0003089224 0 0.01 -1 1 MFWHM 1.3 1.3 1.35 -1 1 Position 951.05 951.05 951.15 -1 1 RSF 1 MASS 0 INDEX 10 (*NoTag*) CONST (**) UNCORRECTEDRSF 0
CASA comp (*OH*) (*LA(1.53,243)*) Area 0.00073695844 1e-020 0.48319805 -1 1 MFWHM 1 1 1.3 -1 1 Position 955.01051 953.87638 959.71266 -1 1 RSF 0 MASS 0 INDEX 11 (*NoTag*) CONST (**) UNCORRECTEDRSF 0
CASA comp (*???*) (*LA(1.53,243)*) Area 0.00012670485 1e-020 0.50164856 -1 1 MFWHM 1.05 1.05 1.15 -1 1 Position 948.56973 948.55 948.65 -1 1 RSF 1 MASS 0 INDEX 12 (*NoTag*) CONST (**) UNCORRECTEDRSF 0
c:\users\gleissnh\nextcloud\flash\matlab\casaxps\res1psmore\01--2.vms
C:\Users\gleissnh\Nextcloud\FLASH\matlab\CasaXPS\coox_new_11.2020updated2022.vms
XPS
9
Al
1486.6
1e+037
1e+037
1e+037
1e+037
1e+037
FAT
1e+037
1e+037
1e+037
1e+037
1e+037
1e+037
1e+037
1e+037
1psmore

-1
Binding Energy
eV
542.5
-0.2
1
Counts
d
pulse counting
1
1
1e+037
1e+037
1e+037
1e+037
3
ESCAPE DEPTH TYPE
d
1
MFP Exponent
d
0
PROPAGATION_CONVERGED
d
1
96
0
1
0.00926672
0.00926672
0.00882278
0.0084478
0.00868486
0.00933999
0.00875382
0.00909432
0.00858142
0.008659
0.00898657
0.00900381
0.00889605
0.00889605
0.00868917
0.00877537
0.00828833
0.00871934
0.00867193
0.00903398
0.00895639
0.00880985
0.00943051
0.00911156
0.00927965
0.00927965
0.00952533
0.00999513
0.0103184
0.0108916
0.0109261
0.0108485
0.0108615
0.010202
0.00959429
0.00949947
0.00907277
0.00923655
0.00872365
0.00887881
0.00869348
0.0091288
0.00896933
0.00899088
0.00899088
0.00909432
0.00874951
0.00867193
0.00895639
0.00866331
0.00864176
0.00908139
0.00983997
0.0100813
0.0115856
0.0137061
0.016012
0.020654
0.0267959
0.033399
0.0370367
0.0371574
0.0334766
0.0270545
0.0209902
0.0157362
0.0115295
0.0093874
0.00795645
0.00771508
0.00726252
0.00720649
0.00724528
0.00685306
0.00697375
0.0068272
0.00692203
0.00658584
0.00671514
0.00679703
0.00671945
0.00624103
0.00650395
0.00679272
0.00654274
0.00621948
0.00659446
0.00649102
0.00642636
0.00660739
0.00632723
0.00650395
0.00623241
0.00638757
0.00647809
0.00647809
10-7.dat
10-7.dat
0
0
0
0
0
0
0
14
Casa Info Follows
0
0
2
CASA region (*res1ps 7000*) (*Shirley*) 953.72137 959.823 1 2 0 0 1181.8612 -450 0 0 (*NoTag*) 0 0 0
CASA region (*res1ps 7000*) (*Linear*) 944.86721 954.06148 1 2 0 0 1181.8612 -450 0 0 (*NoTag*) 0 0 0
5
CASA comp (*lattice O*) (*LA(1.53,243)*) Area 0.042196244 1e-020 0.50164856 -1 1 MFWHM 1.2496779 0.29752066 7.4380165 -1 1 Position 956.2338 953.87638 959.71266 -1 1 RSF 0 MASS 0 INDEX 8 (*NoTag*) CONST (**) UNCORRECTEDRSF 0
CASA comp (*CO*) (*LA(1.53,243)*) Area 0.0030828335 1e-020 0.50164856 -1 1 MFWHM 1.3182124 1.3 1.34 -1 1 Position 950.06 950.02 950.06 -1 1 RSF 1 MASS 0 INDEX 9 (*NoTag*) CONST (**) UNCORRECTEDRSF 0
CASA comp (*CO2*) (*LA(1.53,243)*) Area 0.00059863961 0 0.01 -1 1 MFWHM 1.35 1.3 1.35 -1 1 Position 951.05 951.05 951.15 -1 1 RSF 1 MASS 0 INDEX 10 (*NoTag*) CONST (**) UNCORRECTEDRSF 0
CASA comp (*OH*) (*LA(1.53,243)*) Area 0.0016127842 1e-020 0.48319805 -1 1 MFWHM 1 1 1.3 -1 1 Position 955.09924 953.87638 959.71266 -1 1 RSF 0 MASS 0 INDEX 11 (*NoTag*) CONST (**) UNCORRECTEDRSF 0
CASA comp (*???*) (*LA(1.53,243)*) Area 0.00015717011 1e-020 0.50164856 -1 1 MFWHM 1.05 1.05 1.15 -1 1 Position 948.65 948.55 948.65 -1 1 RSF 1 MASS 0 INDEX 12 (*NoTag*) CONST (**) UNCORRECTEDRSF 0
c:\users\gleissnh\nextcloud\flash\matlab\casaxps\res1psmore\01--2.vms
C:\Users\gleissnh\Nextcloud\FLASH\matlab\CasaXPS\coox_new_11.2020updated2022.vms
XPS
10
Al
1486.6
1e+037
1e+037
1e+037
1e+037
1e+037
FAT
1e+037
1e+037
1e+037
1e+037
1e+037
1e+037
1e+037
1e+037
1psmore

-1
Binding Energy
eV
542.5
-0.2
1
Counts
d
pulse counting
1
1
1e+037
1e+037
1e+037
1e+037
3
ESCAPE DEPTH TYPE
d
1
MFP Exponent
d
0
PROPAGATION_CONVERGED
d
1
96
0
1
0.00922192
0.00922192
0.00885903
0.00876377
0.00892254
0.00864583
0.00882274
0.00872295
0.00889986
0.0088681
0.00876831
0.00877738
0.00853243
0.00889532
0.00858233
0.00864583
0.00846893
0.00875016
0.00864583
0.00869573
0.00868666
0.00869119
0.00909037
0.00899511
0.00936254
0.00924914
0.00968914
0.0100112
0.0102471
0.0108504
0.0109275
0.0107914
0.0108096
0.00990234
0.00979801
0.00959388
0.00926275
0.00887718
0.00920831
0.00858686
0.00883635
0.00920831
0.00911759
0.00924914
0.0088046
0.00923099
0.00872295
0.00823305
0.00875924
0.00857326
0.00861408
0.00930811
0.00943512
0.0105011
0.0118937
0.0136764
0.0169877
0.0204851
0.0264682
0.033472
0.0373776
0.0372869
0.0342703
0.0271486
0.0205713
0.015255
0.0115353
0.0092945
0.00835552
0.00797449
0.00730768
0.00682685
0.0066318
0.00693572
0.00718521
0.00697654
0.00704005
0.00694025
0.00668623
0.00637324
0.00659097
0.00644128
0.00652293
0.00659097
0.0066953
0.00660458
0.0062054
0.00659551
0.00660458
0.00639139
0.00665902
0.00643675
0.00633242
0.00638231
0.00652747
0.00652747
11-8.dat
11-8.dat
0
0
0
0
0
0
0
14
Casa Info Follows
0
0
2
CASA region (*res1ps 7000*) (*Shirley*) 953.61103 959.62439 1 2 0 0 1181.8612 -450 0 0 (*NoTag*) 0 0 0
CASA region (*res1ps 7000*) (*Linear*) 945.45714 954.25099 1 2 0 0 1181.8612 -450 0 0 (*NoTag*) 0 0 0
5
CASA comp (*lattice O*) (*LA(1.53,243)*) Area 0.043076184 1e-020 0.50164856 -1 1 MFWHM 1.290451 0.29752066 7.4380165 -1 1 Position 956.21084 953.87638 959.62439 -1 1 RSF 0 MASS 0 INDEX 8 (*NoTag*) CONST (**) UNCORRECTEDRSF 0
CASA comp (*CO*) (*LA(1.53,243)*) Area 0.0027075873 1e-020 0.50164856 -1 1 MFWHM 1.3 1.3 1.34 -1 1 Position 950.06 950.02 950.06 -1 1 RSF 1 MASS 0 INDEX 9 (*NoTag*) CONST (**) UNCORRECTEDRSF 0
CASA comp (*CO2*) (*LA(1.53,243)*) Area 0.0005350556 0 0.01 -1 1 MFWHM 1.3 1.3 1.35 -1 1 Position 951.05 951.05 951.15 -1 1 RSF 1 MASS 0 INDEX 10 (*NoTag*) CONST (**) UNCORRECTEDRSF 0
CASA comp (*OH*) (*LA(1.53,243)*) Area 0.00087270163 1e-020 0.48319805 -1 1 MFWHM 1 1 1.3 -1 1 Position 954.92686 953.87638 959.62439 -1 1 RSF 0 MASS 0 INDEX 11 (*NoTag*) CONST (**) UNCORRECTEDRSF 0
CASA comp (*???*) (*LA(1.53,243)*) Area 0.00033311758 1e-020 0.50164856 -1 1 MFWHM 1.05 1.05 1.15 -1 1 Position 948.55 948.55 948.65 -1 1 RSF 1 MASS 0 INDEX 12 (*NoTag*) CONST (**) UNCORRECTEDRSF 0
c:\users\gleissnh\nextcloud\flash\matlab\casaxps\res1psmore\01--2.vms
C:\Users\gleissnh\Nextcloud\FLASH\matlab\CasaXPS\coox_new_11.2020updated2022.vms
XPS
11
Al
1486.6
1e+037
1e+037
1e+037
1e+037
1e+037
FAT
1e+037
1e+037
1e+037
1e+037
1e+037
1e+037
1e+037
1e+037
1psmore

-1
Binding Energy
eV
542.5
-0.2
1
Counts
d
pulse counting
1
1
1e+037
1e+037
1e+037
1e+037
3
ESCAPE DEPTH TYPE
d
1
MFP Exponent
d
0
PROPAGATION_CONVERGED
d
1
96
0
1
0.00888256
0.00888256
0.00884508
0.00923861
0.00926672
0.00928078
0.00896689
0.00899031
0.00857336
0.00888724
0.00883103
0.00880292
0.00867174
0.00851245
0.00848434
0.00887787
0.00870453
0.00889661
0.00889661
0.0088076
0.00938853
0.00922456
0.00923393
0.00887319
0.00924798
0.00942601
0.00924798
0.0100772
0.0101709
0.0104052
0.010972
0.010794
0.0104895
0.0101241
0.00963214
0.00944475
0.00938853
0.00912149
0.00889193
0.00862021
0.00873264
0.00911212
0.00892941
0.00899968
0.00875138
0.00883103
0.00862489
0.00870453
0.00852182
0.00852182
0.00860615
0.00899968
0.00977737
0.010719
0.0117403
0.0135159
0.0164346
0.0214521
0.0275612
0.0337172
0.0370575
0.036589
0.0334689
0.0274254
0.0198218
0.0151697
0.0117169
0.00937447
0.00857804
0.00766449
0.00765512
0.00705077
0.00728501
0.00699923
0.00690553
0.00678373
0.00654948
0.00683058
0.00662912
0.00650732
0.00694301
0.00643704
0.00683058
0.00666192
0.00672282
0.00635272
0.00630587
0.00672751
0.00619343
0.00642299
0.00626839
0.00643704
0.0063902
0.00609036
0.00641362
0.00641362
12-9.dat
12-9.dat
0
0
0
0
0
0
0
14
Casa Info Follows
0
0
2
CASA region (*res1ps 7000*) (*Shirley*) 953.81262 959.8337 1 2 0 0 1181.8612 -450 0 0 (*NoTag*) 0 0 0
CASA region (*res1ps 7000*) (*Linear*) 944.86721 954.06148 1 2 2 1 1181.8612 -450 0 0 (*NoTag*) 0 0 0
5
CASA comp (*lattice O*) (*LA(1.53,243)*) Area 0.042586472 1e-020 0.50164856 -1 1 MFWHM 1.2684297 0.29752066 7.4380165 -1 1 Position 956.22427 953.87638 959.62439 -1 1 RSF 0 MASS 0 INDEX 8 (*NoTag*) CONST (**) UNCORRECTEDRSF 0
CASA comp (*CO*) (*LA(1.53,243)*) Area 0.0029418271 1e-020 0.50164856 -1 1 MFWHM 1.3 1.3 1.34 -1 1 Position 950.06 950.02 950.06 -1 1 RSF 1 MASS 0 INDEX 9 (*NoTag*) CONST (**) UNCORRECTEDRSF 0
CASA comp (*CO2*) (*LA(1.53,243)*) Area 0.00058027411 0 0.01 -1 1 MFWHM 1.35 1.3 1.35 -1 1 Position 951.05 951.05 951.15 -1 1 RSF 1 MASS 0 INDEX 10 (*NoTag*) CONST (**) UNCORRECTEDRSF 0
CASA comp (*OH*) (*LA(1.53,243)*) Area 0.0011293749 1e-020 0.48319805 -1 1 MFWHM 1 1 1.3 -1 1 Position 955.24325 953.87638 959.62439 -1 1 RSF 0 MASS 0 INDEX 11 (*NoTag*) CONST (**) UNCORRECTEDRSF 0
CASA comp (*???*) (*LA(1.53,243)*) Area 8.4013948e-005 1e-020 0.50164856 -1 1 MFWHM 1.05 1.05 1.15 -1 1 Position 948.55 948.55 948.65 -1 1 RSF 1 MASS 0 INDEX 12 (*NoTag*) CONST (**) UNCORRECTEDRSF 0
c:\users\gleissnh\nextcloud\flash\matlab\casaxps\res1psmore\01--2.vms
C:\Users\gleissnh\Nextcloud\FLASH\matlab\CasaXPS\coox_new_11.2020updated2022.vms
XPS
12
Al
1486.6
1e+037
1e+037
1e+037
1e+037
1e+037
FAT
1e+037
1e+037
1e+037
1e+037
1e+037
1e+037
1e+037
1e+037
1psmore

-1
Binding Energy
eV
542.5
-0.2
1
Counts
d
pulse counting
1
1
1e+037
1e+037
1e+037
1e+037
3
ESCAPE DEPTH TYPE
d
1
MFP Exponent
d
0
PROPAGATION_CONVERGED
d
1
96
0
1
0.00889492
0.00889492
0.00937243
0.00878316
0.00906255
0.00900668
0.00914891
0.00893556
0.00883904
0.00896604
0.00873744
0.00850376
0.00903715
0.00880856
0.0085698
0.00885428
0.00853932
0.00857488
0.0084936
0.00907271
0.00864092
0.00900668
0.00902699
0.00903715
0.00888476
0.00927083
0.00952991
0.00999726
0.0103173
0.0106881
0.010937
0.0108405
0.0106983
0.0100938
0.0100379
0.00941307
0.00898636
0.00910319
0.00906763
0.00943847
0.00858504
0.00876284
0.00881872
0.00915399
0.00861044
0.0089254
0.0085952
0.00852916
0.00860536
0.00883904
0.00904731
0.0089
0.00969754
0.0103986
0.0114653
0.0137157
0.0167688
0.0216506
0.0274874
0.0333445
0.0372916
0.0372052
0.0341878
0.027208
0.0203247
0.0150314
0.0115212
0.00957054
0.00822437
0.00761986
0.00736587
0.00685279
0.00725411
0.00705091
0.00694931
0.00692391
0.00641592
0.00651244
0.00669024
0.00675628
0.00651244
0.00655308
0.00628892
0.00652768
0.00643624
0.00635496
0.00640068
0.00637528
0.00657848
0.0063702
0.00623813
0.00658356
0.00615685
0.00662928
0.00651244
0.00651244
13-10.dat
13-10.dat
0
0
0
0
0
0
0
14
Casa Info Follows
0
0
2
CASA region (*res1ps 7000*) (*Shirley*) 953.81262 959.8337 1 2 0 0 1181.8612 -450 0 0 (*NoTag*) 0 0 0
CASA region (*res1ps 7000*) (*Linear*) 944.86721 954.06148 1 2 0.5 1 1181.8612 -450 0 0 (*NoTag*) 0 0 0
5
CASA comp (*lattice O*) (*LA(1.53,243)*) Area 0.041856903 1e-020 0.50164856 -1 1 MFWHM 1.2564807 0.29752066 7.4380165 -1 1 Position 956.22257 953.87638 959.62439 -1 1 RSF 0 MASS 0 INDEX 8 (*NoTag*) CONST (**) UNCORRECTEDRSF 0
CASA comp (*CO*) (*LA(1.53,243)*) Area 0.0031413739 1e-020 0.50164856 -1 1 MFWHM 1.3 1.3 1.34 -1 1 Position 950.04077 950.02 950.06 -1 1 RSF 1 MASS 0 INDEX 9 (*NoTag*) CONST (**) UNCORRECTEDRSF 0
CASA comp (*CO2*) (*LA(1.53,243)*) Area 0.00062788298 0 0.01 -1 1 MFWHM 1.35 1.3 1.35 -1 1 Position 951.15 951.05 951.15 -1 1 RSF 1 MASS 0 INDEX 10 (*NoTag*) CONST (**) UNCORRECTEDRSF 0
CASA comp (*OH*) (*LA(1.53,243)*) Area 0.0017289092 1e-020 0.48319805 -1 1 MFWHM 1.1076164 1 1.3 -1 1 Position 955.22544 953.87638 959.62439 -1 1 RSF 0 MASS 0 INDEX 11 (*NoTag*) CONST (**) UNCORRECTEDRSF 0
CASA comp (*???*) (*LA(1.53,243)*) Area 0.00027846729 1e-020 0.50164856 -1 1 MFWHM 1.05 1.05 1.15 -1 1 Position 948.65 948.55 948.65 -1 1 RSF 1 MASS 0 INDEX 12 (*NoTag*) CONST (**) UNCORRECTEDRSF 0
c:\users\gleissnh\nextcloud\flash\matlab\casaxps\res1psmore\01--2.vms
C:\Users\gleissnh\Nextcloud\FLASH\matlab\CasaXPS\coox_new_11.2020updated2022.vms
XPS
13
Al
1486.6
1e+037
1e+037
1e+037
1e+037
1e+037
FAT
1e+037
1e+037
1e+037
1e+037
1e+037
1e+037
1e+037
1e+037
1psmore

-1
Binding Energy
eV
542.5
-0.2
1
Counts
d
pulse counting
1
1
1e+037
1e+037
1e+037
1e+037
3
ESCAPE DEPTH TYPE
d
1
MFP Exponent
d
0
PROPAGATION_CONVERGED
d
1
96
0
1
0.00873858
0.00873858
0.00906555
0.00861201
0.00878604
0.00890206
0.00904973
0.00901808
0.00879131
0.00918684
0.00894425
0.00919212
0.00844325
0.00849598
0.00858564
0.00906027
0.00872803
0.00836414
0.00868056
0.00864365
0.00890734
0.00889679
0.0090339
0.009055
0.00940834
0.00929759
0.00970894
0.0100887
0.0102732
0.0112014
0.0107479
0.0109483
0.0105897
0.00984079
0.00962456
0.00949799
0.0093556
0.00908664
0.00900226
0.00929232
0.00877549
0.00906027
0.0091763
0.00872275
0.0089337
0.00916575
0.00839051
0.00817429
0.00901281
0.00826921
0.00898644
0.00927122
0.00991462
0.0108375
0.0115758
0.0138225
0.0165964
0.0219387
0.0280457
0.0326444
0.0373539
0.0372906
0.033504
0.0274129
0.020172
0.0150301
0.011001
0.00924485
0.00825867
0.00774711
0.00712481
0.00703516
0.00682421
0.00736213
0.00669237
0.00661854
0.00642868
0.00691386
0.00678729
0.00670819
0.00673456
0.00651306
0.00673983
0.00625465
0.0064656
0.00670819
0.00631266
0.00642341
0.00640759
0.0061228
0.00611226
0.00681366
0.00662908
0.00657635
0.00623883
0.00623883
14-11.dat
14-11.dat
0
0
0
0
0
0
0
14
Casa Info Follows
0
0
2
CASA region (*res1ps 7000*) (*Shirley*) 953.81262 959.8337 1 2 0 0 1181.8612 -450 0 0 (*NoTag*) 0 0 0
CASA region (*res1ps 7000*) (*Linear*) 944.86721 954.06148 1 2 2 1 1181.8612 -450 0 0 (*NoTag*) 0 0 0
5
CASA comp (*lattice O*) (*LA(1.53,243)*) Area 0.042010802 1e-020 0.50164856 -1 1 MFWHM 1.2513129 0.29752066 7.4380165 -1 1 Position 956.21942 953.87638 959.62439 -1 1 RSF 0 MASS 0 INDEX 8 (*NoTag*) CONST (**) UNCORRECTEDRSF 0
CASA comp (*CO*) (*LA(1.53,243)*) Area 0.0028977701 1e-020 0.50164856 -1 1 MFWHM 1.34 1.3 1.34 -1 1 Position 950.06 950.02 950.06 -1 1 RSF 1 MASS 0 INDEX 9 (*NoTag*) CONST (**) UNCORRECTEDRSF 0
CASA comp (*CO2*) (*LA(1.53,243)*) Area 0.00057521827 0 0.01 -1 1 MFWHM 1.35 1.3 1.35 -1 1 Position 951.05 951.05 951.15 -1 1 RSF 1 MASS 0 INDEX 10 (*NoTag*) CONST (**) UNCORRECTEDRSF 0
CASA comp (*OH*) (*LA(1.53,243)*) Area 0.0013303443 1e-020 0.48319805 -1 1 MFWHM 1 1 1.3 -1 1 Position 955.06708 953.87638 959.62439 -1 1 RSF 0 MASS 0 INDEX 11 (*NoTag*) CONST (**) UNCORRECTEDRSF 0
CASA comp (*???*) (*LA(1.53,243)*) Area 0.00041001241 1e-020 0.50164856 -1 1 MFWHM 1.15 1.05 1.15 -1 1 Position 948.65 948.55 948.65 -1 1 RSF 1 MASS 0 INDEX 12 (*NoTag*) CONST (**) UNCORRECTEDRSF 0
c:\users\gleissnh\nextcloud\flash\matlab\casaxps\res1psmore\01--2.vms
C:\Users\gleissnh\Nextcloud\FLASH\matlab\CasaXPS\coox_new_11.2020updated2022.vms
XPS
14
Al
1486.6
1e+037
1e+037
1e+037
1e+037
1e+037
FAT
1e+037
1e+037
1e+037
1e+037
1e+037
1e+037
1e+037
1e+037
1psmore

-1
Binding Energy
eV
542.5
-0.2
1
Counts
d
pulse counting
1
1
1e+037
1e+037
1e+037
1e+037
3
ESCAPE DEPTH TYPE
d
1
MFP Exponent
d
0
PROPAGATION_CONVERGED
d
1
96
0
1
0.00880547
0.00880547
0.00876988
0.00919693
0.0088258
0.00898341
0.00885122
0.00902408
0.00886647
0.00907492
0.00911559
0.00924269
0.0085411
0.00856652
0.00874954
0.00883089
0.00886139
0.00903425
0.00865295
0.00899866
0.00886139
0.00900374
0.00917151
0.00919693
0.00930878
0.00937996
0.0100765
0.00973075
0.0103968
0.0107628
0.0105544
0.0106713
0.0107221
0.00991886
0.00997478
0.00914609
0.00899357
0.00959348
0.0091766
0.00870379
0.00848009
0.00883089
0.00886647
0.00872412
0.00892748
0.00864278
0.00877496
0.00877496
0.00814455
0.00901899
0.00900883
0.00903933
0.0098731
0.0104476
0.0119067
0.0132387
0.0170314
0.0211697
0.026574
0.0333865
0.0372961
0.0376927
0.0328476
0.026818
0.0200157
0.0144843
0.0113424
0.00964432
0.00848518
0.00747346
0.00757006
0.00700065
0.00684305
0.00671086
0.00687355
0.00698031
0.00675662
0.00645666
0.00642108
0.0068278
0.00682271
0.0068583
0.0067007
0.00693456
0.00645666
0.00678712
0.0067007
0.00678712
0.00651767
0.00617704
0.006477
0.00628889
0.0065736
0.00629906
0.00653801
0.00653801
15-12.dat
15-12.dat
0
0
0
0
0
0
0
14
Casa Info Follows
0
0
2
CASA region (*res1ps 7000*) (*Shirley*) 952.79454 959.91127 1 2 0 0 1181.8612 -450 0 0 (*NoTag*) 0 0 0
CASA region (*res1ps 7000*) (*Linear*) 944.86721 954.06148 1 2 2 0 1181.8612 -450 0 0 (*NoTag*) 0 0 0
5
CASA comp (*lattice O*) (*LA(1.53,243)*) Area 0.042469742 1e-020 0.50164856 -1 1 MFWHM 1.2677093 0.29752066 7.4380165 -1 1 Position 956.22289 953.87638 959.62439 -1 1 RSF 0 MASS 0 INDEX 8 (*NoTag*) CONST (**) UNCORRECTEDRSF 0
CASA comp (*CO*) (*LA(1.53,243)*) Area 0.0033848073 1e-020 0.50164856 -1 1 MFWHM 1.3113676 1.3 1.34 -1 1 Position 950.06 950.02 950.06 -1 1 RSF 1 MASS 0 INDEX 9 (*NoTag*) CONST (**) UNCORRECTEDRSF 0
CASA comp (*CO2*) (*LA(1.53,243)*) Area 0.00040787373 0 0.01 -1 1 MFWHM 1.3 1.3 1.35 -1 1 Position 951.05 951.05 951.15 -1 1 RSF 1 MASS 0 INDEX 10 (*NoTag*) CONST (**) UNCORRECTEDRSF 0
CASA comp (*OH*) (*LA(1.53,243)*) Area 0.0012444669 1e-020 0.48319805 -1 1 MFWHM 1 1 1.3 -1 1 Position 955.10495 953.87638 959.62439 -1 1 RSF 0 MASS 0 INDEX 11 (*NoTag*) CONST (**) UNCORRECTEDRSF 0
CASA comp (*???*) (*LA(1.53,243)*) Area 0.00033182385 1e-020 0.50164856 -1 1 MFWHM 1.15 1.05 1.15 -1 1 Position 948.55 948.55 948.65 -1 1 RSF 1 MASS 0 INDEX 12 (*NoTag*) CONST (**) UNCORRECTEDRSF 0
c:\users\gleissnh\nextcloud\flash\matlab\casaxps\res1psmore\01--2.vms
C:\Users\gleissnh\Nextcloud\FLASH\matlab\CasaXPS\coox_new_11.2020updated2022.vms
XPS
15
Al
1486.6
1e+037
1e+037
1e+037
1e+037
1e+037
FAT
1e+037
1e+037
1e+037
1e+037
1e+037
1e+037
1e+037
1e+037
1psmore

-1
Binding Energy
eV
542.5
-0.2
1
Counts
d
pulse counting
1
1
1e+037
1e+037
1e+037
1e+037
3
ESCAPE DEPTH TYPE
d
1
MFP Exponent
d
0
PROPAGATION_CONVERGED
d
1
96
0
1
0.00880561
0.00880561
0.00901317
0.00921554
0.00875372
0.00914289
0.00917922
0.00860843
0.00839569
0.00889901
0.00864994
0.00876929
0.00879523
0.00872778
0.00893015
0.00887307
0.00845795
0.00916884
0.00888345
0.00903911
0.0088575
0.00935045
0.00887826
0.00905468
0.00930894
0.00955801
0.00973443
0.0100302
0.0106529
0.0108864
0.0111406
0.0110213
0.0107099
0.0100977
0.00985896
0.00937639
0.00924667
0.0089509
0.00872259
0.00877448
0.00852541
0.00882637
0.00897166
0.00896128
0.00879005
0.00846833
0.00857211
0.00846314
0.00870183
0.00842163
0.00868108
0.0095632
0.00934526
0.0104661
0.0116699
0.0137247
0.0166357
0.0212279
0.0272886
0.0329186
0.0375419
0.0368985
0.0336398
0.027356
0.0200345
0.0152503
0.0112288
0.00958395
0.00835418
0.00747725
0.00720223
0.00708808
0.00680269
0.00686495
0.00678193
0.00674042
0.00696873
0.00692722
0.00685458
0.00633568
0.00667815
0.00650692
0.00624228
0.00655362
0.00661588
0.00683901
0.00691684
0.00642908
0.00625785
0.00636682
0.00659513
0.00649654
0.00618001
0.00657956
0.00663145
0.00663145
16-13.dat
16-13.dat
0
0
0
0
0
0
0
14
Casa Info Follows
0
0
2
CASA region (*res1ps 7000*) (*Shirley*) 953.40139 960.14297 1 2 0 0 1181.8612 -450 0 0 (*NoTag*) 0 0 0
CASA region (*res1ps 7000*) (*Linear*) 944.86721 954.06148 1 2 2 0 1181.8612 -450 0 0 (*NoTag*) 0 0 0
5
CASA comp (*lattice O*) (*LA(1.53,243)*) Area 0.042169805 1e-020 0.50164856 -1 1 MFWHM 1.2430224 0.29752066 7.4380165 -1 1 Position 956.22728 953.87638 959.62439 -1 1 RSF 0 MASS 0 INDEX 8 (*NoTag*) CONST (**) UNCORRECTEDRSF 0
CASA comp (*CO*) (*LA(1.53,243)*) Area 0.0030176814 1e-020 0.50164856 -1 1 MFWHM 1.34 1.3 1.34 -1 1 Position 950.06 950.02 950.06 -1 1 RSF 1 MASS 0 INDEX 9 (*NoTag*) CONST (**) UNCORRECTEDRSF 0
CASA comp (*CO2*) (*LA(1.53,243)*) Area 0.00096215594 0 0.01 -1 1 MFWHM 1.3 1.3 1.35 -1 1 Position 951.05 951.05 951.15 -1 1 RSF 1 MASS 0 INDEX 10 (*NoTag*) CONST (**) UNCORRECTEDRSF 0
CASA comp (*OH*) (*LA(1.53,243)*) Area 0.0013835083 1e-020 0.48319805 -1 1 MFWHM 1 1 1.3 -1 1 Position 955.00814 953.87638 959.62439 -1 1 RSF 0 MASS 0 INDEX 11 (*NoTag*) CONST (**) UNCORRECTEDRSF 0
CASA comp (*???*) (*LA(1.53,243)*) Area 0.00037178018 1e-020 0.50164856 -1 1 MFWHM 1.1015201 1.05 1.15 -1 1 Position 948.65 948.55 948.65 -1 1 RSF 1 MASS 0 INDEX 12 (*NoTag*) CONST (**) UNCORRECTEDRSF 0
c:\users\gleissnh\nextcloud\flash\matlab\casaxps\res1psmore\01--2.vms
C:\Users\gleissnh\Nextcloud\FLASH\matlab\CasaXPS\coox_new_11.2020updated2022.vms
XPS
16
Al
1486.6
1e+037
1e+037
1e+037
1e+037
1e+037
FAT
1e+037
1e+037
1e+037
1e+037
1e+037
1e+037
1e+037
1e+037
1psmore

-1
Binding Energy
eV
542.5
-0.2
1
Counts
d
pulse counting
1
1
1e+037
1e+037
1e+037
1e+037
3
ESCAPE DEPTH TYPE
d
1
MFP Exponent
d
0
PROPAGATION_CONVERGED
d
1
96
0
1
0.00834902
0.00834902
0.00907456
0.00889581
0.00901673
0.00876437
0.0088222
0.00937424
0.00880117
0.00901147
0.00905353
0.00896941
0.00864344
0.00895364
0.00855406
0.0086855
0.00862241
0.00828593
0.00874334
0.00915343
0.00887478
0.00866973
0.00895364
0.00904302
0.0094163
0.00981062
0.0094163
0.00988949
0.0102049
0.0105835
0.0109147
0.0106518
0.0107885
0.0106203
0.0101681
0.00953723
0.00943733
0.00888003
0.00910085
0.00870653
0.00870653
0.00894838
0.00870128
0.00917446
0.00885374
0.00896941
0.00860664
0.00878014
0.00867499
0.00828593
0.00881694
0.00920074
0.00936373
0.0108148
0.0120924
0.0133279
0.0162827
0.0205886
0.026924
0.0335117
0.0374497
0.0375443
0.0339849
0.0274445
0.020494
0.0148789
0.0113669
0.00964764
0.00808088
0.00784955
0.00750781
0.00723967
0.00677701
0.00697154
0.00693473
0.00682958
0.00685061
0.00646155
0.00637743
0.00701885
0.00657722
0.00676123
0.00670866
0.00690844
0.00610929
0.00680329
0.00657722
0.00641949
0.00637743
0.00647207
0.00618816
0.00627228
0.00647207
0.00660876
0.00630908
0.00630908
01--2.dat
01--2.dat
0
0
0
0
0
0
0
14
Casa Info Follows
0
0
2
CASA region (*res1ps 7000*) (*Shirley*) 953.09202 960.67382 1 2 0 0 1181.8612 -450 0 0 (*NoTag*) 0 0 0
CASA region (*res1ps 7000*) (*Linear*) 946.14709 953.69098 1 2 2 0 1181.8612 -450 0 0 (*NoTag*) 0 0 0
5
CASA comp (*lattice O*) (*LA(1.53,243)*) Area 0.041785512 1e-020 0.50164856 -1 1 MFWHM 1.261779 0.29752066 7.4380165 -1 1 Position 956.22598 953.55472 960.67382 -1 1 RSF 0 MASS 0 INDEX 8 (*NoTag*) CONST (**) UNCORRECTEDRSF 0
CASA comp (*CO*) (*LA(1.53,243)*) Area 0.0034535174 1e-020 0.50164856 -1 1 MFWHM 1.34 1.3 1.34 -1 1 Position 950.06 950.02 950.06 -1 1 RSF 1 MASS 0 INDEX 9 (*NoTag*) CONST (**) UNCORRECTEDRSF 0
CASA comp (*CO2*) (*LA(1.53,243)*) Area 1e-005 0 1e-005 -1 1 MFWHM 1.3 1.3 1.37 -1 1 Position 951.15 951.05 951.15 -1 1 RSF 1 MASS 0 INDEX 10 (*NoTag*) CONST (**) UNCORRECTEDRSF 0
CASA comp (*OH*) (*LA(1.53,243)*) Area 0.0014158493 1e-020 0.48319805 -1 1 MFWHM 1 1 1.3 -1 1 Position 955.13448 953.55472 960.67382 -1 1 RSF 0 MASS 0 INDEX 11 (*NoTag*) CONST (**) UNCORRECTEDRSF 0
CASA comp (*???*) (*LA(1.53,243)*) Area 0.00018626377 1e-020 0.50164856 -1 1 MFWHM 1.05 1.05 1.15 -1 1 Position 948.55 948.55 948.65 -1 1 RSF 1 MASS 0 INDEX 12 (*NoTag*) CONST (**) UNCORRECTEDRSF 0
c:\users\gleissnh\nextcloud\flash\matlab\casaxps\res05psmore\01--2.vms
C:\Users\gleissnh\Nextcloud\FLASH\matlab\CasaXPS\coox_new_11.2020updated2022.vms
XPS
1
Al
1486.6
1e+037
1e+037
1e+037
1e+037
1e+037
FAT
1e+037
1e+037
1e+037
1e+037
1e+037
1e+037
1e+037
1e+037
0.5psmore

-1
Binding Energy
eV
542.5
-0.2
1
Counts
d
pulse counting
1
1
1e+037
1e+037
1e+037
1e+037
3
ESCAPE DEPTH TYPE
d
1
MFP Exponent
d
0
PROPAGATION_CONVERGED
d
1
96
0
1
0.00843852
0.00843852
0.00876444
0.00899556
0.00925037
0.00926815
0.00901926
0.00877037
0.00882963
0.00885926
0.00945185
0.00868741
0.00874667
0.00887111
0.00832
0.0086637
0.00848
0.00839704
0.00871704
0.00878815
0.0091437
0.00910815
0.00940444
0.00901926
0.00853926
0.00912
0.01008
0.00944593
0.0101037
0.0113778
0.0112593
0.0106074
0.010483
0.0100504
0.00965926
0.00954074
0.00922667
0.0092563
0.0092563
0.00894222
0.0088237
0.0088
0.00938667
0.00866963
0.00917926
0.00901333
0.00852741
0.00861037
0.00867556
0.00915556
0.00895407
0.00912593
0.00953481
0.0107733
0.0119526
0.0138015
0.0166637
0.0212563
0.02704
0.0331556
0.0369244
0.0369067
0.03312
0.0275556
0.0204919
0.0147556
0.0114667
0.00936296
0.00795259
0.00771556
0.0073363
0.00709926
0.00716444
0.00698667
0.00715852
0.00665481
0.00684444
0.00680889
0.00690963
0.00661333
0.0065837
0.00679704
0.00664889
0.00678519
0.00660741
0.00647704
0.00619852
0.00688593
0.00646519
0.00688593
0.00616296
0.00651852
0.00623407
0.00636444
0.00603852
0.00603852
01--2.dat
01--2.dat
0
0
0
0
0
0
0
7
Casa Info Follows
0
0
0
0
c:\users\gleissnh\nextcloud\flash\matlab\casaxps\res025psmore\01--2.vms
C:\Users\gleissnh\Nextcloud\FLASH\matlab\CasaXPS\coox_new_11.2020updated2022.vms
XPS
1
Al
1486.6
1e+037
1e+037
1e+037
1e+037
1e+037
FAT
1e+037
1e+037
1e+037
1e+037
1e+037
1e+037
1e+037
1e+037
res025psmore

-1
Binding Energy
eV
542.5
-0.2
1
Counts
d
pulse counting
1
1
1e+037
1e+037
1e+037
1e+037
2
ESCAPE DEPTH TYPE
d
1
MFP Exponent
d
0
96
0
1
0.00830425
0.00830425
0.00892126
0.00896172
0.00919436
0.00926516
0.00904263
0.00893137
0.00855712
0.00878976
0.00951803
0.00866839
0.00869873
0.00856724
0.00846609
0.00854701
0.0083346
0.00825368
0.00862793
0.00920447
0.0091539
0.00903252
0.00961918
0.00885045
0.00861781
0.00934608
0.0101856
0.00921459
0.0101047
0.0116219
0.0112173
0.0105902
0.0102058
0.010307
0.0099732
0.0097001
0.00927527
0.0091539
0.00957872
0.00894149
0.00876953
0.00927527
0.00944723
0.00820311
0.00934608
0.00887068
0.00862793
0.00865827
0.00856724
0.00938654
0.0088808
0.00913367
0.00973044
0.0105599
0.0121175
0.0138674
0.0159915
0.0214333
0.0267941
0.0330147
0.036474
0.0365246
0.0335002
0.0274516
0.0205331
0.0148283
0.0114803
0.009427
0.0078592
0.00791989
0.00728266
0.0072422
0.00741415
0.00721185
0.00742427
0.00688818
0.00673646
0.00679715
0.00688818
0.00660497
0.00646336
0.00679715
0.00634198
0.0064229
0.0064937
0.00637233
0.00625095
0.00695898
0.00686795
0.00686795
0.00600819
0.00650382
0.00618014
0.00628129
0.00608911
0.00608911
01--2.dat
01--2.dat
0
0
0
0
0
0
0
7
Casa Info Follows
0
0
0
0
c:\users\gleissnh\nextcloud\flash\matlab\casaxps\res02psmore\01--2.vms
C:\Users\gleissnh\Nextcloud\FLASH\matlab\CasaXPS\coox_new_11.2020updated2022.vms
XPS
1
Al
1486.6
1e+037
1e+037
1e+037
1e+037
1e+037
FAT
1e+037
1e+037
1e+037
1e+037
1e+037
1e+037
1e+037
1e+037
res02psmore

-1
Binding Energy
eV
542.5
-0.2
1
Counts
d
pulse counting
1
1
1e+037
1e+037
1e+037
1e+037
2
ESCAPE DEPTH TYPE
d
1
MFP Exponent
d
0
96
0
1
0.00846479
0.00846479
0.00891368
0.00883673
0.00925997
0.00952931
0.00893934
0.00884956
0.00870848
0.00878543
0.00965756
0.0087726
0.0085161
0.00852892
0.00837502
0.00863152
0.00815698
0.0079646
0.00865718
0.00911889
0.00887521
0.00904194
0.00929845
0.00890086
0.00850327
0.0093241
0.0103373
0.0092728
0.0102219
0.0113377
0.0111068
0.0103501
0.0101321
0.0105169
0.0101321
0.00961908
0.00936258
0.00900346
0.00940105
0.00902911
0.0087213
0.00936258
0.00952931
0.00824676
0.00931127
0.00874695
0.00859305
0.00874695
0.00852892
0.00913172
0.00873413
0.00933692
0.00988842
0.0104399
0.0123766
0.0136591
0.0159805
0.0210337
0.0269847
0.0329614
0.0364627
0.0366166
0.0335898
0.0277158
0.0205207
0.0145697
0.0115686
0.009478
0.0080159
0.00787482
0.00743876
0.00711812
0.00743876
0.0071053
0.00752854
0.00700269
0.00681031
0.00706682
0.00692574
0.00674618
0.00643837
0.00683596
0.00656663
0.00647685
0.00665641
0.00629729
0.00628447
0.00691292
0.0071053
0.00681031
0.00592536
0.00648968
0.00614339
0.00616904
0.00604078
0.00604078
02--1.5.dat
02--1.5.dat
0
0
0
0
0
0
0
14
Casa Info Follows
0
0
2
CASA region (*res1ps 7000*) (*Shirley*) 953.35243 960.10423 1 2 1 0 1181.8612 -450 0 0 (*NoTag*) 0 0 0
CASA region (*res1ps 7000*) (*Linear*) 946.35954 953.6 1 2 1 2 1181.8612 -450 0 0 (*NoTag*) 0 0 0
5
CASA comp (*lattice O*) (*LA(1.53,243)*) Area 0.041979024 1e-020 0.50164856 -1 1 MFWHM 1.256069 0.29752066 7.4380165 -1 1 Position 956.22614 953.55472 960.10423 -1 1 RSF 0 MASS 0 INDEX 8 (*NoTag*) CONST (**) UNCORRECTEDRSF 0
CASA comp (*CO*) (*LA(1.53,243)*) Area 0.0038408378 1e-020 0.50164856 -1 1 MFWHM 1.34 1.3 1.34 -1 1 Position 950.06 950.02 950.06 -1 1 RSF 1 MASS 0 INDEX 9 (*NoTag*) CONST (**) UNCORRECTEDRSF 0
CASA comp (*CO2*) (*LA(1.53,243)*) Area 1e-005 0 1e-005 -1 1 MFWHM 1.3 1.3 1.37 -1 1 Position 951.15 951.05 951.15 -1 1 RSF 1 MASS 0 INDEX 10 (*NoTag*) CONST (**) UNCORRECTEDRSF 0
CASA comp (*OH*) (*LA(1.53,243)*) Area 0.0015270177 1e-020 0.48319805 -1 1 MFWHM 1.0813454 1 1.3 -1 1 Position 955.2122 953.55472 960.10423 -1 1 RSF 0 MASS 0 INDEX 11 (*NoTag*) CONST (**) UNCORRECTEDRSF 0
CASA comp (*???*) (*LA(1.53,243)*) Area 0.00035213862 1e-020 0.50164856 -1 1 MFWHM 1.15 1.05 1.15 -1 1 Position 948.55 948.55 948.65 -1 1 RSF 1 MASS 0 INDEX 12 (*NoTag*) CONST (**) UNCORRECTEDRSF 0
c:\users\gleissnh\nextcloud\flash\matlab\casaxps\res05psmore\01--2.vms
C:\Users\gleissnh\Nextcloud\FLASH\matlab\CasaXPS\coox_new_11.2020updated2022.vms
XPS
2
Al
1486.6
1e+037
1e+037
1e+037
1e+037
1e+037
FAT
1e+037
1e+037
1e+037
1e+037
1e+037
1e+037
1e+037
1e+037
0.5psmore

-1
Binding Energy
eV
542.5
-0.2
1
Counts
d
pulse counting
1
1
1e+037
1e+037
1e+037
1e+037
3
ESCAPE DEPTH TYPE
d
1
MFP Exponent
d
0
PROPAGATION_CONVERGED
d
1
96
0
1
0.00870426
0.00870426
0.00915085
0.00890566
0.0086955
0.00858166
0.0090808
0.0085729
0.00906329
0.00906329
0.00887064
0.00907204
0.00853788
0.00856415
0.00866923
0.00892318
0.00889691
0.00862545
0.00852912
0.00902826
0.00892318
0.00883561
0.00897572
0.00898447
0.00936102
0.00942231
0.00986891
0.0101842
0.0104731
0.0107533
0.01127
0.0108935
0.010911
0.0103155
0.00980761
0.00930848
0.00935226
0.0086955
0.00873928
0.00893193
0.00936977
0.00897572
0.00901074
0.00887939
0.00874804
0.00871301
0.00897572
0.00861669
0.00874804
0.00852036
0.00901074
0.00906329
0.00965875
0.0105957
0.0114626
0.0132928
0.0166642
0.0218044
0.027041
0.0327417
0.0371638
0.038311
0.0324614
0.0274438
0.0203946
0.0152806
0.0108234
0.00978134
0.00815258
0.0076622
0.00728566
0.00686533
0.00734695
0.00628738
0.00655884
0.00702295
0.00702295
0.00669019
0.00653257
0.00613851
0.00701419
0.00690036
0.00665517
0.00667268
0.006769
0.00666392
0.00648879
0.00632241
0.00598089
0.0066289
0.00664641
0.00629614
0.00648003
0.00648879
0.00631365
0.00631365
02--1.75.dat
02--1.75.dat
0
0
0
0
0
0
0
7
Casa Info Follows
0
0
0
0
c:\users\gleissnh\nextcloud\flash\matlab\casaxps\res025psmore\01--2.vms
C:\Users\gleissnh\Nextcloud\FLASH\matlab\CasaXPS\coox_new_11.2020updated2022.vms
XPS
2
Al
1486.6
1e+037
1e+037
1e+037
1e+037
1e+037
FAT
1e+037
1e+037
1e+037
1e+037
1e+037
1e+037
1e+037
1e+037
res025psmore

-1
Binding Energy
eV
542.5
-0.2
1
Counts
d
pulse counting
1
1
1e+037
1e+037
1e+037
1e+037
2
ESCAPE DEPTH TYPE
d
1
MFP Exponent
d
0
96
0
1
0.00857443
0.00857443
0.00845169
0.00885499
0.00948624
0.00864457
0.00920568
0.00836402
0.00904787
0.00880238
0.00924075
0.00908294
0.00878485
0.00943363
0.00797826
0.00867964
0.00822374
0.00885499
0.00890759
0.00832895
0.00904787
0.00931089
0.00925829
0.00889006
0.00885499
0.00913554
0.0100999
0.00971419
0.0106085
0.0107137
0.0112222
0.0103279
0.0102578
0.00988953
0.00974925
0.00938103
0.00950377
0.00904787
0.00874978
0.0090654
0.0094161
0.00859197
0.00950377
0.0094687
0.00890759
0.00911801
0.00838155
0.00881992
0.00892513
0.00825881
0.0090654
0.00922322
0.00964405
0.0105558
0.0118709
0.0135543
0.0166228
0.0208662
0.0264422
0.0331405
0.0374014
0.0378047
0.0335788
0.0279853
0.020761
0.0144661
0.0109942
0.00957391
0.00761003
0.00732948
0.00736455
0.00743468
0.00745222
0.00647028
0.00631247
0.00711906
0.00680344
0.00696125
0.00671576
0.00643521
0.00694371
0.00659302
0.00725934
0.0072418
0.00620726
0.00641767
0.00583903
0.00655795
0.00610205
0.00687358
0.00668069
0.00647028
0.00594424
0.00687358
0.00634754
0.00634754
02--1.8.dat
02--1.8.dat
0
0
0
0
0
0
0
7
Casa Info Follows
0
0
0
0
c:\users\gleissnh\nextcloud\flash\matlab\casaxps\res02psmore\01--2.vms
C:\Users\gleissnh\Nextcloud\FLASH\matlab\CasaXPS\coox_new_11.2020updated2022.vms
XPS
2
Al
1486.6
1e+037
1e+037
1e+037
1e+037
1e+037
FAT
1e+037
1e+037
1e+037
1e+037
1e+037
1e+037
1e+037
1e+037
res02psmore

-1
Binding Energy
eV
542.5
-0.2
1
Counts
d
pulse counting
1
1
1e+037
1e+037
1e+037
1e+037
2
ESCAPE DEPTH TYPE
d
1
MFP Exponent
d
0
96
0
1
0.00834501
0.00834501
0.00845453
0.00878307
0.00939636
0.00878307
0.00904591
0.00873927
0.00908971
0.00873927
0.00928684
0.00884878
0.00873927
0.00979061
0.00764412
0.00849834
0.00865166
0.00893639
0.00922113
0.00816979
0.00957158
0.00922113
0.00937445
0.00880498
0.00856404
0.00944016
0.0103382
0.00992203
0.0105353
0.0107981
0.0110829
0.0107762
0.0102725
0.00979061
0.0097468
0.00924303
0.0097249
0.00941826
0.00887069
0.00878307
0.00922113
0.0082136
0.00959348
0.00946206
0.00873927
0.00941826
0.00799457
0.00878307
0.0089802
0.00876117
0.00937445
0.00954968
0.00941826
0.01082
0.0117619
0.0136017
0.0171719
0.0212677
0.0266559
0.0333801
0.0366655
0.0374759
0.0332705
0.0268749
0.0204354
0.0148064
0.0110829
0.00924303
0.0074689
0.00720606
0.0074689
0.00753461
0.00760032
0.00663659
0.00685562
0.00648327
0.0067242
0.00700894
0.00641756
0.00663659
0.00698703
0.0067242
0.00705274
0.00731558
0.00652707
0.00632995
0.00567286
0.00703084
0.0059576
0.00663659
0.00637375
0.00661468
0.00617663
0.00661468
0.00606711
0.00606711
03--1.dat
03--1.dat
0
0
0
0
0
0
0
14
Casa Info Follows
0
0
2
CASA region (*res1ps 7000*) (*Shirley*) 953.355 962.15463 1 2 1 0 1181.8612 -450 0 0 (*NoTag*) 0 0 0
CASA region (*res1ps 7000*) (*Linear*) 945.16903 953.59242 1 2 0 0 1181.8612 -450 0 0 (*NoTag*) 0 0 0
5
CASA comp (*lattice O*) (*LA(1.53,243)*) Area 0.041464084 1e-020 0.50164856 -1 1 MFWHM 1.2522304 0.29752066 7.4380165 -1 1 Position 956.22222 953.55472 960.10423 -1 1 RSF 0 MASS 0 INDEX 8 (*NoTag*) CONST (**) UNCORRECTEDRSF 0
CASA comp (*CO*) (*LA(1.53,243)*) Area 0.0029734854 1e-020 0.50164856 -1 1 MFWHM 1.34 1.3 1.34 -1 1 Position 950.06 950.02 950.06 -1 1 RSF 1 MASS 0 INDEX 9 (*NoTag*) CONST (**) UNCORRECTEDRSF 0
CASA comp (*CO2*) (*LA(1.53,243)*) Area 1e-005 0 1e-005 -1 1 MFWHM 1.3 1.3 1.37 -1 1 Position 951.15 951.05 951.15 -1 1 RSF 1 MASS 0 INDEX 10 (*NoTag*) CONST (**) UNCORRECTEDRSF 0
CASA comp (*OH*) (*LA(1.53,243)*) Area 0.001679955 1e-020 0.48319805 -1 1 MFWHM 1 1 1.3 -1 1 Position 955.1828 953.55472 960.10423 -1 1 RSF 0 MASS 0 INDEX 11 (*NoTag*) CONST (**) UNCORRECTEDRSF 0
CASA comp (*???*) (*LA(1.53,243)*) Area 9.2405352e-006 1e-020 0.50164856 -1 1 MFWHM 1.05 1.05 1.15 -1 1 Position 948.55 948.55 948.65 -1 1 RSF 1 MASS 0 INDEX 12 (*NoTag*) CONST (**) UNCORRECTEDRSF 0
c:\users\gleissnh\nextcloud\flash\matlab\casaxps\res05psmore\01--2.vms
C:\Users\gleissnh\Nextcloud\FLASH\matlab\CasaXPS\coox_new_11.2020updated2022.vms
XPS
3
Al
1486.6
1e+037
1e+037
1e+037
1e+037
1e+037
FAT
1e+037
1e+037
1e+037
1e+037
1e+037
1e+037
1e+037
1e+037
0.5psmore

-1
Binding Energy
eV
542.5
-0.2
1
Counts
d
pulse counting
1
1
1e+037
1e+037
1e+037
1e+037
3
ESCAPE DEPTH TYPE
d
1
MFP Exponent
d
0
PROPAGATION_CONVERGED
d
1
96
0
1
0.0094806
0.0094806
0.00900069
0.00873809
0.00892825
0.00885581
0.00891919
0.00881053
0.00854794
0.00970698
0.0087562
0.0087562
0.00852983
0.00864754
0.00830345
0.00880148
0.00825818
0.00863849
0.00937194
0.00872904
0.00878337
0.00902785
0.00906407
0.00903691
0.00900069
0.00948966
0.00964359
0.00996958
0.00977036
0.0106215
0.0110018
0.0105219
0.0107483
0.0105038
0.00987902
0.00950777
0.00897352
0.00970698
0.00964359
0.00899163
0.00909124
0.00897352
0.00907313
0.00914557
0.00905502
0.00856605
0.00894636
0.00897352
0.00861132
0.00863849
0.00867471
0.00923612
0.00996958
0.0108479
0.0112826
0.0138723
0.0171502
0.0213517
0.0271288
0.0331866
0.0367181
0.0372252
0.0331323
0.0269568
0.0202561
0.0149589
0.0109656
0.0091999
0.00817668
0.00769677
0.00747945
0.00757
0.0064019
0.00699047
0.00672788
0.00609403
0.00660111
0.00657394
0.0066826
0.00682748
0.00693614
0.00665544
0.00656489
0.0066826
0.00643812
0.00634757
0.00670071
0.00616647
0.00584049
0.00669166
0.00687276
0.00672788
0.00651056
0.00697236
0.00586765
0.00586765
03--1.5.dat
03--1.5.dat
0
0
0
0
0
0
0
7
Casa Info Follows
0
0
0
0
c:\users\gleissnh\nextcloud\flash\matlab\casaxps\res025psmore\01--2.vms
C:\Users\gleissnh\Nextcloud\FLASH\matlab\CasaXPS\coox_new_11.2020updated2022.vms
XPS
3
Al
1486.6
1e+037
1e+037
1e+037
1e+037
1e+037
FAT
1e+037
1e+037
1e+037
1e+037
1e+037
1e+037
1e+037
1e+037
res025psmore

-1
Binding Energy
eV
542.5
-0.2
1
Counts
d
pulse counting
1
1
1e+037
1e+037
1e+037
1e+037
2
ESCAPE DEPTH TYPE
d
1
MFP Exponent
d
0
96
0
1
0.00840512
0.00840512
0.00948403
0.00885757
0.00875315
0.00856173
0.00904899
0.00904899
0.0091534
0.00924041
0.00922301
0.00894457
0.00861394
0.00856173
0.00877056
0.00877056
0.00894457
0.00885757
0.0082659
0.00927521
0.00885757
0.00908379
0.00894457
0.00896198
0.0091534
0.00958845
0.00983207
0.0108066
0.0103541
0.0110502
0.0108762
0.0110154
0.0111894
0.0101627
0.00990168
0.00877056
0.00927521
0.00885757
0.00847472
0.00889237
0.00971026
0.00892717
0.00871835
0.00878796
0.00863134
0.00847472
0.00908379
0.00890977
0.00857914
0.00859654
0.00924041
0.00884016
0.00911859
0.0107196
0.0113808
0.0135909
0.0164796
0.0216828
0.0276516
0.0329418
0.0372923
0.0381972
0.0324023
0.0262073
0.0200992
0.0154529
0.0108588
0.00969286
0.00810928
0.00755242
0.00725659
0.00671713
0.00727399
0.00631689
0.00692595
0.00675194
0.00706517
0.00689115
0.0064213
0.00610807
0.00708257
0.00720439
0.00669973
0.00685635
0.00715218
0.00676934
0.00617767
0.00582964
0.00558601
0.00682154
0.00659532
0.00633429
0.00697816
0.0064213
0.00629949
0.00629949
03--1.6.dat
03--1.6.dat
0
0
0
0
0
0
0
7
Casa Info Follows
0
0
0
0
c:\users\gleissnh\nextcloud\flash\matlab\casaxps\res02psmore\01--2.vms
C:\Users\gleissnh\Nextcloud\FLASH\matlab\CasaXPS\coox_new_11.2020updated2022.vms
XPS
3
Al
1486.6
1e+037
1e+037
1e+037
1e+037
1e+037
FAT
1e+037
1e+037
1e+037
1e+037
1e+037
1e+037
1e+037
1e+037
res02psmore

-1
Binding Energy
eV
542.5
-0.2
1
Counts
d
pulse counting
1
1
1e+037
1e+037
1e+037
1e+037
2
ESCAPE DEPTH TYPE
d
1
MFP Exponent
d
0
96
0
1
0.00898881
0.00898881
0.00896705
0.00864058
0.00890175
0.00857528
0.00879293
0.00864058
0.00903234
0.00864058
0.00944587
0.00890175
0.00877117
0.00879293
0.00916293
0.00877117
0.00835764
0.00870587
0.00840117
0.00929352
0.00887999
0.00894528
0.00935881
0.00924999
0.00996822
0.00924999
0.00931528
0.00990293
0.0109694
0.0109259
0.0105341
0.0101859
0.0111435
0.00988116
0.00990293
0.00914117
0.0094894
0.00816176
0.00853175
0.00931528
0.00940234
0.00890175
0.0087494
0.00872764
0.00872764
0.00879293
0.0094894
0.00842293
0.00879293
0.00855352
0.00877117
0.0084447
0.0100335
0.010447
0.01221
0.013777
0.0168023
0.0215688
0.02701
0.0326253
0.0368476
0.0381535
0.0329082
0.0267923
0.0204153
0.0143647
0.0104906
0.0102294
0.00835764
0.00781352
0.00744352
0.00685587
0.00766117
0.0061594
0.00657293
0.00724764
0.00739999
0.00685587
0.00657293
0.00574588
0.00655117
0.00674705
0.00661646
0.00661646
0.00650764
0.00648587
0.00618117
0.00607235
0.00576764
0.00716058
0.00683411
0.00650764
0.00635529
0.00713882
0.00674705
0.00674705
04--0.5.dat
04--0.5.dat
0
0
0
0
0
0
0
14
Casa Info Follows
0
0
2
CASA region (*res1ps 7000*) (*Shirley*) 953.35243 960.59936 1 2 0 0 1181.8612 -450 0 0 (*NoTag*) 0 0 0
CASA region (*res1ps 7000*) (*Linear*) 945.9855 953.58855 1 2 0 0 1181.8612 -450 0 0 (*NoTag*) 0 0 0
5
CASA comp (*lattice O*) (*LA(1.53,243)*) Area 0.041431924 1e-020 0.50164856 -1 1 MFWHM 1.2421692 0.29752066 7.4380165 -1 1 Position 956.21654 953.55472 960.10423 -1 1 RSF 0 MASS 0 INDEX 8 (*NoTag*) CONST (**) UNCORRECTEDRSF 0
CASA comp (*CO*) (*LA(1.53,243)*) Area 0.0033172438 1e-020 0.50164856 -1 1 MFWHM 1.34 1.3 1.34 -1 1 Position 950.06 950.02 950.06 -1 1 RSF 1 MASS 0 INDEX 9 (*NoTag*) CONST (**) UNCORRECTEDRSF 0
CASA comp (*CO2*) (*LA(1.53,243)*) Area 1e-005 0 1e-005 -1 1 MFWHM 1.3 1.3 1.37 -1 1 Position 951.05 951.05 951.15 -1 1 RSF 1 MASS 0 INDEX 10 (*NoTag*) CONST (**) UNCORRECTEDRSF 0
CASA comp (*OH*) (*LA(1.53,243)*) Area 0.0015822924 1e-020 0.48319805 -1 1 MFWHM 1 1 1.3 -1 1 Position 955.09201 953.55472 960.10423 -1 1 RSF 0 MASS 0 INDEX 11 (*NoTag*) CONST (**) UNCORRECTEDRSF 0
CASA comp (*???*) (*LA(1.53,243)*) Area 0.00034661848 1e-020 0.50164856 -1 1 MFWHM 1.05 1.05 1.15 -1 1 Position 948.55 948.55 948.65 -1 1 RSF 1 MASS 0 INDEX 12 (*NoTag*) CONST (**) UNCORRECTEDRSF 0
c:\users\gleissnh\nextcloud\flash\matlab\casaxps\res05psmore\01--2.vms
C:\Users\gleissnh\Nextcloud\FLASH\matlab\CasaXPS\coox_new_11.2020updated2022.vms
XPS
4
Al
1486.6
1e+037
1e+037
1e+037
1e+037
1e+037
FAT
1e+037
1e+037
1e+037
1e+037
1e+037
1e+037
1e+037
1e+037
0.5psmore

-1
Binding Energy
eV
542.5
-0.2
1
Counts
d
pulse counting
1
1
1e+037
1e+037
1e+037
1e+037
3
ESCAPE DEPTH TYPE
d
1
MFP Exponent
d
0
PROPAGATION_CONVERGED
d
1
96
0
1
0.00822775
0.00822775
0.00885537
0.00907112
0.00894363
0.00938493
0.00879653
0.00854156
0.00917899
0.00902208
0.0088946
0.00853175
0.0084533
0.00908092
0.00831601
0.00866905
0.00897305
0.00855137
0.00895344
0.00931628
0.00897305
0.00915938
0.00898286
0.00985565
0.00896324
0.00938493
0.0099341
0.0100322
0.0108755
0.0108265
0.0109442
0.0110128
0.010346
0.0103558
0.00988507
0.00922802
0.0091888
0.00943396
0.00886518
0.00894363
0.0087475
0.00871808
0.00872789
0.00879653
0.00894363
0.00898286
0.00922802
0.00881615
0.00849253
0.0088946
0.00911034
0.00910054
0.00973797
0.0107088
0.011866
0.0142392
0.0168576
0.0209175
0.0271055
0.0333817
0.0370788
0.0380399
0.0319892
0.0271055
0.0198682
0.0144451
0.011307
0.0094928
0.00852195
0.00751187
0.00707057
0.00712941
0.00760993
0.00662927
0.00664888
0.00647236
0.00678618
0.00663908
0.00670772
0.00646256
0.00671753
0.00678618
0.0069725
0.00647236
0.00639391
0.00650178
0.00675676
0.00624681
0.0065312
0.0063743
0.00646256
0.00665869
0.00617817
0.00616836
0.00635469
0.00635469
04--1.25.dat
04--1.25.dat
0
0
0
0
0
0
0
7
Casa Info Follows
0
0
0
0
c:\users\gleissnh\nextcloud\flash\matlab\casaxps\res025psmore\01--2.vms
C:\Users\gleissnh\Nextcloud\FLASH\matlab\CasaXPS\coox_new_11.2020updated2022.vms
XPS
4
Al
1486.6
1e+037
1e+037
1e+037
1e+037
1e+037
FAT
1e+037
1e+037
1e+037
1e+037
1e+037
1e+037
1e+037
1e+037
res025psmore

-1
Binding Energy
eV
542.5
-0.2
1
Counts
d
pulse counting
1
1
1e+037
1e+037
1e+037
1e+037
2
ESCAPE DEPTH TYPE
d
1
MFP Exponent
d
0
96
0
1
0.00962885
0.00962885
0.00904368
0.00858263
0.0084585
0.00899048
0.00890181
0.0083521
0.00877769
0.00939833
0.00821024
0.00884862
0.00819251
0.0084585
0.00808611
0.00954019
0.00865356
0.00801518
0.00900821
0.0082989
0.00884862
0.00877769
0.00948699
0.00920327
0.0093274
0.00952246
0.0103027
0.00975298
0.0102495
0.010285
0.0112248
0.0112248
0.010746
0.010551
0.00954019
0.00973525
0.0093274
0.00907914
0.00952246
0.00874222
0.00893728
0.00920327
0.00920327
0.0091678
0.00877769
0.00911461
0.00900821
0.00817477
0.00858263
0.0083521
0.00886635
0.00980618
0.00968205
0.0109411
0.011012
0.0133173
0.0176972
0.022556
0.0266877
0.0324331
0.0366535
0.0387459
0.0321671
0.0280709
0.0205522
0.0156048
0.011012
0.00936286
0.00861809
0.00790878
0.00714628
0.00716401
0.00693348
0.00634831
0.00657883
0.00608232
0.00686255
0.00670296
0.00652563
0.00654337
0.00734134
0.00647243
0.00622418
0.00633057
0.00659656
0.00668523
0.00680936
0.00664976
0.00597592
0.00620644
0.0066143
0.00629511
0.00627737
0.00636604
0.00576313
0.00576313
04--1.4.dat
04--1.4.dat
0
0
0
0
0
0
0
7
Casa Info Follows
0
0
0
0
c:\users\gleissnh\nextcloud\flash\matlab\casaxps\res02psmore\01--2.vms
C:\Users\gleissnh\Nextcloud\FLASH\matlab\CasaXPS\coox_new_11.2020updated2022.vms
XPS
4
Al
1486.6
1e+037
1e+037
1e+037
1e+037
1e+037
FAT
1e+037
1e+037
1e+037
1e+037
1e+037
1e+037
1e+037
1e+037
res02psmore

-1
Binding Energy
eV
542.5
-0.2
1
Counts
d
pulse counting
1
1
1e+037
1e+037
1e+037
1e+037
2
ESCAPE DEPTH TYPE
d
1
MFP Exponent
d
0
96
0
1
0.00821978
0.00821978
0.00944075
0.00917911
0.00859043
0.00850322
0.00954977
0.00898288
0.00893928
0.0098114
0.00843781
0.00922272
0.0083724
0.00804535
0.00856863
0.00922272
0.00948436
0.00861223
0.00859043
0.00928813
0.00872125
0.00848141
0.00872125
0.00885207
0.00876485
0.00939714
0.0104001
0.0106399
0.0103129
0.0107925
0.0119045
0.0117301
0.0109234
0.0107707
0.0097678
0.00935354
0.00904829
0.00941895
0.00863403
0.00861223
0.00992042
0.00917911
0.00904829
0.00891748
0.00856863
0.00802355
0.00876485
0.0090919
0.00867764
0.0083724
0.00952796
0.0090701
0.00930993
0.0104219
0.0103347
0.0131909
0.0157855
0.0224572
0.0271013
0.0328355
0.0371307
0.0389186
0.0321814
0.0278208
0.0204731
0.0158509
0.0116211
0.00893928
0.00800174
0.0076747
0.00706421
0.00643192
0.00712962
0.00669356
0.00664995
0.00675897
0.00680257
0.00654094
0.00625749
0.00647553
0.00765289
0.00723864
0.00678077
0.0063011
0.00721683
0.00682438
0.00667175
0.00606127
0.00569061
0.00603946
0.00651913
0.00610487
0.00651913
0.00610487
0.00586504
0.00586504
05-0.dat
05-0.dat
0
0
0
0
0
0
0
14
Casa Info Follows
0
0
2
CASA region (*res1ps 7000*) (*Shirley*) 953.355 962.15463 1 2 2 0 1181.8612 -450 0 0 (*NoTag*) 0 0 0
CASA region (*res1ps 7000*) (*Linear*) 944.80016 953.5925 1 2 1 3 1181.8612 -450 0 0 (*NoTag*) 0 0 0
5
CASA comp (*lattice O*) (*LA(1.53,243)*) Area 0.040152441 1e-020 0.50164856 -1 1 MFWHM 1.3337922 0.29752066 7.4380165 -1 1 Position 956.22369 953.87638 959.14988 -1 1 RSF 0 MASS 0 INDEX 8 (*NoTag*) CONST (**) UNCORRECTEDRSF 0
CASA comp (*CO*) (*LA(1.53,243)*) Area 0.0024673287 1e-020 0.50164856 -1 1 MFWHM 1.34 1.3 1.34 -1 1 Position 950.02869 950.02 950.06 -1 1 RSF 1 MASS 0 INDEX 9 (*NoTag*) CONST (**) UNCORRECTEDRSF 0
CASA comp (*OH*) (*LA(1.53,243)*) Area 0.0019964524 1e-020 0.48319805 -1 1 MFWHM 1 1 1.3 -1 1 Position 954.76761 953.876 954.9 -1 1 RSF 0 MASS 0 INDEX 11 (*NoTag*) CONST (**) UNCORRECTEDRSF 0
CASA comp (*???*) (*LA(1.53,243)*) Area 0.00028051794 1e-020 0.50164856 -1 1 MFWHM 1.05 1.05 1.15 -1 1 Position 948.55 948.55 948.65 -1 1 RSF 1 MASS 0 INDEX 12 (*NoTag*) CONST (**) UNCORRECTEDRSF 0
CASA comp (*CO2*) (*LA(1.53,243)*) Area 0.00061249259 0 0.01 -1 1 MFWHM 1.3 1.3 1.35 -1 1 Position 951.05 951.05 951.15 -1 1 RSF 1 MASS 0 INDEX 10 (*NoTag*) CONST (**) UNCORRECTEDRSF 0
c:\users\gleissnh\nextcloud\flash\matlab\casaxps\res05psmore\01--2.vms
C:\Users\gleissnh\Nextcloud\FLASH\matlab\CasaXPS\coox_new_11.2020updated2022.vms
XPS
5
Al
1486.6
1e+037
1e+037
1e+037
1e+037
1e+037
FAT
1e+037
1e+037
1e+037
1e+037
1e+037
1e+037
1e+037
1e+037
0.5psmore

-1
Binding Energy
eV
542.5
-0.2
1
Counts
d
pulse counting
1
1
1e+037
1e+037
1e+037
1e+037
3
ESCAPE DEPTH TYPE
d
1
MFP Exponent
d
0
PROPAGATION_CONVERGED
d
1
96
0
1
0.00862326
0.00862326
0.00911628
0.00861395
0.0092093
0.00905116
0.00873488
0.00953488
0.00904186
0.00863256
0.00824186
0.00874419
0.0092
0.0083907
0.00867907
0.00902326
0.00888372
0.00857674
0.00890233
0.00906047
0.00876279
0.00917209
0.0096186
0.00889302
0.00908837
0.0096186
0.0095907
0.00995349
0.0104
0.0103721
0.0107256
0.0103535
0.0101302
0.0102512
0.0095907
0.0100279
0.00906047
0.00948837
0.00854884
0.00902326
0.00875349
0.00906977
0.0087814
0.00903256
0.0087814
0.00946047
0.00898605
0.00906047
0.00914419
0.00916279
0.00977674
0.00971163
0.0111535
0.0117488
0.0127721
0.0140837
0.0167907
0.0204186
0.0257674
0.0306233
0.0342047
0.035693
0.0305023
0.0251349
0.0198698
0.0146884
0.011814
0.0102326
0.00950698
0.00926512
0.00893023
0.00802791
0.00757209
0.00715349
0.00711628
0.00671628
0.00694884
0.00668837
0.00653023
0.00666977
0.00628837
0.0068186
0.00642791
0.00672558
0.00670698
0.0064093
0.00666977
0.0067814
0.00649302
0.00657674
0.0063907
0.00652093
0.00635349
0.00606512
0.00643721
0.00643721
05--1.dat
05--1.dat
0
0
0
0
0
0
0
7
Casa Info Follows
0
0
0
0
c:\users\gleissnh\nextcloud\flash\matlab\casaxps\res025psmore\01--2.vms
C:\Users\gleissnh\Nextcloud\FLASH\matlab\CasaXPS\coox_new_11.2020updated2022.vms
XPS
5
Al
1486.6
1e+037
1e+037
1e+037
1e+037
1e+037
FAT
1e+037
1e+037
1e+037
1e+037
1e+037
1e+037
1e+037
1e+037
res025psmore

-1
Binding Energy
eV
542.5
-0.2
1
Counts
d
pulse counting
1
1
1e+037
1e+037
1e+037
1e+037
2
ESCAPE DEPTH TYPE
d
1
MFP Exponent
d
0
96
0
1
0.0091748
0.0091748
0.00876821
0.00905105
0.00892731
0.00875053
0.00889195
0.00871517
0.00890963
0.00995262
0.00857375
0.00862679
0.00887428
0.00848536
0.00807877
0.00889195
0.00841465
0.0085384
0.00936925
0.00866214
0.00928087
0.00864446
0.00882124
0.00887428
0.00841465
0.00899802
0.00961674
0.0102531
0.00989959
0.0105537
0.0110486
0.0108188
0.0111547
0.0112431
0.0096521
0.00954603
0.00908641
0.00942229
0.00966978
0.00899802
0.00873285
0.00919248
0.00935158
0.0088566
0.00880356
0.00862679
0.00834394
0.00887428
0.00883892
0.00889195
0.00892731
0.00919248
0.0103239
0.011031
0.0115436
0.013665
0.0176602
0.0207891
0.0280547
0.0335525
0.0359744
0.0363103
0.0339238
0.0261632
0.0206654
0.0147256
0.0109072
0.00926319
0.00797271
0.00791967
0.00754844
0.00700042
0.0060635
0.00761915
0.00677061
0.00648777
0.00639938
0.00643473
0.00703578
0.00664687
0.00659383
0.00671758
0.00661151
0.00636402
0.00687668
0.00604582
0.00677061
0.00618724
0.00609885
0.006859
0.00687668
0.0070181
0.00659383
0.00712417
0.00567459
0.00567459
05--1.2.dat
05--1.2.dat
0
0
0
0
0
0
0
7
Casa Info Follows
0
0
0
0
c:\users\gleissnh\nextcloud\flash\matlab\casaxps\res02psmore\01--2.vms
C:\Users\gleissnh\Nextcloud\FLASH\matlab\CasaXPS\coox_new_11.2020updated2022.vms
XPS
5
Al
1486.6
1e+037
1e+037
1e+037
1e+037
1e+037
FAT
1e+037
1e+037
1e+037
1e+037
1e+037
1e+037
1e+037
1e+037
res02psmore

-1
Binding Energy
eV
542.5
-0.2
1
Counts
d
pulse counting
1
1
1e+037
1e+037
1e+037
1e+037
2
ESCAPE DEPTH TYPE
d
1
MFP Exponent
d
0
96
0
1
0.00977432
0.00977432
0.00917041
0.00858887
0.00876781
0.00867834
0.00885728
0.00818627
0.00865598
0.00975195
0.00856651
0.00881254
0.00818627
0.00876781
0.00785077
0.00914805
0.00836521
0.00838757
0.00890201
0.00771657
0.00845467
0.00912568
0.00959538
0.00910331
0.00910331
0.00934935
0.0102217
0.00997562
0.00957302
0.0101322
0.0108032
0.011094
0.0108479
0.0103111
0.00925988
0.00925988
0.00950592
0.00948355
0.0100427
0.00894674
0.00834284
0.00925988
0.00957302
0.00941645
0.00910331
0.00939408
0.00910331
0.00780603
0.00845467
0.00805207
0.00872308
0.0102664
0.00925988
0.01134
0.0114071
0.0137556
0.0180277
0.0216511
0.0269968
0.032924
0.0368606
0.0380237
0.0323425
0.0273547
0.020488
0.0155226
0.0108032
0.00941645
0.00845467
0.0078284
0.00724686
0.00753763
0.00664296
0.00635219
0.00666532
0.00608379
0.00639692
0.00675479
0.0071574
0.00655349
0.0071574
0.00639692
0.00624035
0.00697846
0.00628509
0.00635219
0.00632982
0.00664296
0.00597195
0.00679953
0.00693373
0.00641929
0.00679953
0.00644166
0.00590485
0.00590485
06-0.5.dat
06-0.5.dat
0
0
0
0
0
0
0
14
Casa Info Follows
0
0
2
CASA region (*res1ps 7000*) (*Shirley*) 952.99346 959.14988 1 2 0 0 1181.8612 -450 0 0 (*NoTag*) 0 0 0
CASA region (*res1ps 7000*) (*Linear*) 945.48747 953.95634 1 2 0 0 1181.8612 -450 0 0 (*NoTag*) 0 0 0
5
CASA comp (*lattice O*) (*LA(1.53,243)*) Area 0.042105267 1e-020 0.50164856 -1 1 MFWHM 1.2620723 0.29752066 7.4380165 -1 1 Position 956.21863 953.87638 959.14988 -1 1 RSF 0 MASS 0 INDEX 8 (*NoTag*) CONST (**) UNCORRECTEDRSF 0
CASA comp (*CO*) (*LA(1.53,243)*) Area 0.0025718437 1e-020 0.50164856 -1 1 MFWHM 1.3 1.3 1.34 -1 1 Position 950.06 950.02 950.06 -1 1 RSF 1 MASS 0 INDEX 9 (*NoTag*) CONST (**) UNCORRECTEDRSF 0
CASA comp (*OH*) (*LA(1.53,243)*) Area 0.000656694 1e-020 0.48319805 -1 1 MFWHM 1 1 1.3 -1 1 Position 954.9 953.876 954.9 -1 1 RSF 0 MASS 0 INDEX 11 (*NoTag*) CONST (**) UNCORRECTEDRSF 0
CASA comp (*???*) (*LA(1.53,243)*) Area 0.00021134682 1e-020 0.50164856 -1 1 MFWHM 1.05 1.05 1.15 -1 1 Position 948.65 948.55 948.65 -1 1 RSF 1 MASS 0 INDEX 12 (*NoTag*) CONST (**) UNCORRECTEDRSF 0
CASA comp (*CO2*) (*LA(1.53,243)*) Area 0.00078674192 0 0.01 -1 1 MFWHM 1.3 1.3 1.35 -1 1 Position 951.05 951.05 951.15 -1 1 RSF 1 MASS 0 INDEX 10 (*NoTag*) CONST (**) UNCORRECTEDRSF 0
c:\users\gleissnh\nextcloud\flash\matlab\casaxps\res05psmore\01--2.vms
C:\Users\gleissnh\Nextcloud\FLASH\matlab\CasaXPS\coox_new_11.2020updated2022.vms
XPS
6
Al
1486.6
1e+037
1e+037
1e+037
1e+037
1e+037
FAT
1e+037
1e+037
1e+037
1e+037
1e+037
1e+037
1e+037
1e+037
0.5psmore

-1
Binding Energy
eV
542.5
-0.2
1
Counts
d
pulse counting
1
1
1e+037
1e+037
1e+037
1e+037
3
ESCAPE DEPTH TYPE
d
1
MFP Exponent
d
0
PROPAGATION_CONVERGED
d
1
96
0
1
0.00863332
0.00863332
0.00901059
0.00855436
0.00905446
0.00879125
0.00869474
0.00889653
0.00906323
0.00933522
0.00876493
0.00872106
0.00872106
0.00880002
0.00843153
0.00878247
0.00882634
0.00887898
0.00865087
0.00880002
0.00839643
0.00895795
0.00973881
0.00925625
0.00932644
0.00926503
0.00928257
0.00978268
0.010467
0.0107917
0.0107127
0.0107566
0.0106864
0.0101336
0.010274
0.00996692
0.00971249
0.00895795
0.00854558
0.00898427
0.00930012
0.0091071
0.00900182
0.00951069
0.00892285
0.00899304
0.00887898
0.00875615
0.00852804
0.00894917
0.0091422
0.00904568
0.00984409
0.010546
0.0113795
0.0134413
0.0159243
0.0209955
0.0274792
0.0332699
0.0364635
0.0375163
0.0335594
0.0272774
0.020276
0.0146872
0.0112742
0.00968616
0.00785246
0.00795775
0.00750151
0.0072734
0.00708038
0.00729972
0.00678207
0.0067733
0.00689613
0.00665924
0.00656273
0.0067382
0.00641357
0.00621178
0.00686981
0.00672943
0.00635216
0.00643112
0.00684349
0.0064399
0.00637848
0.0067733
0.00667679
0.00624687
0.00622933
0.00601876
0.0061065
0.0061065
06--0.75.dat
06--0.75.dat
0
0
0
0
0
0
0
14
Casa Info Follows
0
0
2
CASA region (*res1ps 7000*) (*Shirley*) 952.81661 961.20221 1 2 0 0 1181.8612 -450 0 0 (*NoTag*) 0 0 0
CASA region (*res1ps 7000*) (*Linear*) 944.96063 954.16272 1 2 1 2 1181.8612 -450 0 0 (*NoTag*) 0 0 0
5
CASA comp (*lattice O*) (*LA(1.53,243)*) Area 0.041478654 1e-020 0.50164856 -1 1 MFWHM 1.2339736 0.29752066 7.4380165 -1 1 Position 956.2295 953.55472 960.58432 -1 1 RSF 0 MASS 0 INDEX 8 (*NoTag*) CONST (**) UNCORRECTEDRSF 0
CASA comp (*CO*) (*LA(1.53,243)*) Area 0.0030533266 1e-020 0.50164856 -1 1 MFWHM 1.34 1.3 1.34 -1 1 Position 950.06 950.02 950.06 -1 1 RSF 1 MASS 0 INDEX 9 (*NoTag*) CONST (**) UNCORRECTEDRSF 0
CASA comp (*CO2*) (*LA(1.53,243)*) Area 1e-005 0 1e-005 -1 1 MFWHM 1.3 1.3 1.37 -1 1 Position 951.15 951.05 951.15 -1 1 RSF 1 MASS 0 INDEX 10 (*NoTag*) CONST (**) UNCORRECTEDRSF 0
CASA comp (*OH*) (*LA(1.53,243)*) Area 0.0012525401 1e-020 0.48319805 -1 1 MFWHM 1 1 1.3 -1 1 Position 955.15426 953.55472 960.58432 -1 1 RSF 0 MASS 0 INDEX 11 (*NoTag*) CONST (**) UNCORRECTEDRSF 0
CASA comp (*???*) (*LA(1.53,243)*) Area 2.5425815e-005 1e-020 0.50164856 -1 1 MFWHM 1.05 1.05 1.15 -1 1 Position 948.55 948.55 948.65 -1 1 RSF 1 MASS 0 INDEX 12 (*NoTag*) CONST (**) UNCORRECTEDRSF 0
c:\users\gleissnh\nextcloud\flash\matlab\casaxps\res025psmore\01--2.vms
C:\Users\gleissnh\Nextcloud\FLASH\matlab\CasaXPS\coox_new_11.2020updated2022.vms
XPS
6
Al
1486.6
1e+037
1e+037
1e+037
1e+037
1e+037
FAT
1e+037
1e+037
1e+037
1e+037
1e+037
1e+037
1e+037
1e+037
res025psmore

-1
Binding Energy
eV
542.5
-0.2
1
Counts
d
pulse counting
1
1
1e+037
1e+037
1e+037
1e+037
3
ESCAPE DEPTH TYPE
d
1
MFP Exponent
d
0
PROPAGATION_CONVERGED
d
1
96
0
1
0.00890809
0.00890809
0.00890809
0.00887019
0.00892705
0.00943879
0.0086617
0.00904077
0.00856693
0.00862379
0.008946
0.00924926
0.00860484
0.00909763
0.00871856
0.00807415
0.00881333
0.00907868
0.00896496
0.00900286
0.00892705
0.00907868
0.00856693
0.00911658
0.00941984
0.00964728
0.00904077
0.00957146
0.0100643
0.0108034
0.0114668
0.0105191
0.0103675
0.0100074
0.010178
0.00932507
0.00833949
0.00991262
0.00917344
0.00873751
0.00928716
0.00854798
0.00883228
0.00915449
0.00930612
0.00851007
0.00934402
0.00911658
0.00843426
0.00934402
0.00839635
0.00892705
0.0097989
0.0102727
0.0114858
0.0138549
0.0159777
0.0212088
0.0260988
0.0333011
0.0375277
0.0374709
0.0331116
0.027672
0.019939
0.0144993
0.0111635
0.00943879
0.00854798
0.00744868
0.00731601
0.00801729
0.00733496
0.0064252
0.0064252
0.00593241
0.00716438
0.00663369
0.00678531
0.00716438
0.00665264
0.00684218
0.00722124
0.00701276
0.00621671
0.00650101
0.00714543
0.00621671
0.00623567
0.00623567
0.0069938
0.00684218
0.00617881
0.00669055
0.00606509
0.00606509
06--1.dat
06--1.dat
0
0
0
0
0
0
0
7
Casa Info Follows
0
0
0
0
c:\users\gleissnh\nextcloud\flash\matlab\casaxps\res02psmore\01--2.vms
C:\Users\gleissnh\Nextcloud\FLASH\matlab\CasaXPS\coox_new_11.2020updated2022.vms
XPS
6
Al
1486.6
1e+037
1e+037
1e+037
1e+037
1e+037
FAT
1e+037
1e+037
1e+037
1e+037
1e+037
1e+037
1e+037
1e+037
res02psmore

-1
Binding Energy
eV
542.5
-0.2
1
Counts
d
pulse counting
1
1
1e+037
1e+037
1e+037
1e+037
2
ESCAPE DEPTH TYPE
d
1
MFP Exponent
d
0
96
0
1
0.00946386
0.00946386
0.00851748
0.00902368
0.00884761
0.00900167
0.00891364
0.00849547
0.00902368
0.00944185
0.00856149
0.00873756
0.00889163
0.00847346
0.00820935
0.0093098
0.00801127
0.00831939
0.00963993
0.00867154
0.00933181
0.00895765
0.00871556
0.00875957
0.00853948
0.00915574
0.0095519
0.00999208
0.0100361
0.0106303
0.0112686
0.0108724
0.0110705
0.0113566
0.009816
0.00986002
0.00895765
0.00926578
0.00946386
0.00900167
0.0088256
0.00919975
0.0093098
0.00893565
0.00860551
0.00862752
0.0080773
0.00911172
0.00884761
0.00900167
0.00904569
0.0088256
0.0105423
0.0110485
0.0115767
0.0136236
0.0176952
0.0209746
0.0277533
0.0325513
0.0364029
0.0357206
0.034246
0.0262787
0.0206664
0.0144599
0.0107184
0.00946386
0.00820935
0.00798926
0.00754908
0.0071089
0.00607448
0.00774716
0.00666872
0.00649265
0.00671274
0.00647064
0.00691082
0.00644863
0.00651466
0.00649265
0.0066247
0.0061185
0.00695484
0.00620653
0.00671274
0.00622854
0.00618452
0.00682278
0.00680077
0.00719694
0.00614051
0.00706488
0.00589841
0.00589841
07-1.dat
07-1.dat
0
0
0
0
0
0
0
14
Casa Info Follows
0
0
2
CASA region (*res1ps 7000*) (*Shirley*) 953.35243 960.20176 1 2 0 0 1181.8612 -450 0 0 (*NoTag*) 0 0 0
CASA region (*res1ps 7000*) (*Linear*) 945.2676 953.59242 1 2 0 0 1181.8612 -450 0 0 (*NoTag*) 0 0 0
5
CASA comp (*lattice O*) (*LA(1.53,243)*) Area 0.043351261 1e-020 0.50164856 -1 1 MFWHM 1.2662226 0.29752066 7.4380165 -1 1 Position 956.21926 953.87638 959.48907 -1 1 RSF 0 MASS 0 INDEX 8 (*NoTag*) CONST (**) UNCORRECTEDRSF 0
CASA comp (*CO*) (*LA(1.53,243)*) Area 0.0033000911 1e-020 0.50164856 -1 1 MFWHM 1.34 1.3 1.34 -1 1 Position 950.02903 950.02 950.06 -1 1 RSF 1 MASS 0 INDEX 9 (*NoTag*) CONST (**) UNCORRECTEDRSF 0
CASA comp (*CO2*) (*LA(1.53,243)*) Area 0.00046026826 0 0.01 -1 1 MFWHM 1.35 1.3 1.35 -1 1 Position 951.15 951.05 951.15 -1 1 RSF 1 MASS 0 INDEX 10 (*NoTag*) CONST (**) UNCORRECTEDRSF 0
CASA comp (*OH*) (*LA(1.53,243)*) Area 0.0011855961 1e-020 0.48319805 -1 1 MFWHM 1 1 1.3 -1 1 Position 954.9 953.876 954.9 -1 1 RSF 0 MASS 0 INDEX 11 (*NoTag*) CONST (**) UNCORRECTEDRSF 0
CASA comp (*???*) (*LA(1.53,243)*) Area 2.4975882e-005 1e-020 0.50164856 -1 1 MFWHM 1.15 1.05 1.15 -1 1 Position 948.65 948.55 948.65 -1 1 RSF 1 MASS 0 INDEX 12 (*NoTag*) CONST (**) UNCORRECTEDRSF 0
c:\users\gleissnh\nextcloud\flash\matlab\casaxps\res05psmore\01--2.vms
C:\Users\gleissnh\Nextcloud\FLASH\matlab\CasaXPS\coox_new_11.2020updated2022.vms
XPS
7
Al
1486.6
1e+037
1e+037
1e+037
1e+037
1e+037
FAT
1e+037
1e+037
1e+037
1e+037
1e+037
1e+037
1e+037
1e+037
0.5psmore

-1
Binding Energy
eV
542.5
-0.2
1
Counts
d
pulse counting
1
1
1e+037
1e+037
1e+037
1e+037
3
ESCAPE DEPTH TYPE
d
1
MFP Exponent
d
0
PROPAGATION_CONVERGED
d
1
96
0
1
0.00828889
0.00828889
0.00861725
0.0095757
0.00875924
0.00871487
0.008564
0.0090876
0.00871487
0.00854625
0.00841313
0.00909648
0.00875924
0.00890123
0.00867937
0.00841313
0.00884799
0.00853738
0.00834213
0.00898111
0.00897223
0.00886574
0.00871487
0.00899886
0.00894561
0.00943371
0.0101969
0.00977095
0.0110134
0.0106052
0.0108182
0.010969
0.0103655
0.0102768
0.00993069
0.00900773
0.00935384
0.00875924
0.00879474
0.00960233
0.00879474
0.00869712
0.00911423
0.00891898
0.00940709
0.00835101
0.00903435
0.008493
0.00844863
0.00823564
0.00949583
0.00884799
0.00952246
0.0109513
0.0116169
0.0137201
0.0169594
0.0210506
0.0272007
0.0342205
0.0369805
0.0383472
0.0339898
0.027458
0.0205181
0.014794
0.0115015
0.00950471
0.00832438
0.0073748
0.00749905
0.00725056
0.00662933
0.00686007
0.00718843
0.00671808
0.00686007
0.00660271
0.00657609
0.00672695
0.0067802
0.00635422
0.00694882
0.00630985
0.00622998
0.00655834
0.00640747
0.00640747
0.00708194
0.00630097
0.00610573
0.00623885
0.00641634
0.0062921
0.00662933
0.00662933
07--0.5.dat
07--0.5.dat
0
0
0
0
0
0
0
14
Casa Info Follows
0
0
2
CASA region (*res1ps 7000*) (*Shirley*) 952.81661 961.20221 1 2 0 0 1181.8612 -450 0 0 (*NoTag*) 0 0 0
CASA region (*res1ps 7000*) (*Linear*) 944.96063 954.16272 1 2 0.5 3 1181.8612 -450 0 0 (*NoTag*) 0 0 0
5
CASA comp (*lattice O*) (*LA(1.53,243)*) Area 0.041456542 1e-020 0.50164856 -1 1 MFWHM 1.2445612 0.29752066 7.4380165 -1 1 Position 956.22553 953.55472 960.58432 -1 1 RSF 0 MASS 0 INDEX 8 (*NoTag*) CONST (**) UNCORRECTEDRSF 0
CASA comp (*CO*) (*LA(1.53,243)*) Area 0.0033070311 1e-020 0.50164856 -1 1 MFWHM 1.34 1.3 1.34 -1 1 Position 950.06 950.02 950.06 -1 1 RSF 1 MASS 0 INDEX 9 (*NoTag*) CONST (**) UNCORRECTEDRSF 0
CASA comp (*CO2*) (*LA(1.53,243)*) Area 1e-005 0 1e-005 -1 1 MFWHM 1.3 1.3 1.37 -1 1 Position 951.15 951.05 951.15 -1 1 RSF 1 MASS 0 INDEX 10 (*NoTag*) CONST (**) UNCORRECTEDRSF 0
CASA comp (*OH*) (*LA(1.53,243)*) Area 0.0015949609 1e-020 0.48319805 -1 1 MFWHM 1 1 1.3 -1 1 Position 955.14355 953.55472 960.58432 -1 1 RSF 0 MASS 0 INDEX 11 (*NoTag*) CONST (**) UNCORRECTEDRSF 0
CASA comp (*???*) (*LA(1.53,243)*) Area 0.0007958235 1e-020 0.50164856 -1 1 MFWHM 1.05 1.05 1.15 -1 1 Position 948.65 948.55 948.65 -1 1 RSF 1 MASS 0 INDEX 12 (*NoTag*) CONST (**) UNCORRECTEDRSF 0
c:\users\gleissnh\nextcloud\flash\matlab\casaxps\res025psmore\01--2.vms
C:\Users\gleissnh\Nextcloud\FLASH\matlab\CasaXPS\coox_new_11.2020updated2022.vms
XPS
7
Al
1486.6
1e+037
1e+037
1e+037
1e+037
1e+037
FAT
1e+037
1e+037
1e+037
1e+037
1e+037
1e+037
1e+037
1e+037
res025psmore

-1
Binding Energy
eV
542.5
-0.2
1
Counts
d
pulse counting
1
1
1e+037
1e+037
1e+037
1e+037
3
ESCAPE DEPTH TYPE
d
1
MFP Exponent
d
0
PROPAGATION_CONVERGED
d
1
96
0
1
0.00832927
0.00832927
0.00924607
0.00905101
0.00897298
0.00887545
0.00875841
0.00827075
0.00883644
0.00907052
0.00930459
0.00889496
0.00852433
0.00946065
0.00817322
0.00897298
0.00832927
0.0084073
0.00936311
0.00885594
0.00922657
0.00881693
0.00977275
0.0101239
0.00942163
0.00967522
0.0101434
0.0103579
0.0108066
0.0109822
0.0109236
0.01067
0.0102214
0.0103189
0.00981176
0.00899249
0.00987028
0.00990929
0.00887545
0.00914854
0.00879743
0.00852433
0.00862187
0.00909002
0.00891446
0.00912904
0.00910953
0.00936311
0.00852433
0.00850483
0.00930459
0.00940213
0.00934361
0.010631
0.0118209
0.0142202
0.0167756
0.021184
0.0264508
0.0328294
0.0369648
0.0387984
0.0314249
0.0267434
0.0199941
0.0147664
0.0114308
0.00916805
0.0081147
0.00766605
0.0069053
0.00696382
0.00725641
0.00614454
0.00665171
0.00731493
0.00655418
0.00626158
0.00671023
0.00610553
0.00698332
0.00688579
0.00671023
0.00639813
0.00626158
0.00635911
0.00663221
0.006008
0.0063201
0.00655418
0.00633961
0.00653467
0.00630059
0.00641763
0.00635911
0.00635911
07--0.8.dat
07--0.8.dat
0
0
0
0
0
0
0
7
Casa Info Follows
0
0
0
0
c:\users\gleissnh\nextcloud\flash\matlab\casaxps\res02psmore\01--2.vms
C:\Users\gleissnh\Nextcloud\FLASH\matlab\CasaXPS\coox_new_11.2020updated2022.vms
XPS
7
Al
1486.6
1e+037
1e+037
1e+037
1e+037
1e+037
FAT
1e+037
1e+037
1e+037
1e+037
1e+037
1e+037
1e+037
1e+037
res02psmore

-1
Binding Energy
eV
542.5
-0.2
1
Counts
d
pulse counting
1
1
1e+037
1e+037
1e+037
1e+037
2
ESCAPE DEPTH TYPE
d
1
MFP Exponent
d
0
96
0
1
0.0088891
0.0088891
0.00919481
0.008748
0.00895965
0.00924184
0.00891261
0.00940645
0.00827768
0.00921832
0.00898316
0.00912426
0.00867745
0.00877152
0.00839526
0.00804252
0.00886558
0.00935942
0.00886558
0.00907723
0.00905371
0.00903019
0.00851284
0.00905371
0.00945349
0.00985326
0.00903019
0.00966513
0.00964161
0.0109585
0.0111466
0.00987678
0.0101355
0.00966513
0.0105352
0.00931239
0.00855987
0.00971216
0.00940645
0.00903019
0.00980623
0.00853636
0.00879503
0.00935942
0.00942997
0.00820713
0.00926536
0.00940645
0.00872449
0.00879503
0.00832471
0.00907723
0.00994732
0.0107234
0.0110996
0.0135688
0.0161556
0.0208588
0.0260324
0.033581
0.0369674
0.0384724
0.0324993
0.0280077
0.0198711
0.0155206
0.0112172
0.00928887
0.008019
0.00726648
0.00736055
0.00792494
0.00705484
0.00637287
0.00660803
0.00625529
0.00693726
0.00658452
0.00651397
0.00729
0.00689023
0.00703132
0.00672561
0.00721945
0.00627881
0.00665507
0.00712539
0.00611419
0.00592607
0.00644342
0.00674913
0.00623178
0.00658452
0.00700781
0.00587903
0.00587903
08-1.5.dat
08-1.5.dat
0
0
0
0
0
0
0
14
Casa Info Follows
0
0
2
CASA region (*res1ps 7000*) (*Shirley*) 953.355 962.15463 1 2 0 0 1181.8612 -450 0 0 (*NoTag*) 0 0 0
CASA region (*res1ps 7000*) (*Linear*) 944.54509 953.5925 1 2 1 0 1181.8612 -450 0 0 (*NoTag*) 0 0 0
5
CASA comp (*lattice O*) (*LA(1.53,243)*) Area 0.042667817 1e-020 0.50164856 -1 1 MFWHM 1.2862793 0.29752066 7.4380165 -1 1 Position 956.20677 953.87638 959.48907 -1 1 RSF 0 MASS 0 INDEX 8 (*NoTag*) CONST (**) UNCORRECTEDRSF 0
CASA comp (*CO*) (*LA(1.53,243)*) Area 0.0032041595 1e-020 0.50164856 -1 1 MFWHM 1.34 1.3 1.34 -1 1 Position 950.08 950.02 950.08 -1 1 RSF 1 MASS 0 INDEX 9 (*NoTag*) CONST (**) UNCORRECTEDRSF 0
CASA comp (*CO2*) (*LA(1.53,243)*) Area 0.00051875089 0 0.01 -1 1 MFWHM 1.35 1.3 1.35 -1 1 Position 951.15 951.05 951.15 -1 1 RSF 1 MASS 0 INDEX 10 (*NoTag*) CONST (**) UNCORRECTEDRSF 0
CASA comp (*OH*) (*LA(1.53,243)*) Area 0.00077187096 1e-020 0.48319805 -1 1 MFWHM 1 1 1.3 -1 1 Position 954.77312 953.876 954.9 -1 1 RSF 0 MASS 0 INDEX 11 (*NoTag*) CONST (**) UNCORRECTEDRSF 0
CASA comp (*???*) (*LA(1.53,243)*) Area 0.00045338564 1e-020 0.50164856 -1 1 MFWHM 1.15 1.05 1.15 -1 1 Position 948.65 948.55 948.65 -1 1 RSF 1 MASS 0 INDEX 12 (*NoTag*) CONST (**) UNCORRECTEDRSF 0
c:\users\gleissnh\nextcloud\flash\matlab\casaxps\res05psmore\01--2.vms
C:\Users\gleissnh\Nextcloud\FLASH\matlab\CasaXPS\coox_new_11.2020updated2022.vms
XPS
8
Al
1486.6
1e+037
1e+037
1e+037
1e+037
1e+037
FAT
1e+037
1e+037
1e+037
1e+037
1e+037
1e+037
1e+037
1e+037
0.5psmore

-1
Binding Energy
eV
542.5
-0.2
1
Counts
d
pulse counting
1
1
1e+037
1e+037
1e+037
1e+037
3
ESCAPE DEPTH TYPE
d
1
MFP Exponent
d
0
PROPAGATION_CONVERGED
d
1
96
0
1
0.00890399
0.00890399
0.00867066
0.00892265
0.00884799
0.00929599
0.00872665
0.00911865
0.00886665
0.00939865
0.00864266
0.00820399
0.00835332
0.00867066
0.00882932
0.00892265
0.00853066
0.00845599
0.00874532
0.00904399
0.00916532
0.00924932
0.00869866
0.00910932
0.00949199
0.00965065
0.00972532
0.0101267
0.0102013
0.010696
0.0112
0.01092
0.0102667
0.0103227
0.00986532
0.00973465
0.00933332
0.00857732
0.00880132
0.00923999
0.00919332
0.00931465
0.00924932
0.00869866
0.00878266
0.00828799
0.00858666
0.00871732
0.00877332
0.00881999
0.00886665
0.00955732
0.00999599
0.010444
0.011592
0.013356
0.01652
0.021308
0.027664
0.0330866
0.0373893
0.0367733
0.0323773
0.0272906
0.0202813
0.0147653
0.0116013
0.00928665
0.00783999
0.00731732
0.00727066
0.00743866
0.00750399
0.00684132
0.00678532
0.00675732
0.00667332
0.00684132
0.00657999
0.00684132
0.00640266
0.00696266
0.00669199
0.00637466
0.00631866
0.00635599
0.00652399
0.00642132
0.00671999
0.00667332
0.00669199
0.00672932
0.00625332
0.00689732
0.00614133
0.00614133
08--0.25.dat
08--0.25.dat
0
0
0
0
0
0
0
14
Casa Info Follows
0
0
2
CASA region (*res1ps 7000*) (*Shirley*) 952.99315 960.58432 1 2 0.5 0 1181.8612 -450 0 0 (*NoTag*) 0 0 0
CASA region (*res1ps 7000*) (*Linear*) 944.95021 954.13156 1 2 0.5 0 1181.8612 -450 0 0 (*NoTag*) 0 0 0
5
CASA comp (*lattice O*) (*LA(1.53,243)*) Area 0.041804931 1e-020 0.50164856 -1 1 MFWHM 1.2803712 0.29752066 7.4380165 -1 1 Position 956.21258 953.55472 960.58432 -1 1 RSF 0 MASS 0 INDEX 8 (*NoTag*) CONST (**) UNCORRECTEDRSF 0
CASA comp (*CO*) (*LA(1.53,243)*) Area 0.0031929277 1e-020 0.50164856 -1 1 MFWHM 1.34 1.3 1.34 -1 1 Position 950.1 950.02 950.1 -1 1 RSF 1 MASS 0 INDEX 9 (*NoTag*) CONST (**) UNCORRECTEDRSF 0
CASA comp (*CO2*) (*LA(1.53,243)*) Area 1e-005 0 1e-005 -1 1 MFWHM 1.3 1.3 1.37 -1 1 Position 951.05 951.05 951.15 -1 1 RSF 1 MASS 0 INDEX 10 (*NoTag*) CONST (**) UNCORRECTEDRSF 0
CASA comp (*OH*) (*LA(1.53,243)*) Area 0.0011293691 1e-020 0.48319805 -1 1 MFWHM 1 1 1.3 -1 1 Position 955.0808 953.55472 960.58432 -1 1 RSF 0 MASS 0 INDEX 11 (*NoTag*) CONST (**) UNCORRECTEDRSF 0
CASA comp (*???*) (*LA(1.53,243)*) Area 6.2765255e-006 1e-020 0.50164856 -1 1 MFWHM 1.05 1.05 1.15 -1 1 Position 948.55 948.55 948.65 -1 1 RSF 1 MASS 0 INDEX 12 (*NoTag*) CONST (**) UNCORRECTEDRSF 0
c:\users\gleissnh\nextcloud\flash\matlab\casaxps\res025psmore\01--2.vms
C:\Users\gleissnh\Nextcloud\FLASH\matlab\CasaXPS\coox_new_11.2020updated2022.vms
XPS
8
Al
1486.6
1e+037
1e+037
1e+037
1e+037
1e+037
FAT
1e+037
1e+037
1e+037
1e+037
1e+037
1e+037
1e+037
1e+037
res025psmore

-1
Binding Energy
eV
542.5
-0.2
1
Counts
d
pulse counting
1
1
1e+037
1e+037
1e+037
1e+037
3
ESCAPE DEPTH TYPE
d
1
MFP Exponent
d
0
PROPAGATION_CONVERGED
d
1
96
0
1
0.00823349
0.00823349
0.00908791
0.00902965
0.00895198
0.009185
0.00908791
0.0089714
0.00928209
0.00947628
0.00831116
0.00741791
0.00875779
0.00835
0.00836942
0.0089714
0.0094957
0.0086607
0.00846651
0.00939861
0.00868012
0.00968988
0.00852477
0.00968988
0.00879663
0.00941802
0.00978698
0.00947628
0.0113016
0.0105055
0.0105249
0.0115152
0.0107579
0.0103501
0.00992291
0.00996175
0.00868012
0.00881605
0.00854419
0.00932093
0.00932093
0.0089714
0.00885488
0.00864128
0.00854419
0.00895198
0.00961221
0.00862186
0.00893256
0.00877721
0.00901023
0.00871895
0.00996175
0.0107967
0.0120007
0.0140008
0.0170495
0.0210886
0.0277298
0.032565
0.0368371
0.0370895
0.0316135
0.0275356
0.0193798
0.014797
0.0109909
0.00996175
0.00891314
0.00780628
0.0078257
0.00737907
0.00759268
0.00702954
0.00708779
0.00650523
0.00675768
0.00652465
0.00590326
0.00656349
0.00669942
0.0069907
0.00621395
0.00666058
0.0063693
0.00679651
0.00677709
0.00652465
0.00656349
0.00634988
0.00631105
0.00644698
0.00567023
0.00570907
0.00683535
0.00683535
08--0.6.dat
08--0.6.dat
0
0
0
0
0
0
0
7
Casa Info Follows
0
0
0
0
c:\users\gleissnh\nextcloud\flash\matlab\casaxps\res02psmore\01--2.vms
C:\Users\gleissnh\Nextcloud\FLASH\matlab\CasaXPS\coox_new_11.2020updated2022.vms
XPS
8
Al
1486.6
1e+037
1e+037
1e+037
1e+037
1e+037
FAT
1e+037
1e+037
1e+037
1e+037
1e+037
1e+037
1e+037
1e+037
res02psmore

-1
Binding Energy
eV
542.5
-0.2
1
Counts
d
pulse counting
1
1
1e+037
1e+037
1e+037
1e+037
2
ESCAPE DEPTH TYPE
d
1
MFP Exponent
d
0
96
0
1
0.00892986
0.00892986
0.00892986
0.00916991
0.00888185
0.00936195
0.00847376
0.00820971
0.00900187
0.00904988
0.00849777
0.00955399
0.00823371
0.00921792
0.00849777
0.00871381
0.00859379
0.00813769
0.00909789
0.00892986
0.00952998
0.00847376
0.0091219
0.009626
0.00938595
0.00921792
0.0100581
0.0104422
0.0106342
0.0110903
0.0109703
0.0106822
0.0107062
0.0103462
0.00955399
0.00902588
0.00897787
0.0104182
0.00871381
0.0086658
0.00876182
0.00861779
0.00854578
0.00837774
0.00926593
0.0091459
0.00873782
0.00880983
0.0081857
0.0091459
0.00907389
0.00883384
0.00938595
0.00981804
0.0123626
0.014379
0.0160113
0.0216525
0.0271496
0.0343511
0.0376398
0.0378079
0.0320947
0.0271496
0.0195641
0.0133948
0.0108983
0.00981804
0.00823371
0.00787364
0.00655336
0.00758558
0.00753757
0.00648135
0.00604926
0.00631331
0.00703346
0.00650535
0.00686543
0.00667339
0.00686543
0.00698545
0.00746555
0.00636132
0.00631331
0.00633732
0.00664938
0.00645734
0.00715349
0.00619329
0.00650535
0.00708147
0.00616928
0.00652936
0.00609727
0.00609727
09-2.dat
09-2.dat
0
0
0
0
0
0
0
14
Casa Info Follows
0
0
2
CASA region (*res1ps 7000*) (*Shirley*) 953.355 962.15463 1 2 1 0 1181.8612 -450 0 0 (*NoTag*) 0 0 0
CASA region (*res1ps 7000*) (*Linear*) 945.84332 953.57793 1 2 1 2 1181.8612 -450 0 0 (*NoTag*) 0 0 0
5
CASA comp (*lattice O*) (*LA(1.53,243)*) Area 0.043090005 1e-020 0.50164856 -1 1 MFWHM 1.299144 0.29752066 7.4380165 -1 1 Position 956.21375 953.87638 959.48907 -1 1 RSF 0 MASS 0 INDEX 8 (*NoTag*) CONST (**) UNCORRECTEDRSF 0
CASA comp (*CO*) (*LA(1.53,243)*) Area 0.0027959385 1e-020 0.50164856 -1 1 MFWHM 1.3 1.3 1.34 -1 1 Position 950.02 950.02 950.08 -1 1 RSF 1 MASS 0 INDEX 9 (*NoTag*) CONST (**) UNCORRECTEDRSF 0
CASA comp (*CO2*) (*LA(1.53,243)*) Area 0.00038717937 0 0.01 -1 1 MFWHM 1.3367325 1.3 1.35 -1 1 Position 951.15 951.05 951.15 -1 1 RSF 1 MASS 0 INDEX 10 (*NoTag*) CONST (**) UNCORRECTEDRSF 0
CASA comp (*OH*) (*LA(1.53,243)*) Area 0.00053970906 1e-020 0.48319805 -1 1 MFWHM 1 1 1.3 -1 1 Position 954.9 953.876 954.9 -1 1 RSF 0 MASS 0 INDEX 11 (*NoTag*) CONST (**) UNCORRECTEDRSF 0
CASA comp (*???*) (*LA(1.53,243)*) Area 0.00058471554 1e-020 0.50164856 -1 1 MFWHM 1.05 1.05 1.15 -1 1 Position 948.55 948.55 948.65 -1 1 RSF 1 MASS 0 INDEX 12 (*NoTag*) CONST (**) UNCORRECTEDRSF 0
c:\users\gleissnh\nextcloud\flash\matlab\casaxps\res05psmore\01--2.vms
C:\Users\gleissnh\Nextcloud\FLASH\matlab\CasaXPS\coox_new_11.2020updated2022.vms
XPS
9
Al
1486.6
1e+037
1e+037
1e+037
1e+037
1e+037
FAT
1e+037
1e+037
1e+037
1e+037
1e+037
1e+037
1e+037
1e+037
0.5psmore

-1
Binding Energy
eV
542.5
-0.2
1
Counts
d
pulse counting
1
1
1e+037
1e+037
1e+037
1e+037
3
ESCAPE DEPTH TYPE
d
1
MFP Exponent
d
0
PROPAGATION_CONVERGED
d
1
96
0
1
0.00841659
0.00841659
0.00953463
0.00835398
0.00841659
0.00882803
0.00872964
0.00875647
0.00864914
0.0091053
0.00905164
0.0089443
0.00864914
0.00874753
0.00819298
0.00848814
0.00897114
0.00880119
0.00885486
0.00889958
0.00945413
0.00951674
0.00946307
0.00930208
0.00903375
0.00945413
0.00986557
0.0101697
0.0105364
0.0104112
0.0110909
0.0103575
0.0104201
0.00957935
0.00966879
0.00931102
0.00917686
0.00920369
0.00881908
0.00897114
0.00885486
0.00891747
0.00868492
0.0082377
0.00933785
0.00900691
0.00880119
0.00898008
0.00882803
0.0083182
0.00958829
0.00879225
0.0096509
0.0104469
0.0116455
0.0131302
0.0172267
0.0211712
0.026654
0.0338989
0.0371994
0.0363675
0.0332907
0.0268329
0.0206166
0.0150443
0.0115829
0.00928419
0.00862231
0.00775471
0.00710178
0.00745061
0.00662773
0.00707494
0.00689606
0.00684239
0.00675295
0.00659195
0.00703022
0.00679767
0.00640412
0.00703022
0.00677084
0.00672612
0.00655617
0.00687817
0.00626996
0.00662773
0.00647568
0.00668139
0.00677978
0.00609107
0.00636834
0.00666351
0.00656512
0.00656512
09-0.dat
09-0.dat
0
0
0
0
0
0
0
14
Casa Info Follows
0
0
2
CASA region (*res1ps 7000*) (*Shirley*) 953.33733 962.13687 1 2 2 0 1181.8612 -450 0 0 (*NoTag*) 0 0 0
CASA region (*res1ps 7000*) (*Linear*) 944.80016 953.5925 1 2 1 3 1181.8612 -450 0 0 (*NoTag*) 0 0 0
5
CASA comp (*lattice O*) (*LA(1.53,243)*) Area 0.038890185 1e-020 0.50164856 -1 1 MFWHM 1.3729416 0.29752066 7.4380165 -1 1 Position 956.22601 953.87638 960.57547 -1 1 RSF 0 MASS 0 INDEX 8 (*NoTag*) CONST (**) UNCORRECTEDRSF 0
CASA comp (*CO*) (*LA(1.53,243)*) Area 0.0023326538 1e-020 0.50164856 -1 1 MFWHM 1.3 1.3 1.34 -1 1 Position 950.02 950.02 950.08 -1 1 RSF 1 MASS 0 INDEX 9 (*NoTag*) CONST (**) UNCORRECTEDRSF 0
CASA comp (*CO2*) (*LA(1.53,243)*) Area 0.00069375567 0 0.01 -1 1 MFWHM 1.1 1.1 1.35 -1 1 Position 951.15 951.05 951.15 -1 1 RSF 1 MASS 0 INDEX 10 (*NoTag*) CONST (**) UNCORRECTEDRSF 0
CASA comp (*OH*) (*LA(1.53,243)*) Area 0.0029917411 1e-020 0.48319805 -1 1 MFWHM 1 1 1.3 -1 1 Position 954.63657 953.87638 960.57547 -1 1 RSF 0 MASS 0 INDEX 11 (*NoTag*) CONST (**) UNCORRECTEDRSF 0
CASA comp (*???*) (*LA(1.53,243)*) Area 0.00055569137 1e-020 0.50164856 -1 1 MFWHM 1.15 1.05 1.15 -1 1 Position 948.55 948.55 948.65 -1 1 RSF 1 MASS 0 INDEX 12 (*NoTag*) CONST (**) UNCORRECTEDRSF 0
c:\users\gleissnh\nextcloud\flash\matlab\casaxps\res025psmore\01--2.vms
C:\Users\gleissnh\Nextcloud\FLASH\matlab\CasaXPS\coox_new_11.2020updated2022.vms
XPS
9
Al
1486.6
1e+037
1e+037
1e+037
1e+037
1e+037
FAT
1e+037
1e+037
1e+037
1e+037
1e+037
1e+037
1e+037
1e+037
res025psmore

-1
Binding Energy
eV
542.5
-0.2
1
Counts
d
pulse counting
1
1
1e+037
1e+037
1e+037
1e+037
3
ESCAPE DEPTH TYPE
d
1
MFP Exponent
d
0
PROPAGATION_CONVERGED
d
1
96
0
1
0.00832672
0.00832672
0.00877988
0.00881764
0.00866659
0.00900646
0.00870435
0.009875
0.00894981
0.00810015
0.00832672
0.00930856
0.00934632
0.00827008
0.00885541
0.00917639
0.00891205
0.0080435
0.00923304
0.00944073
0.00849666
0.00911975
0.00959178
0.00894981
0.00915751
0.00968619
0.00944073
0.00989389
0.0101016
0.0107624
0.0102715
0.0101016
0.00989389
0.00949738
0.00949738
0.0102149
0.00874212
0.00985612
0.00893093
0.00915751
0.00811903
0.00915751
0.00862883
0.00930856
0.00902534
0.009875
0.00913863
0.00893093
0.008761
0.00938409
0.0108191
0.010196
0.012103
0.0129716
0.0134436
0.0140856
0.0164458
0.0195423
0.0241305
0.0306257
0.0330803
0.0344587
0.0287565
0.0238095
0.0194101
0.0154262
0.012745
0.0111401
0.00949738
0.0100827
0.0092708
0.00864771
0.0075337
0.00730713
0.00740153
0.00658963
0.0070239
0.00694838
0.00675956
0.00649522
0.00670292
0.0069295
0.00662739
0.00681621
0.0065141
0.0064197
0.00636305
0.00683509
0.00626865
0.00683509
0.00655187
0.00647634
0.00662739
0.00598542
0.00657075
0.00657075
09--0.4.dat
09--0.4.dat
0
0
0
0
0
0
0
7
Casa Info Follows
0
0
0
0
c:\users\gleissnh\nextcloud\flash\matlab\casaxps\res02psmore\01--2.vms
C:\Users\gleissnh\Nextcloud\FLASH\matlab\CasaXPS\coox_new_11.2020updated2022.vms
XPS
9
Al
1486.6
1e+037
1e+037
1e+037
1e+037
1e+037
FAT
1e+037
1e+037
1e+037
1e+037
1e+037
1e+037
1e+037
1e+037
res02psmore

-1
Binding Energy
eV
542.5
-0.2
1
Counts
d
pulse counting
1
1
1e+037
1e+037
1e+037
1e+037
2
ESCAPE DEPTH TYPE
d
1
MFP Exponent
d
0
96
0
1
0.00719118
0.00719118
0.00907041
0.00919569
0.00879479
0.00944625
0.00881984
0.00856928
0.00927086
0.00864445
0.00929592
0.00806815
0.00834377
0.00947131
0.00811827
0.00846906
0.008444
0.0088449
0.00947131
0.00927086
0.00866951
0.00974693
0.00954648
0.0105237
0.00886996
0.00977199
0.00979704
0.0101228
0.0112253
0.0101979
0.0107492
0.0113255
0.00994738
0.0107492
0.00999749
0.00917063
0.00997244
0.00914558
0.00859434
0.00909546
0.00839389
0.00851917
0.00889501
0.0094212
0.00879479
0.00934603
0.00957154
0.00876973
0.00861939
0.00861939
0.00881984
0.00962165
0.00929592
0.0112253
0.0114508
0.0140566
0.0169381
0.020897
0.0268103
0.032448
0.0372087
0.0380105
0.0323227
0.0265096
0.0210975
0.0148334
0.0118016
0.00874468
0.00856928
0.00729141
0.00739163
0.00676522
0.00711601
0.00606364
0.00754197
0.00701579
0.00663994
0.00676522
0.00638938
0.00641443
0.00663994
0.00691556
0.00676522
0.00699073
0.00646455
0.00661488
0.00711601
0.00603859
0.00601353
0.00681533
0.00641443
0.00616387
0.00618893
0.00561263
0.00651466
0.00651466
10-2.5.dat
10-2.5.dat
0
0
0
0
0
0
0
14
Casa Info Follows
0
0
2
CASA region (*res1ps 7000*) (*Shirley*) 953.355 962.15463 1 2 0 0 1181.8612 -450 0 0 (*NoTag*) 0 0 0
CASA region (*res1ps 7000*) (*Linear*) 944.62672 953.58855 1 2 0 0 1181.8612 -450 0 0 (*NoTag*) 0 0 0
5
CASA comp (*lattice O*) (*LA(1.53,243)*) Area 0.04354863 1e-020 0.50164856 -1 1 MFWHM 1.2888956 0.29752066 7.4380165 -1 1 Position 956.21485 953.87638 959.48907 -1 1 RSF 0 MASS 0 INDEX 8 (*NoTag*) CONST (**) UNCORRECTEDRSF 0
CASA comp (*CO*) (*LA(1.53,243)*) Area 0.0029741886 1e-020 0.50164856 -1 1 MFWHM 1.3222129 1.3 1.34 -1 1 Position 950.08 950.02 950.08 -1 1 RSF 1 MASS 0 INDEX 9 (*NoTag*) CONST (**) UNCORRECTEDRSF 0
CASA comp (*CO2*) (*LA(1.53,243)*) Area 0.000466383 0 0.01 -1 1 MFWHM 1.35 1.3 1.35 -1 1 Position 951.15 951.05 951.15 -1 1 RSF 1 MASS 0 INDEX 10 (*NoTag*) CONST (**) UNCORRECTEDRSF 0
CASA comp (*OH*) (*LA(1.53,243)*) Area 0.00087157785 1e-020 0.48319805 -1 1 MFWHM 1 1 1.3 -1 1 Position 954.9 953.876 954.9 -1 1 RSF 0 MASS 0 INDEX 11 (*NoTag*) CONST (**) UNCORRECTEDRSF 0
CASA comp (*???*) (*LA(1.53,243)*) Area 0.00053194127 1e-020 0.50164856 -1 1 MFWHM 1.15 1.05 1.15 -1 1 Position 948.55 948.55 948.65 -1 1 RSF 1 MASS 0 INDEX 12 (*NoTag*) CONST (**) UNCORRECTEDRSF 0
c:\users\gleissnh\nextcloud\flash\matlab\casaxps\res05psmore\01--2.vms
C:\Users\gleissnh\Nextcloud\FLASH\matlab\CasaXPS\coox_new_11.2020updated2022.vms
XPS
10
Al
1486.6
1e+037
1e+037
1e+037
1e+037
1e+037
FAT
1e+037
1e+037
1e+037
1e+037
1e+037
1e+037
1e+037
1e+037
0.5psmore

-1
Binding Energy
eV
542.5
-0.2
1
Counts
d
pulse counting
1
1
1e+037
1e+037
1e+037
1e+037
3
ESCAPE DEPTH TYPE
d
1
MFP Exponent
d
0
PROPAGATION_CONVERGED
d
1
96
0
1
0.008545
0.008545
0.0087281
0.00871938
0.00862347
0.00868451
0.0091292
0.0088153
0.0090856
0.00936462
0.00857987
0.00909432
0.00879786
0.00857115
0.00902456
0.00824854
0.00879786
0.00934718
0.00844908
0.00878914
0.00920767
0.00926871
0.00907688
0.00897225
0.00949541
0.00953901
0.00925999
0.0099401
0.0105505
0.0108905
0.0102976
0.010751
0.0105766
0.0103063
0.0093123
0.00950413
0.009042
0.00917279
0.00919023
0.00909432
0.00898097
0.00842292
0.00835317
0.00909432
0.00864091
0.00886761
0.00898097
0.00839677
0.00869323
0.00860603
0.00887633
0.00924255
0.00977443
0.0107772
0.0109777
0.0136982
0.0172905
0.0218246
0.0268557
0.0338748
0.0369004
0.0373102
0.0338051
0.0276666
0.0201331
0.0144829
0.0112742
0.0093559
0.00816134
0.00786488
0.00777769
0.006836
0.00723709
0.00672265
0.00673136
0.00653082
0.00657442
0.00714989
0.00651338
0.00670521
0.0064785
0.00687087
0.00650466
0.00692319
0.0070191
0.00685344
0.00653082
0.00639131
0.00667905
0.00646106
0.00638259
0.00635643
0.00664417
0.00631283
0.00612101
0.00612101
10-0.25.dat
10-0.25.dat
0
0
0
0
0
0
0
14
Casa Info Follows
0
0
2
CASA region (*res1ps 7000*) (*Shirley*) 953.54483 962.48211 1 2 4 0 1181.8612 -450 0 0 (*NoTag*) 0 0 0
CASA region (*res1ps 7000*) (*Linear*) 944.48306 954.10346 1 2 0 4 1181.8612 -450 0 0 (*NoTag*) 0 0 0
5
CASA comp (*lattice O*) (*LA(1.53,243)*) Area 0.041476216 1e-020 0.50164856 -1 1 MFWHM 1.2887339 0.29752066 7.4380165 -1 1 Position 956.22314 953.87638 959.14988 -1 1 RSF 0 MASS 0 INDEX 8 (*NoTag*) CONST (**) UNCORRECTEDRSF 0
CASA comp (*CO*) (*LA(1.53,243)*) Area 0.0029319555 1e-020 0.50164856 -1 1 MFWHM 1.3347977 1.3 1.34 -1 1 Position 950.08 950.02 950.08 -1 1 RSF 1 MASS 0 INDEX 9 (*NoTag*) CONST (**) UNCORRECTEDRSF 0
CASA comp (*CO2*) (*LA(1.53,243)*) Area 0.00088288566 0 0.01 -1 1 MFWHM 1.1 1.1 1.35 -1 1 Position 951.05 951.05 951.15 -1 1 RSF 1 MASS 0 INDEX 10 (*NoTag*) CONST (**) UNCORRECTEDRSF 0
CASA comp (*OH*) (*LA(1.53,243)*) Area 0.0015025829 1e-020 0.48319805 -1 1 MFWHM 1 1 1.3 -1 1 Position 954.9 953.876 954.9 -1 1 RSF 0 MASS 0 INDEX 11 (*NoTag*) CONST (**) UNCORRECTEDRSF 0
CASA comp (*???*) (*LA(1.53,243)*) Area 0.00062615636 1e-020 0.50164856 -1 1 MFWHM 1.05 1.05 1.15 -1 1 Position 948.55 948.55 948.65 -1 1 RSF 1 MASS 0 INDEX 12 (*NoTag*) CONST (**) UNCORRECTEDRSF 0
c:\users\gleissnh\nextcloud\flash\matlab\casaxps\res025psmore\01--2.vms
C:\Users\gleissnh\Nextcloud\FLASH\matlab\CasaXPS\coox_new_11.2020updated2022.vms
XPS
10
Al
1486.6
1e+037
1e+037
1e+037
1e+037
1e+037
FAT
1e+037
1e+037
1e+037
1e+037
1e+037
1e+037
1e+037
1e+037
res025psmore

-1
Binding Energy
eV
542.5
-0.2
1
Counts
d
pulse counting
1
1
1e+037
1e+037
1e+037
1e+037
3
ESCAPE DEPTH TYPE
d
1
MFP Exponent
d
0
PROPAGATION_CONVERGED
d
1
96
0
1
0.00871373
0.00871373
0.0086595
0.00846063
0.00981651
0.0090753
0.00896683
0.00931031
0.00934647
0.00932839
0.00858718
0.00858718
0.00822562
0.00853295
0.00869565
0.00869565
0.00878604
0.00911145
0.00867757
0.0089849
0.0086595
0.00887644
0.0101419
0.00900298
0.00871373
0.00968996
0.00952725
0.00987074
0.0101961
0.0103408
0.0110639
0.0105577
0.0103408
0.0106481
0.0104492
0.00959957
0.00985266
0.00876797
0.00829793
0.00849679
0.00891259
0.00862334
0.00902106
0.0086595
0.00902106
0.00878604
0.00874989
0.00914761
0.009238
0.00900298
0.00889451
0.00912953
0.0104854
0.0110639
0.011769
0.0140287
0.0167224
0.0205731
0.027714
0.0313477
0.0348911
0.0374401
0.0324324
0.0267739
0.0201392
0.0139926
0.0107204
0.00983458
0.00967188
0.00818946
0.00858718
0.00750249
0.0077375
0.00753864
0.00677935
0.00638163
0.0067432
0.00658049
0.00714092
0.00728555
0.00544156
0.00654434
0.00650818
0.00625508
0.00692398
0.00612854
0.00714092
0.00661665
0.00672512
0.00636355
0.00634548
0.00656242
0.00652626
0.00650818
0.00589352
0.00589352
10--0.2.dat
10--0.2.dat
0
0
0
0
0
0
0
14
Casa Info Follows
0
0
2
CASA region (*res1ps 7000*) (*Shirley*) 953.355 962.15463 1 2 3 0 1181.8612 -450 0 0 (*NoTag*) 0 0 0
CASA region (*res1ps 7000*) (*Linear*) 944.80016 953.5925 1 2 0 4 1181.8612 -450 0 0 (*NoTag*) 0 0 0
5
CASA comp (*lattice O*) (*LA(1.53,243)*) Area 0.041295427 1e-020 0.50164856 -1 1 MFWHM 1.3031699 0.29752066 7.4380165 -1 1 Position 956.21932 953.55472 960.58432 -1 1 RSF 0 MASS 0 INDEX 8 (*NoTag*) CONST (**) UNCORRECTEDRSF 0
CASA comp (*CO*) (*LA(1.53,243)*) Area 0.0033114178 1e-020 0.50164856 -1 1 MFWHM 1.3 1.3 1.34 -1 1 Position 950.1 950.02 950.1 -1 1 RSF 1 MASS 0 INDEX 9 (*NoTag*) CONST (**) UNCORRECTEDRSF 0
CASA comp (*CO2*) (*LA(1.53,243)*) Area 1e-005 0 1e-005 -1 1 MFWHM 1.3 1.3 1.37 -1 1 Position 951.05 951.05 951.15 -1 1 RSF 1 MASS 0 INDEX 10 (*NoTag*) CONST (**) UNCORRECTEDRSF 0
CASA comp (*OH*) (*LA(1.53,243)*) Area 0.001148239 1e-020 0.48319805 -1 1 MFWHM 1 1 1.3 -1 1 Position 954.90257 953.55472 960.58432 -1 1 RSF 0 MASS 0 INDEX 11 (*NoTag*) CONST (**) UNCORRECTEDRSF 0
CASA comp (*???*) (*LA(1.53,243)*) Area 0.00011578708 1e-020 0.50164856 -1 1 MFWHM 1.05 1.05 1.15 -1 1 Position 948.55 948.55 948.65 -1 1 RSF 1 MASS 0 INDEX 12 (*NoTag*) CONST (**) UNCORRECTEDRSF 0
c:\users\gleissnh\nextcloud\flash\matlab\casaxps\res02psmore\01--2.vms
C:\Users\gleissnh\Nextcloud\FLASH\matlab\CasaXPS\coox_new_11.2020updated2022.vms
XPS
10
Al
1486.6
1e+037
1e+037
1e+037
1e+037
1e+037
FAT
1e+037
1e+037
1e+037
1e+037
1e+037
1e+037
1e+037
1e+037
res02psmore

-1
Binding Energy
eV
542.5
-0.2
1
Counts
d
pulse counting
1
1
1e+037
1e+037
1e+037
1e+037
3
ESCAPE DEPTH TYPE
d
1
MFP Exponent
d
0
PROPAGATION_CONVERGED
d
1
96
0
1
0.00870478
0.00870478
0.00913405
0.00875247
0.00930099
0.00860938
0.00899096
0.0091579
0.00906251
0.00951563
0.0082278
0.0074408
0.00944409
0.00798932
0.00889557
0.00913405
0.00968257
0.00851399
0.00825165
0.00913405
0.00870478
0.00968257
0.00901481
0.0091579
0.0092533
0.0092056
0.00968257
0.00896711
0.011352
0.0114474
0.0106842
0.011185
0.0112089
0.00992106
0.00982567
0.0103503
0.00856168
0.00880017
0.00899096
0.00946794
0.00932484
0.0092056
0.00870478
0.00851399
0.0083232
0.00899096
0.00958718
0.00932484
0.00899096
0.0091579
0.00953948
0.00891942
0.0107796
0.0107796
0.0122105
0.0137846
0.017028
0.0205099
0.0269967
0.0316949
0.0357015
0.0367747
0.0312418
0.0266867
0.0191505
0.0152632
0.0113043
0.0102788
0.00901481
0.00853784
0.00808471
0.00760774
0.00791777
0.00727385
0.00667764
0.00655839
0.00658224
0.00620066
0.00608142
0.0064153
0.00665379
0.00682073
0.00608142
0.00605757
0.00634376
0.00674918
0.00627221
0.00624836
0.00622451
0.00620066
0.00631991
0.00689228
0.00579524
0.00600987
0.00674918
0.00674918
11-3.dat
11-3.dat
0
0
0
0
0
0
0
14
Casa Info Follows
0
0
2
CASA region (*res1ps 7000*) (*Shirley*) 952.84971 961.66562 1 2 2 0 1181.8612 -450 0 0 (*NoTag*) 0 0 0
CASA region (*res1ps 7000*) (*Linear*) 945.93159 954.33926 1 2 1 6 1181.8612 -450 0 0 (*NoTag*) 0 0 0
5
CASA comp (*lattice O*) (*LA(1.53,243)*) Area 0.042298789 1e-020 0.50164856 -1 1 MFWHM 1.2710043 0.29752066 7.4380165 -1 1 Position 956.22277 953.87638 959.48907 -1 1 RSF 0 MASS 0 INDEX 8 (*NoTag*) CONST (**) UNCORRECTEDRSF 0
CASA comp (*CO*) (*LA(1.53,243)*) Area 0.0025325997 1e-020 0.50164856 -1 1 MFWHM 1.34 1.3 1.34 -1 1 Position 950.03678 950.02 950.06 -1 1 RSF 1 MASS 0 INDEX 9 (*NoTag*) CONST (**) UNCORRECTEDRSF 0
CASA comp (*CO2*) (*LA(1.53,243)*) Area 0.00052096586 0 0.01 -1 1 MFWHM 1.35 1.3 1.35 -1 1 Position 951.15 951.05 951.15 -1 1 RSF 1 MASS 0 INDEX 10 (*NoTag*) CONST (**) UNCORRECTEDRSF 0
CASA comp (*OH*) (*LA(1.53,243)*) Area 0.00052011909 1e-020 0.48319805 -1 1 MFWHM 1 1 1.3 -1 1 Position 954.9 953.876 954.9 -1 1 RSF 0 MASS 0 INDEX 11 (*NoTag*) CONST (**) UNCORRECTEDRSF 0
CASA comp (*???*) (*LA(1.53,243)*) Area 1e-020 1e-020 0.50164856 -1 1 MFWHM 1.15 1.05 1.15 -1 1 Position 948.63 948.55 948.65 -1 1 RSF 1 MASS 0 INDEX 12 (*NoTag*) CONST (**) UNCORRECTEDRSF 0
c:\users\gleissnh\nextcloud\flash\matlab\casaxps\res05psmore\01--2.vms
C:\Users\gleissnh\Nextcloud\FLASH\matlab\CasaXPS\coox_new_11.2020updated2022.vms
XPS
11
Al
1486.6
1e+037
1e+037
1e+037
1e+037
1e+037
FAT
1e+037
1e+037
1e+037
1e+037
1e+037
1e+037
1e+037
1e+037
0.5psmore

-1
Binding Energy
eV
542.5
-0.2
1
Counts
d
pulse counting
1
1
1e+037
1e+037
1e+037
1e+037
3
ESCAPE DEPTH TYPE
d
1
MFP Exponent
d
0
PROPAGATION_CONVERGED
d
1
96
0
1
0.0088308
0.0088308
0.00865419
0.00938854
0.00896094
0.00952797
0.00959304
0.00863559
0.00900742
0.00880292
0.00907249
0.00936995
0.00891446
0.00871925
0.00910037
0.00864489
0.00837532
0.00934206
0.00870066
0.0086263
0.00899812
0.00847757
0.00881221
0.00949079
0.0090353
0.00950008
0.00950008
0.00998345
0.0104111
0.0107271
0.010253
0.0107085
0.0101601
0.0102158
0.009686
0.00932347
0.00919333
0.00944431
0.00897953
0.00933276
0.00882151
0.00907249
0.00887728
0.00898883
0.00890517
0.00936065
0.0079849
0.00866348
0.00892376
0.00804068
0.00873785
0.00933276
0.00977895
0.0101229
0.0112477
0.013302
0.0162208
0.021008
0.0267992
0.0328041
0.0374705
0.0364945
0.0337894
0.02758
0.0199762
0.0152355
0.0115358
0.00913756
0.00824518
0.00806856
0.00743646
0.00663704
0.00692521
0.00727844
0.0069345
0.00685084
0.00747365
0.00613508
0.00647902
0.00689732
0.00663704
0.00625593
0.0065162
0.00722267
0.00680437
0.0061072
0.00659057
0.00682296
0.00666493
0.00625593
0.00664634
0.00626522
0.00640466
0.00705535
0.00642325
0.00642325
11-0.5.dat
11-0.5.dat
0
0
0
0
0
0
0
14
Casa Info Follows
0
0
2
CASA region (*res1ps 7000*) (*Shirley*) 952.99315 961.9525 1 2 0 0 1181.8612 -450 0 0 (*NoTag*) 0 0 0
CASA region (*res1ps 7000*) (*Linear*) 944.93856 953.6662 1 2 0 0 1181.8612 -450 0 0 (*NoTag*) 0 0 0
5
CASA comp (*lattice O*) (*LA(1.53,243)*) Area 0.042420893 1e-020 0.50164856 -1 1 MFWHM 1.2447605 0.29752066 7.4380165 -1 1 Position 956.22019 953.87638 959.14988 -1 1 RSF 0 MASS 0 INDEX 8 (*NoTag*) CONST (**) UNCORRECTEDRSF 0
CASA comp (*CO*) (*LA(1.53,243)*) Area 0.0026195575 1e-020 0.50164856 -1 1 MFWHM 1.3 1.3 1.34 -1 1 Position 950.04482 950.02 950.08 -1 1 RSF 1 MASS 0 INDEX 9 (*NoTag*) CONST (**) UNCORRECTEDRSF 0
CASA comp (*CO2*) (*LA(1.53,243)*) Area 0.0011020916 0 0.01 -1 1 MFWHM 1.1 1.1 1.35 -1 1 Position 951.05 951.05 951.15 -1 1 RSF 1 MASS 0 INDEX 10 (*NoTag*) CONST (**) UNCORRECTEDRSF 0
CASA comp (*OH*) (*LA(1.53,243)*) Area 0.0012646748 1e-020 0.48319805 -1 1 MFWHM 1 1 1.3 -1 1 Position 954.83621 953.876 954.9 -1 1 RSF 0 MASS 0 INDEX 11 (*NoTag*) CONST (**) UNCORRECTEDRSF 0
CASA comp (*???*) (*LA(1.53,243)*) Area 0.00044574432 1e-020 0.50164856 -1 1 MFWHM 1.05 1.05 1.15 -1 1 Position 948.65 948.55 948.65 -1 1 RSF 1 MASS 0 INDEX 12 (*NoTag*) CONST (**) UNCORRECTEDRSF 0
c:\users\gleissnh\nextcloud\flash\matlab\casaxps\res025psmore\01--2.vms
C:\Users\gleissnh\Nextcloud\FLASH\matlab\CasaXPS\coox_new_11.2020updated2022.vms
XPS
11
Al
1486.6
1e+037
1e+037
1e+037
1e+037
1e+037
FAT
1e+037
1e+037
1e+037
1e+037
1e+037
1e+037
1e+037
1e+037
res025psmore

-1
Binding Energy
eV
542.5
-0.2
1
Counts
d
pulse counting
1
1
1e+037
1e+037
1e+037
1e+037
3
ESCAPE DEPTH TYPE
d
1
MFP Exponent
d
0
PROPAGATION_CONVERGED
d
1
96
0
1
0.00868787
0.00868787
0.00933726
0.00860011
0.00867032
0.00895114
0.0084948
0.00875807
0.00851236
0.00944257
0.00847725
0.00856501
0.00882828
0.00854746
0.00803847
0.00870542
0.00891603
0.00882828
0.0083895
0.00860011
0.00847725
0.00854746
0.010092
0.00903889
0.00981115
0.00900379
0.00912665
0.00988135
0.0107765
0.0103728
0.0111801
0.0100569
0.010601
0.0103026
0.00991646
0.010443
0.00984625
0.00926706
0.00865277
0.00888093
0.00919685
0.00924951
0.00865277
0.00970584
0.00868787
0.00867032
0.00879318
0.00909155
0.00835439
0.00895114
0.00919685
0.00965319
0.0100393
0.0104254
0.0117418
0.0133565
0.0162349
0.0205174
0.0267657
0.0342951
0.0368225
0.0377527
0.0339792
0.0271518
0.0203243
0.014199
0.0115487
0.00928461
0.00747683
0.00814378
0.00795072
0.00726622
0.00684499
0.00682744
0.00691519
0.00717846
0.00693274
0.00652906
0.006336
0.00623069
0.00663437
0.00645886
0.00724867
0.00719601
0.00621314
0.00631845
0.00686254
0.00661682
0.00621314
0.00703805
0.00658172
0.00617804
0.00607273
0.0056866
0.00654662
0.00654662
11-0.dat
11-0.dat
0
0
0
0
0
0
0
14
Casa Info Follows
0
0
2
CASA region (*res1ps 7000*) (*Shirley*) 953.355 962.15463 1 2 2 0 1181.8612 -450 0 0 (*NoTag*) 0 0 0
CASA region (*res1ps 7000*) (*Linear*) 944.80016 953.5925 1 2 1 3 1181.8612 -450 0 0 (*NoTag*) 0 0 0
5
CASA comp (*lattice O*) (*LA(1.53,243)*) Area 0.038413025 1e-020 0.50164856 -1 1 MFWHM 1.3832017 0.29752066 7.4380165 -1 1 Position 956.22943 953.87638 960.57547 -1 1 RSF 0 MASS 0 INDEX 8 (*NoTag*) CONST (**) UNCORRECTEDRSF 0
CASA comp (*CO*) (*LA(1.53,243)*) Area 0.0023991886 1e-020 0.50164856 -1 1 MFWHM 1.328836 1.3 1.34 -1 1 Position 950.02 950.02 950.08 -1 1 RSF 1 MASS 0 INDEX 9 (*NoTag*) CONST (**) UNCORRECTEDRSF 0
CASA comp (*CO2*) (*LA(1.53,243)*) Area 0.00030215703 0 0.01 -1 1 MFWHM 1.1 1.1 1.35 -1 1 Position 951.15 951.05 951.15 -1 1 RSF 1 MASS 0 INDEX 10 (*NoTag*) CONST (**) UNCORRECTEDRSF 0
CASA comp (*OH*) (*LA(1.53,243)*) Area 0.0030077828 1e-020 0.48319805 -1 1 MFWHM 1 1 1.3 -1 1 Position 954.67428 953.87638 960.57547 -1 1 RSF 0 MASS 0 INDEX 11 (*NoTag*) CONST (**) UNCORRECTEDRSF 0
CASA comp (*???*) (*LA(1.53,243)*) Area 0.00017614789 1e-020 0.50164856 -1 1 MFWHM 1.15 1.05 1.15 -1 1 Position 948.55 948.55 948.65 -1 1 RSF 1 MASS 0 INDEX 12 (*NoTag*) CONST (**) UNCORRECTEDRSF 0
c:\users\gleissnh\nextcloud\flash\matlab\casaxps\res02psmore\01--2.vms
C:\Users\gleissnh\Nextcloud\FLASH\matlab\CasaXPS\coox_new_11.2020updated2022.vms
XPS
11
Al
1486.6
1e+037
1e+037
1e+037
1e+037
1e+037
FAT
1e+037
1e+037
1e+037
1e+037
1e+037
1e+037
1e+037
1e+037
res02psmore

-1
Binding Energy
eV
542.5
-0.2
1
Counts
d
pulse counting
1
1
1e+037
1e+037
1e+037
1e+037
3
ESCAPE DEPTH TYPE
d
1
MFP Exponent
d
0
PROPAGATION_CONVERGED
d
1
96
0
1
0.00831826
0.00831826
0.00874122
0.00904669
0.00841225
0.00923467
0.00871772
0.00996311
0.0089762
0.00796579
0.00850624
0.00916418
0.00956364
0.00848274
0.00871772
0.00928167
0.00907019
0.00796579
0.00925817
0.00977513
0.00852974
0.00878821
0.00916418
0.00874122
0.00883521
0.00986912
0.00946965
0.0103156
0.0101041
0.0103391
0.0104566
0.0105036
0.00937566
0.00972813
0.00928167
0.00989261
0.00848274
0.00991611
0.00855323
0.00902319
0.00824776
0.00921118
0.00874122
0.00954015
0.00909369
0.00989261
0.00939916
0.00881171
0.00885871
0.00921118
0.010903
0.0103156
0.0120779
0.0128064
0.0136758
0.0143337
0.017036
0.0193388
0.0236624
0.0298423
0.0331085
0.0341894
0.0281975
0.0238269
0.0191743
0.0155086
0.0127829
0.011279
0.00958714
0.00989261
0.00944615
0.00874122
0.00730785
0.00726085
0.00761332
0.0067204
0.00688488
0.00683789
0.00697888
0.00641493
0.00688488
0.00709636
0.00639143
0.00704937
0.00643842
0.00615645
0.00648542
0.00709636
0.00662641
0.00683789
0.00657941
0.00648542
0.00655591
0.00608596
0.00681439
0.00681439
12-3.5.dat
12-3.5.dat
0
0
0
0
0
0
0
14
Casa Info Follows
0
0
2
CASA region (*res1ps 7000*) (*Shirley*) 953.11452 960.23124 1 2 0 0 1181.8612 -450 0 0 (*NoTag*) 0 0 0
CASA region (*res1ps 7000*) (*Linear*) 945.40197 954.04135 1 2 1 1 1181.8612 -450 0 0 (*NoTag*) 0 0 0
5
CASA comp (*lattice O*) (*LA(1.53,243)*) Area 0.042037944 1e-020 0.50164856 -1 1 MFWHM 1.2752289 0.29752066 7.4380165 -1 1 Position 956.22386 953.87638 959.48907 -1 1 RSF 0 MASS 0 INDEX 8 (*NoTag*) CONST (**) UNCORRECTEDRSF 0
CASA comp (*CO*) (*LA(1.53,243)*) Area 0.0028345117 1e-020 0.50164856 -1 1 MFWHM 1.3 1.3 1.34 -1 1 Position 950.06 950.02 950.06 -1 1 RSF 1 MASS 0 INDEX 9 (*NoTag*) CONST (**) UNCORRECTEDRSF 0
CASA comp (*CO2*) (*LA(1.53,243)*) Area 9.6096703e-005 0 0.01 -1 1 MFWHM 1.35 1.3 1.35 -1 1 Position 951.05 951.05 951.15 -1 1 RSF 1 MASS 0 INDEX 10 (*NoTag*) CONST (**) UNCORRECTEDRSF 0
CASA comp (*OH*) (*LA(1.53,243)*) Area 0.00049986149 1e-020 0.48319805 -1 1 MFWHM 1 1 1.3 -1 1 Position 954.7383 953.876 954.9 -1 1 RSF 0 MASS 0 INDEX 11 (*NoTag*) CONST (**) UNCORRECTEDRSF 0
CASA comp (*???*) (*LA(1.53,243)*) Area 0.00010437779 1e-020 0.50164856 -1 1 MFWHM 1.05 1.05 1.15 -1 1 Position 948.65 948.55 948.65 -1 1 RSF 1 MASS 0 INDEX 12 (*NoTag*) CONST (**) UNCORRECTEDRSF 0
c:\users\gleissnh\nextcloud\flash\matlab\casaxps\res05psmore\01--2.vms
C:\Users\gleissnh\Nextcloud\FLASH\matlab\CasaXPS\coox_new_11.2020updated2022.vms
XPS
12
Al
1486.6
1e+037
1e+037
1e+037
1e+037
1e+037
FAT
1e+037
1e+037
1e+037
1e+037
1e+037
1e+037
1e+037
1e+037
0.5psmore

-1
Binding Energy
eV
542.5
-0.2
1
Counts
d
pulse counting
1
1
1e+037
1e+037
1e+037
1e+037
3
ESCAPE DEPTH TYPE
d
1
MFP Exponent
d
0
PROPAGATION_CONVERGED
d
1
96
0
1
0.00849622
0.00849622
0.00897087
0.00881898
0.00890442
0.00870506
0.00912275
0.00895188
0.00900884
0.00958791
0.00771779
0.00911326
0.00854368
0.00915123
0.00931261
0.00877151
0.0090658
0.00894239
0.00897087
0.0090563
0.00883796
0.00888543
0.00898985
0.00940754
0.00928413
0.0093316
0.00958791
0.010167
0.0104043
0.0106796
0.0108505
0.0108884
0.0104708
0.01011
0.0090658
0.00975878
0.00876202
0.00935059
0.00895188
0.00861963
0.00935059
0.00885695
0.0090658
0.00890442
0.00907529
0.00954994
0.0093316
0.00829686
0.00859115
0.00893289
0.00929363
0.00926515
0.0104043
0.0103189
0.0117998
0.012825
0.0158723
0.02097
0.0268841
0.0327603
0.0371176
0.0369467
0.033083
0.0269885
0.0205143
0.0153407
0.0115909
0.0095974
0.00843926
0.00783171
0.00775576
0.00659762
0.00705328
0.00653117
0.00681596
0.00664509
0.00674002
0.00697734
0.00676849
0.00648371
0.00708176
0.00664509
0.00696785
0.00607551
0.00622739
0.00661661
0.00614196
0.00692038
0.00639827
0.006759
0.00614196
0.00624638
0.00643624
0.00668306
0.00618942
0.00618942
12-0.75.dat
12-0.75.dat
0
0
0
0
0
0
0
14
Casa Info Follows
0
0
2
CASA region (*res1ps 7000*) (*Shirley*) 952.99346 959.14988 1 2 2 0 1181.8612 -450 0 0 (*NoTag*) 0 0 0
CASA region (*res1ps 7000*) (*Linear*) 945.48747 953.95634 1 2 2 2 1181.8612 -450 0 0 (*NoTag*) 0 0 0
5
CASA comp (*lattice O*) (*LA(1.53,243)*) Area 0.043413852 1e-020 0.50164856 -1 1 MFWHM 1.280966 0.29752066 7.4380165 -1 1 Position 956.21075 953.87638 959.14988 -1 1 RSF 0 MASS 0 INDEX 8 (*NoTag*) CONST (**) UNCORRECTEDRSF 0
CASA comp (*CO*) (*LA(1.53,243)*) Area 0.0032868046 1e-020 0.50164856 -1 1 MFWHM 1.34 1.3 1.34 -1 1 Position 950.08 950.02 950.08 -1 1 RSF 1 MASS 0 INDEX 9 (*NoTag*) CONST (**) UNCORRECTEDRSF 0
CASA comp (*CO2*) (*LA(1.53,243)*) Area 0.0006224887 0 0.01 -1 1 MFWHM 1.35 1.1 1.35 -1 1 Position 951.05 951.05 951.15 -1 1 RSF 1 MASS 0 INDEX 10 (*NoTag*) CONST (**) UNCORRECTEDRSF 0
CASA comp (*OH*) (*LA(1.53,243)*) Area 0.00020533942 1e-020 0.48319805 -1 1 MFWHM 1 1 1.3 -1 1 Position 954.9 953.876 954.9 -1 1 RSF 0 MASS 0 INDEX 11 (*NoTag*) CONST (**) UNCORRECTEDRSF 0
CASA comp (*???*) (*LA(1.53,243)*) Area 0.0002 1e-020 0.50164856 -1 1 MFWHM 1.05 1.05 1.15 -1 1 Position 948.65 948.55 948.65 -1 1 RSF 1 MASS 0 INDEX 12 (*NoTag*) CONST (**) UNCORRECTEDRSF 0
c:\users\gleissnh\nextcloud\flash\matlab\casaxps\res025psmore\01--2.vms
C:\Users\gleissnh\Nextcloud\FLASH\matlab\CasaXPS\coox_new_11.2020updated2022.vms
XPS
12
Al
1486.6
1e+037
1e+037
1e+037
1e+037
1e+037
FAT
1e+037
1e+037
1e+037
1e+037
1e+037
1e+037
1e+037
1e+037
res025psmore

-1
Binding Energy
eV
542.5
-0.2
1
Counts
d
pulse counting
1
1
1e+037
1e+037
1e+037
1e+037
3
ESCAPE DEPTH TYPE
d
1
MFP Exponent
d
0
PROPAGATION_CONVERGED
d
1
96
0
1
0.00862891
0.00862891
0.00892347
0.00868089
0.00883683
0.00873287
0.00842098
0.00895812
0.00935664
0.00911406
0.00823038
0.00897545
0.00868089
0.00888881
0.00918337
0.00835167
0.00875019
0.00829969
0.00857692
0.00873287
0.00838633
0.0095819
0.00866356
0.00940863
0.00927001
0.00956457
0.00951259
0.0101364
0.010327
0.0112626
0.010327
0.0113839
0.0108641
0.0102577
0.00994577
0.00961655
0.00937397
0.00880218
0.00840365
0.00949526
0.00916605
0.00916605
0.00956457
0.0093913
0.00913139
0.00916605
0.00873287
0.00831702
0.00849029
0.00887148
0.00923535
0.0085596
0.00930466
0.010119
0.0114359
0.013082
0.0159929
0.0224559
0.0281046
0.0329389
0.0371493
0.0377385
0.0340305
0.0276714
0.020498
0.0141389
0.0112626
0.00952992
0.00809176
0.00758928
0.00661896
0.0071561
0.00703481
0.00750264
0.00648034
0.0063244
0.00720808
0.00670559
0.00634173
0.0069655
0.00675758
0.00563131
0.00680956
0.00661896
0.0063244
0.00698283
0.00663629
0.00634173
0.00682688
0.00653232
0.00691352
0.00609915
0.00625509
0.00627242
0.00609915
0.00609915
12-0.2.dat
12-0.2.dat
0
0
0
0
0
0
0
14
Casa Info Follows
0
0
2
CASA region (*res1ps 7000*) (*Shirley*) 953.355 962.15463 1 2 2 0 1181.8612 -450 0 0 (*NoTag*) 0 0 0
CASA region (*res1ps 7000*) (*Linear*) 944.80016 953.5925 1 2 3 4 1181.8612 -450 0 0 (*NoTag*) 0 0 0
5
CASA comp (*lattice O*) (*LA(1.53,243)*) Area 0.040737746 1e-020 0.50164856 -1 1 MFWHM 1.2832262 0.29752066 7.4380165 -1 1 Position 956.22973 953.87638 960.57547 -1 1 RSF 0 MASS 0 INDEX 8 (*NoTag*) CONST (**) UNCORRECTEDRSF 0
CASA comp (*CO*) (*LA(1.53,243)*) Area 0.0023100498 1e-020 0.50164856 -1 1 MFWHM 1.34 1.3 1.34 -1 1 Position 950.03882 950.02 950.08 -1 1 RSF 1 MASS 0 INDEX 9 (*NoTag*) CONST (**) UNCORRECTEDRSF 0
CASA comp (*CO2*) (*LA(1.53,243)*) Area 0.00096294104 0 0.01 -1 1 MFWHM 1.1 1.1 1.35 -1 1 Position 951.05 951.05 951.15 -1 1 RSF 1 MASS 0 INDEX 10 (*NoTag*) CONST (**) UNCORRECTEDRSF 0
CASA comp (*OH*) (*LA(1.53,243)*) Area 0.0021476901 1e-020 0.48319805 -1 1 MFWHM 1.0935112 1 1.3 -1 1 Position 955.16038 953.87638 960.57547 -1 1 RSF 0 MASS 0 INDEX 11 (*NoTag*) CONST (**) UNCORRECTEDRSF 0
CASA comp (*???*) (*LA(1.53,243)*) Area 0.00070674544 1e-020 0.50164856 -1 1 MFWHM 1.05 1.05 1.15 -1 1 Position 948.55 948.55 948.65 -1 1 RSF 1 MASS 0 INDEX 12 (*NoTag*) CONST (**) UNCORRECTEDRSF 0
c:\users\gleissnh\nextcloud\flash\matlab\casaxps\res02psmore\01--2.vms
C:\Users\gleissnh\Nextcloud\FLASH\matlab\CasaXPS\coox_new_11.2020updated2022.vms
XPS
12
Al
1486.6
1e+037
1e+037
1e+037
1e+037
1e+037
FAT
1e+037
1e+037
1e+037
1e+037
1e+037
1e+037
1e+037
1e+037
res02psmore

-1
Binding Energy
eV
542.5
-0.2
1
Counts
d
pulse counting
1
1
1e+037
1e+037
1e+037
1e+037
3
ESCAPE DEPTH TYPE
d
1
MFP Exponent
d
0
PROPAGATION_CONVERGED
d
1
96
0
1
0.00884813
0.00884813
0.00891708
0.0082506
0.00983637
0.00907796
0.00880217
0.00916988
0.00912392
0.0095376
0.00838849
0.00859533
0.00827358
0.00861831
0.00841147
0.00854937
0.00866428
0.00912392
0.00896304
0.00898603
0.00864129
0.00937672
0.0101811
0.00912392
0.00898603
0.00965251
0.00981338
0.00995128
0.0100202
0.0100432
0.0109395
0.00988233
0.00995128
0.0107557
0.0102271
0.00969847
0.00974444
0.00900901
0.00859533
0.00857235
0.00882515
0.00882515
0.00866428
0.00859533
0.00873322
0.00896304
0.00836551
0.00923883
0.00960655
0.00896304
0.00873322
0.0091469
0.0105258
0.0110544
0.0119507
0.0142489
0.0171447
0.0210746
0.0278084
0.0315545
0.0344503
0.037346
0.0319452
0.0266133
0.0204541
0.0137204
0.0108935
0.00939971
0.0095376
0.00845744
0.0088941
0.0072164
0.00749219
0.0074692
0.00666483
0.00641202
0.00710149
0.0068257
0.00664185
0.00714745
0.00544677
0.0063201
0.00673377
0.00666483
0.00700956
0.00648097
0.00723938
0.0068257
0.00652694
0.00654992
0.00629711
0.00645799
0.0065729
0.00620518
0.00590642
0.00590642
13-4.dat
13-4.dat
0
0
0
0
0
0
0
14
Casa Info Follows
0
0
2
CASA region (*res1ps 7000*) (*Shirley*) 953.355 962.15463 1 2 0.5 0 1181.8612 -450 0 0 (*NoTag*) 0 0 0
CASA region (*res1ps 7000*) (*Linear*) 944.54509 953.5925 1 2 0 1 1181.8612 -450 0 0 (*NoTag*) 0 0 0
5
CASA comp (*lattice O*) (*LA(1.53,243)*) Area 0.043706631 1e-020 0.50164856 -1 1 MFWHM 1.3133759 0.29752066 7.4380165 -1 1 Position 956.20671 953.87638 959.48907 -1 1 RSF 0 MASS 0 INDEX 8 (*NoTag*) CONST (**) UNCORRECTEDRSF 0
CASA comp (*CO*) (*LA(1.53,243)*) Area 0.0032628853 1e-020 0.50164856 -1 1 MFWHM 1.3203144 1.3 1.34 -1 1 Position 950.02 950.02 950.06 -1 1 RSF 1 MASS 0 INDEX 9 (*NoTag*) CONST (**) UNCORRECTEDRSF 0
CASA comp (*CO2*) (*LA(1.53,243)*) Area 0.00020541837 0 0.01 -1 1 MFWHM 1.3 1.3 1.35 -1 1 Position 951.05 951.05 951.15 -1 1 RSF 1 MASS 0 INDEX 10 (*NoTag*) CONST (**) UNCORRECTEDRSF 0
CASA comp (*OH*) (*LA(1.53,243)*) Area 0.00028518953 1e-020 0.48319805 -1 1 MFWHM 1 1 1.3 -1 1 Position 954.66799 953.876 954.9 -1 1 RSF 0 MASS 0 INDEX 11 (*NoTag*) CONST (**) UNCORRECTEDRSF 0
CASA comp (*???*) (*LA(1.53,243)*) Area 1e-020 1e-020 0.50164856 -1 1 MFWHM 1.05 1.05 1.15 -1 1 Position 948.645 948.55 948.65 -1 1 RSF 1 MASS 0 INDEX 12 (*NoTag*) CONST (**) UNCORRECTEDRSF 0
c:\users\gleissnh\nextcloud\flash\matlab\casaxps\res05psmore\01--2.vms
C:\Users\gleissnh\Nextcloud\FLASH\matlab\CasaXPS\coox_new_11.2020updated2022.vms
XPS
13
Al
1486.6
1e+037
1e+037
1e+037
1e+037
1e+037
FAT
1e+037
1e+037
1e+037
1e+037
1e+037
1e+037
1e+037
1e+037
0.5psmore

-1
Binding Energy
eV
542.5
-0.2
1
Counts
d
pulse counting
1
1
1e+037
1e+037
1e+037
1e+037
3
ESCAPE DEPTH TYPE
d
1
MFP Exponent
d
0
PROPAGATION_CONVERGED
d
1
96
0
1
0.00904444
0.00904444
0.00889812
0.00871521
0.00891641
0.00842257
0.00910845
0.00895299
0.00899871
0.00870607
0.00821224
0.00860547
0.00863291
0.00858718
0.00875179
0.00902615
0.00802934
0.00879752
0.00923648
0.00872436
0.0086512
0.0088341
0.00885239
0.00917247
0.00920905
0.00949254
0.00999552
0.0101967
0.0106082
0.0108643
0.0117879
0.0104802
0.0102059
0.0101327
0.00998637
0.00929135
0.00934622
0.00875179
0.00882496
0.00907187
0.00909931
0.00880666
0.00888897
0.00914503
0.00878837
0.00912674
0.00872436
0.00895299
0.00910845
0.00847744
0.00906273
0.0095657
0.00997723
0.0103613
0.0114862
0.0132237
0.016644
0.0219664
0.0275814
0.033544
0.0375404
0.0363241
0.0328764
0.0270144
0.0203568
0.0148881
0.0117422
0.00887983
0.0081848
0.00793789
0.00770926
0.00682219
0.00682219
0.00715141
0.00684963
0.00644725
0.00636494
0.00703253
0.00648383
0.00673074
0.00707825
0.00704167
0.0068039
0.00647468
0.00673074
0.00641981
0.00655699
0.00631007
0.0064381
0.006621
0.00623691
0.00601743
0.0065387
0.00612717
0.00637409
0.00637409
13-1.dat
13-1.dat
0
0
0
0
0
0
0
14
Casa Info Follows
0
0
2
CASA region (*res1ps 7000*) (*Shirley*) 952.46525 959.22685 1 2 1 0 1181.8612 -450 0 0 (*NoTag*) 0 0 0
CASA region (*res1ps 7000*) (*Linear*) 945.2535 954.44403 1 2 0 4 1181.8612 -450 0 0 (*NoTag*) 0 0 0
5
CASA comp (*lattice O*) (*LA(1.53,243)*) Area 0.042071969 1e-020 0.50164856 -1 1 MFWHM 1.2484525 0.29752066 7.4380165 -1 1 Position 956.21137 953.87638 959.14988 -1 1 RSF 0 MASS 0 INDEX 8 (*NoTag*) CONST (**) UNCORRECTEDRSF 0
CASA comp (*CO*) (*LA(1.53,243)*) Area 0.0033542043 1e-020 0.50164856 -1 1 MFWHM 1.34 1.3 1.34 -1 1 Position 950.02 950.02 950.08 -1 1 RSF 1 MASS 0 INDEX 9 (*NoTag*) CONST (**) UNCORRECTEDRSF 0
CASA comp (*CO2*) (*LA(1.53,243)*) Area 0.00029512566 0 0.01 -1 1 MFWHM 1.35 1.3 1.35 -1 1 Position 951.15 951.05 951.15 -1 1 RSF 1 MASS 0 INDEX 10 (*NoTag*) CONST (**) UNCORRECTEDRSF 0
CASA comp (*OH*) (*LA(1.53,243)*) Area 0.0012195043 1e-020 0.48319805 -1 1 MFWHM 1 1 1.3 -1 1 Position 954.9 953.876 954.9 -1 1 RSF 0 MASS 0 INDEX 11 (*NoTag*) CONST (**) UNCORRECTEDRSF 0
CASA comp (*???*) (*LA(1.53,243)*) Area 1e-020 1e-020 0.50164856 -1 1 MFWHM 1.1494939 1.05 1.15 -1 1 Position 948.59949 948.55 948.65 -1 1 RSF 1 MASS 0 INDEX 12 (*NoTag*) CONST (**) UNCORRECTEDRSF 0
c:\users\gleissnh\nextcloud\flash\matlab\casaxps\res025psmore\01--2.vms
C:\Users\gleissnh\Nextcloud\FLASH\matlab\CasaXPS\coox_new_11.2020updated2022.vms
XPS
13
Al
1486.6
1e+037
1e+037
1e+037
1e+037
1e+037
FAT
1e+037
1e+037
1e+037
1e+037
1e+037
1e+037
1e+037
1e+037
res025psmore

-1
Binding Energy
eV
542.5
-0.2
1
Counts
d
pulse counting
1
1
1e+037
1e+037
1e+037
1e+037
3
ESCAPE DEPTH TYPE
d
1
MFP Exponent
d
0
PROPAGATION_CONVERGED
d
1
96
0
1
0.0083159
0.0083159
0.0085464
0.00930884
0.00929111
0.00867052
0.00909607
0.00870598
0.00842228
0.00822724
0.00904287
0.00925565
0.00847548
0.00946842
0.00806766
0.00849321
0.00914926
0.00904287
0.0085996
0.00872371
0.00884783
0.00891876
0.00852867
0.00886556
0.00890102
0.00941523
0.0102841
0.0100713
0.0114898
0.0107096
0.0104968
0.0110288
0.0106209
0.0100713
0.00989397
0.00902514
0.00957481
0.0085996
0.00907834
0.00943296
0.0088301
0.0085996
0.00913153
0.00923792
0.00936203
0.00820951
0.00867052
0.00844002
0.00879464
0.00771304
0.00920245
0.00863506
0.00957481
0.0115252
0.0115962
0.0143977
0.0166318
0.0205504
0.0275542
0.0346821
0.0365438
0.0379801
0.0338664
0.0265612
0.0205858
0.0152488
0.0114898
0.00898968
0.00808539
0.00721657
0.00773077
0.0069506
0.00668463
0.00705699
0.00753573
0.00691514
0.00680875
0.0066669
0.00640094
0.00668463
0.00687968
0.00640094
0.00652505
0.00675556
0.00583354
0.00634774
0.00640094
0.00647186
0.00711018
0.00638321
0.00578035
0.00618816
0.00656052
0.00597539
0.00698606
0.00698606
13-0.4.dat
13-0.4.dat
0
0
0
0
0
0
0
14
Casa Info Follows
0
0
2
CASA region (*res1ps 7000*) (*Shirley*) 953.355 962.15463 1 2 0 0 1181.8612 -450 0 0 (*NoTag*) 0 0 0
CASA region (*res1ps 7000*) (*Linear*) 944.80016 953.5925 1 2 1 0 1181.8612 -450 0 0 (*NoTag*) 0 0 0
5
CASA comp (*lattice O*) (*LA(1.53,243)*) Area 0.042532238 1e-020 0.50164856 -1 1 MFWHM 1.2428415 0.29752066 7.4380165 -1 1 Position 956.21575 953.87638 960.57547 -1 1 RSF 0 MASS 0 INDEX 8 (*NoTag*) CONST (**) UNCORRECTEDRSF 0
CASA comp (*CO*) (*LA(1.53,243)*) Area 0.0027535906 1e-020 0.50164856 -1 1 MFWHM 1.3 1.3 1.34 -1 1 Position 950.05767 950.02 950.08 -1 1 RSF 1 MASS 0 INDEX 9 (*NoTag*) CONST (**) UNCORRECTEDRSF 0
CASA comp (*CO2*) (*LA(1.53,243)*) Area 0.0013665945 0 0.01 -1 1 MFWHM 1.1 1.1 1.35 -1 1 Position 951.05 951.05 951.15 -1 1 RSF 1 MASS 0 INDEX 10 (*NoTag*) CONST (**) UNCORRECTEDRSF 0
CASA comp (*OH*) (*LA(1.53,243)*) Area 0.0013854837 1e-020 0.48319805 -1 1 MFWHM 1 1 1.3 -1 1 Position 954.80573 953.87638 960.57547 -1 1 RSF 0 MASS 0 INDEX 11 (*NoTag*) CONST (**) UNCORRECTEDRSF 0
CASA comp (*???*) (*LA(1.53,243)*) Area 0.00040932276 1e-020 0.50164856 -1 1 MFWHM 1.05 1.05 1.15 -1 1 Position 948.65 948.55 948.65 -1 1 RSF 1 MASS 0 INDEX 12 (*NoTag*) CONST (**) UNCORRECTEDRSF 0
c:\users\gleissnh\nextcloud\flash\matlab\casaxps\res02psmore\01--2.vms
C:\Users\gleissnh\Nextcloud\FLASH\matlab\CasaXPS\coox_new_11.2020updated2022.vms
XPS
13
Al
1486.6
1e+037
1e+037
1e+037
1e+037
1e+037
FAT
1e+037
1e+037
1e+037
1e+037
1e+037
1e+037
1e+037
1e+037
res02psmore

-1
Binding Energy
eV
542.5
-0.2
1
Counts
d
pulse counting
1
1
1e+037
1e+037
1e+037
1e+037
3
ESCAPE DEPTH TYPE
d
1
MFP Exponent
d
0
PROPAGATION_CONVERGED
d
1
96
0
1
0.00861956
0.00861956
0.00912273
0.00875082
0.00910085
0.0085758
0.00807263
0.00892584
0.00883833
0.00901335
0.00890396
0.00886021
0.00822577
0.00822577
0.00835703
0.00892584
0.00888208
0.00844454
0.00879457
0.00855393
0.00866331
0.00813826
0.00956027
0.00966966
0.00931962
0.00940713
0.00894771
0.00958215
0.0108291
0.010501
0.0111573
0.0103697
0.010676
0.0101728
0.010151
0.010676
0.0103916
0.00888208
0.00846642
0.00896959
0.0093415
0.00875082
0.00907898
0.00912273
0.00875082
0.00851017
0.00875082
0.00888208
0.00824765
0.00918836
0.0093415
0.00916648
0.0103041
0.0105229
0.0119011
0.01352
0.015839
0.0206957
0.02704
0.0341282
0.0372347
0.0376942
0.0339094
0.0269963
0.0195143
0.0146139
0.0107635
0.00975716
0.00844454
0.00802888
0.00791949
0.00789762
0.00737257
0.00691315
0.00662875
0.00706629
0.00682564
0.00656312
0.00708816
0.00665062
0.00597243
0.00651936
0.00697878
0.00669438
0.00651936
0.00573179
0.00665062
0.00612557
0.00662875
0.00654124
0.00647561
0.00649748
0.00645373
0.00586305
0.00651936
0.00651936
14-4.5.dat
14-4.5.dat
0
0
0
0
0
0
0
14
Casa Info Follows
0
0
2
CASA region (*res1ps 7000*) (*Shirley*) 953.355 962.15463 1 2 0 0 1181.8612 -450 0 0 (*NoTag*) 0 0 0
CASA region (*res1ps 7000*) (*Linear*) 945.34681 953.57793 1 2 1 0 1181.8612 -450 0 0 (*NoTag*) 0 0 0
5
CASA comp (*lattice O*) (*LA(1.53,243)*) Area 0.043166338 1e-020 0.50164856 -1 1 MFWHM 1.2732584 0.29752066 7.4380165 -1 1 Position 956.22356 953.87638 959.48907 -1 1 RSF 0 MASS 0 INDEX 8 (*NoTag*) CONST (**) UNCORRECTEDRSF 0
CASA comp (*CO*) (*LA(1.53,243)*) Area 0.0027890149 1e-020 0.50164856 -1 1 MFWHM 1.3 1.3 1.34 -1 1 Position 950.06 950.02 950.06 -1 1 RSF 1 MASS 0 INDEX 9 (*NoTag*) CONST (**) UNCORRECTEDRSF 0
CASA comp (*CO2*) (*LA(1.53,243)*) Area 7.7763137e-005 0 0.01 -1 1 MFWHM 1.35 1.3 1.35 -1 1 Position 951.15 951.05 951.15 -1 1 RSF 1 MASS 0 INDEX 10 (*NoTag*) CONST (**) UNCORRECTEDRSF 0
CASA comp (*OH*) (*LA(1.53,243)*) Area 0.0010201536 1e-020 0.48319805 -1 1 MFWHM 1 1 1.3 -1 1 Position 954.9 953.876 954.9 -1 1 RSF 0 MASS 0 INDEX 11 (*NoTag*) CONST (**) UNCORRECTEDRSF 0
CASA comp (*???*) (*LA(1.53,243)*) Area 1e-020 1e-020 0.50164856 -1 1 MFWHM 1.05 1.05 1.15 -1 1 Position 948.64 948.55 948.65 -1 1 RSF 1 MASS 0 INDEX 12 (*NoTag*) CONST (**) UNCORRECTEDRSF 0
c:\users\gleissnh\nextcloud\flash\matlab\casaxps\res05psmore\01--2.vms
C:\Users\gleissnh\Nextcloud\FLASH\matlab\CasaXPS\coox_new_11.2020updated2022.vms
XPS
14
Al
1486.6
1e+037
1e+037
1e+037
1e+037
1e+037
FAT
1e+037
1e+037
1e+037
1e+037
1e+037
1e+037
1e+037
1e+037
0.5psmore

-1
Binding Energy
eV
542.5
-0.2
1
Counts
d
pulse counting
1
1
1e+037
1e+037
1e+037
1e+037
3
ESCAPE DEPTH TYPE
d
1
MFP Exponent
d
0
PROPAGATION_CONVERGED
d
1
96
0
1
0.00906819
0.00906819
0.00912026
0.00906819
0.0090248
0.00861695
0.00893802
0.00893802
0.00921571
0.00882521
0.00912893
0.00898141
0.00875579
0.00881654
0.00840001
0.00868637
0.00823513
0.00845207
0.00892935
0.0092591
0.00872108
0.00858224
0.00931984
0.00876447
0.00911158
0.00951075
0.00923307
0.00987521
0.0100835
0.0110293
0.010986
0.010717
0.0105434
0.00960621
0.0095715
0.00928513
0.00908554
0.00874711
0.00947604
0.00866902
0.00891199
0.00859959
0.00954546
0.00964959
0.00931116
0.00875579
0.00882521
0.00880786
0.00882521
0.00870373
0.00912026
0.00953678
0.00965827
0.0105347
0.011767
0.0134157
0.0168694
0.0213818
0.0268488
0.0331228
0.037505
0.037505
0.0341207
0.0268141
0.0206876
0.0152033
0.0108818
0.00912893
0.0080529
0.00790538
0.00743678
0.00688141
0.00720249
0.00712439
0.00679463
0.00649091
0.00679463
0.00632604
0.00665579
0.0063781
0.00636075
0.00662976
0.0063781
0.00666447
0.00683802
0.0059529
0.0065343
0.00644753
0.00659505
0.00649959
0.00619587
0.00643017
0.00642149
0.00652563
0.00649959
0.00649959
14-1.25.dat
14-1.25.dat
0
0
0
0
0
0
0
14
Casa Info Follows
0
0
2
CASA region (*res1ps 7000*) (*Shirley*) 952.99346 959.14988 1 2 1 0 1181.8612 -450 0 0 (*NoTag*) 0 0 0
CASA region (*res1ps 7000*) (*Linear*) 945.48747 953.95634 1 2 0 1 1181.8612 -450 0 0 (*NoTag*) 0 0 0
5
CASA comp (*lattice O*) (*LA(1.53,243)*) Area 0.042991794 1e-020 0.50164856 -1 1 MFWHM 1.2909448 0.29752066 7.4380165 -1 1 Position 956.23194 953.87638 959.14988 -1 1 RSF 0 MASS 0 INDEX 8 (*NoTag*) CONST (**) UNCORRECTEDRSF 0
CASA comp (*CO*) (*LA(1.53,243)*) Area 0.002281318 1e-020 0.50164856 -1 1 MFWHM 1.3 1.3 1.34 -1 1 Position 950.08 950.02 950.08 -1 1 RSF 1 MASS 0 INDEX 9 (*NoTag*) CONST (**) UNCORRECTEDRSF 0
CASA comp (*CO2*) (*LA(1.53,243)*) Area 0.0001 0 0.01 -1 1 MFWHM 1.35 1.3 1.35 -1 1 Position 951.15 951.05 951.15 -1 1 RSF 1 MASS 0 INDEX 10 (*NoTag*) CONST (**) UNCORRECTEDRSF 0
CASA comp (*OH*) (*LA(1.53,243)*) Area 0.00075346668 1e-020 0.48319805 -1 1 MFWHM 1 1 1.3 -1 1 Position 954.9 953.876 954.9 -1 1 RSF 0 MASS 0 INDEX 11 (*NoTag*) CONST (**) UNCORRECTEDRSF 0
CASA comp (*???*) (*LA(1.53,243)*) Area 1e-005 1e-020 0.50164856 -1 1 MFWHM 1.15 1.05 1.15 -1 1 Position 948.55 948.55 948.65 -1 1 RSF 1 MASS 0 INDEX 12 (*NoTag*) CONST (**) UNCORRECTEDRSF 0
c:\users\gleissnh\nextcloud\flash\matlab\casaxps\res025psmore\01--2.vms
C:\Users\gleissnh\Nextcloud\FLASH\matlab\CasaXPS\coox_new_11.2020updated2022.vms
XPS
14
Al
1486.6
1e+037
1e+037
1e+037
1e+037
1e+037
FAT
1e+037
1e+037
1e+037
1e+037
1e+037
1e+037
1e+037
1e+037
res025psmore

-1
Binding Energy
eV
542.5
-0.2
1
Counts
d
pulse counting
1
1
1e+037
1e+037
1e+037
1e+037
3
ESCAPE DEPTH TYPE
d
1
MFP Exponent
d
0
PROPAGATION_CONVERGED
d
1
96
0
1
0.00840258
0.00840258
0.00840258
0.0095577
0.00829079
0.0087752
0.00816038
0.0095577
0.00868204
0.00898014
0.00836532
0.00860752
0.00879383
0.00875657
0.00871931
0.00903603
0.00834669
0.008533
0.0087752
0.00970675
0.00883109
0.00939002
0.00890562
0.00903603
0.00898014
0.00907329
0.0103961
0.0092596
0.00994895
0.00978127
0.0114022
0.0102284
0.00948318
0.0101912
0.0100421
0.00907329
0.00905466
0.00899877
0.00849573
0.00968812
0.00953907
0.00957633
0.00888698
0.0087752
0.00918508
0.0082349
0.00965086
0.00890562
0.00840258
0.00881246
0.00935276
0.00944591
0.0100794
0.0101166
0.0117003
0.0134329
0.0170846
0.0206431
0.0264188
0.0338153
0.0364422
0.0377278
0.0334613
0.0281887
0.0209226
0.0154078
0.0120915
0.0100607
0.00842121
0.00763871
0.00797407
0.00760145
0.00685621
0.0063718
0.00709841
0.00646496
0.00672579
0.0071543
0.00676305
0.00685621
0.00642769
0.00642769
0.00713567
0.00605507
0.00665127
0.00672579
0.00620412
0.00622275
0.00681894
0.00626001
0.00626001
0.00659537
0.00633454
0.00648359
0.00599918
0.00599918
14-0.6.dat
14-0.6.dat
0
0
0
0
0
0
0
14
Casa Info Follows
0
0
2
CASA region (*res1ps 7000*) (*Shirley*) 953.355 962.15463 1 2 0.5 0 1181.8612 -450 0 0 (*NoTag*) 0 0 0
CASA region (*res1ps 7000*) (*Linear*) 944.80016 953.5925 1 2 1 1 1181.8612 -450 0 0 (*NoTag*) 0 0 0
5
CASA comp (*lattice O*) (*LA(1.53,243)*) Area 0.04285139 1e-020 0.50164856 -1 1 MFWHM 1.2810436 0.29752066 7.4380165 -1 1 Position 956.21037 953.87638 960.57547 -1 1 RSF 0 MASS 0 INDEX 8 (*NoTag*) CONST (**) UNCORRECTEDRSF 0
CASA comp (*CO*) (*LA(1.53,243)*) Area 0.0029844947 1e-020 0.50164856 -1 1 MFWHM 1.3 1.3 1.34 -1 1 Position 950.08 950.02 950.08 -1 1 RSF 1 MASS 0 INDEX 9 (*NoTag*) CONST (**) UNCORRECTEDRSF 0
CASA comp (*CO2*) (*LA(1.53,243)*) Area 0.0007428286 0 0.01 -1 1 MFWHM 1.35 1.1 1.35 -1 1 Position 951.05 951.05 951.15 -1 1 RSF 1 MASS 0 INDEX 10 (*NoTag*) CONST (**) UNCORRECTEDRSF 0
CASA comp (*OH*) (*LA(1.53,243)*) Area 0.00066958399 1e-020 0.48319805 -1 1 MFWHM 1 1 1.3 -1 1 Position 954.79991 953.87638 960.57547 -1 1 RSF 0 MASS 0 INDEX 11 (*NoTag*) CONST (**) UNCORRECTEDRSF 0
CASA comp (*???*) (*LA(1.53,243)*) Area 0.00046084077 1e-020 0.50164856 -1 1 MFWHM 1.05 1.05 1.15 -1 1 Position 948.5694 948.55 948.65 -1 1 RSF 1 MASS 0 INDEX 12 (*NoTag*) CONST (**) UNCORRECTEDRSF 0
c:\users\gleissnh\nextcloud\flash\matlab\casaxps\res02psmore\01--2.vms
C:\Users\gleissnh\Nextcloud\FLASH\matlab\CasaXPS\coox_new_11.2020updated2022.vms
XPS
14
Al
1486.6
1e+037
1e+037
1e+037
1e+037
1e+037
FAT
1e+037
1e+037
1e+037
1e+037
1e+037
1e+037
1e+037
1e+037
res02psmore

-1
Binding Energy
eV
542.5
-0.2
1
Counts
d
pulse counting
1
1
1e+037
1e+037
1e+037
1e+037
3
ESCAPE DEPTH TYPE
d
1
MFP Exponent
d
0
PROPAGATION_CONVERGED
d
1
96
0
1
0.00842611
0.00842611
0.00932111
0.00831696
0.00881904
0.00919013
0.00910282
0.00851342
0.00914647
0.00934294
0.00831696
0.00884086
0.00914647
0.00925562
0.00873172
0.00840428
0.00886269
0.00940843
0.00855708
0.00892818
0.00794586
0.00921196
0.0100851
0.00862257
0.00969221
0.0090155
0.0090155
0.0100633
0.010609
0.0107837
0.0109146
0.0104781
0.0106309
0.0103689
0.0103471
0.00949574
0.00899367
0.0091683
0.00842611
0.00912465
0.00914647
0.0091683
0.00875355
0.0102598
0.00903733
0.00921196
0.00934294
0.00868806
0.0082733
0.00853525
0.00888452
0.00951757
0.00949574
0.0111111
0.0109801
0.0133814
0.0162847
0.020978
0.0281816
0.033246
0.0363239
0.0374809
0.0334207
0.0266754
0.0199738
0.0144292
0.0117223
0.00977952
0.0070072
0.00798952
0.0073783
0.00691989
0.00691989
0.00757477
0.00705086
0.00637415
0.00726916
0.00654879
0.00617769
0.00646147
0.00707269
0.00617769
0.00674525
0.00674525
0.0063305
0.00702903
0.00687623
0.00676708
0.00606854
0.00696355
0.00672342
0.00571928
0.00615586
0.0064833
0.00606854
0.00606854
15-5.dat
15-5.dat
0
0
0
0
0
0
0
14
Casa Info Follows
0
0
2
CASA region (*res1ps 7000*) (*Shirley*) 952.81661 961.04774 1 2 0 0 1181.8612 -450 0 0 (*NoTag*) 0 0 0
CASA region (*res1ps 7000*) (*Linear*) 945.3137 953.98618 1 2 1 0 1181.8612 -450 0 0 (*NoTag*) 0 0 0
5
CASA comp (*lattice O*) (*LA(1.53,243)*) Area 0.042998555 1e-020 0.50164856 -1 1 MFWHM 1.2840776 0.29752066 7.4380165 -1 1 Position 956.23076 953.87638 959.48907 -1 1 RSF 0 MASS 0 INDEX 8 (*NoTag*) CONST (**) UNCORRECTEDRSF 0
CASA comp (*CO*) (*LA(1.53,243)*) Area 0.0028055497 1e-020 0.50164856 -1 1 MFWHM 1.34 1.3 1.34 -1 1 Position 950.06 950.02 950.06 -1 1 RSF 1 MASS 0 INDEX 9 (*NoTag*) CONST (**) UNCORRECTEDRSF 0
CASA comp (*CO2*) (*LA(1.53,243)*) Area 0.00048484056 0 0.01 -1 1 MFWHM 1.3 1.3 1.35 -1 1 Position 951.05 951.05 951.15 -1 1 RSF 1 MASS 0 INDEX 10 (*NoTag*) CONST (**) UNCORRECTEDRSF 0
CASA comp (*OH*) (*LA(1.53,243)*) Area 0.00065682158 1e-020 0.48319805 -1 1 MFWHM 1 1 1.3 -1 1 Position 954.9 953.876 954.9 -1 1 RSF 0 MASS 0 INDEX 11 (*NoTag*) CONST (**) UNCORRECTEDRSF 0
CASA comp (*???*) (*LA(1.53,243)*) Area 0.00034005357 1e-020 0.50164856 -1 1 MFWHM 1.05 1.05 1.15 -1 1 Position 948.62691 948.55 948.65 -1 1 RSF 1 MASS 0 INDEX 12 (*NoTag*) CONST (**) UNCORRECTEDRSF 0
c:\users\gleissnh\nextcloud\flash\matlab\casaxps\res05psmore\01--2.vms
C:\Users\gleissnh\Nextcloud\FLASH\matlab\CasaXPS\coox_new_11.2020updated2022.vms
XPS
15
Al
1486.6
1e+037
1e+037
1e+037
1e+037
1e+037
FAT
1e+037
1e+037
1e+037
1e+037
1e+037
1e+037
1e+037
1e+037
0.5psmore

-1
Binding Energy
eV
542.5
-0.2
1
Counts
d
pulse counting
1
1
1e+037
1e+037
1e+037
1e+037
3
ESCAPE DEPTH TYPE
d
1
MFP Exponent
d
0
PROPAGATION_CONVERGED
d
1
96
0
1
0.00874586
0.00874586
0.00890766
0.00889915
0.00937604
0.00906946
0.00922275
0.00906095
0.00849038
0.00913759
0.00900985
0.00874586
0.00854148
0.00842225
0.00865218
0.00859257
0.00814974
0.00874586
0.00923127
0.00902688
0.00911204
0.0088736
0.0094101
0.00918869
0.00935049
0.00964003
0.00955487
0.0102276
0.0100488
0.0101425
0.0106619
0.0112155
0.0106364
0.0105342
0.00968261
0.00918017
0.00923127
0.00900985
0.00897579
0.00895024
0.00832858
0.00875438
0.00868625
0.00877992
0.0087118
0.00922275
0.00831155
0.00902688
0.00814974
0.00884805
0.00905243
0.0086607
0.00945268
0.0105853
0.0119904
0.013072
0.0165039
0.020583
0.0267656
0.0335613
0.0367633
0.0374105
0.0337657
0.0277279
0.0209662
0.0151158
0.0116924
0.0099977
0.00849038
0.00809013
0.00739183
0.00703416
0.00690642
0.00683829
0.00688087
0.00674462
0.0065743
0.00682126
0.00621663
0.00671055
0.00706822
0.00641249
0.00676165
0.00670204
0.00660836
0.00648914
0.00677868
0.00672758
0.0061996
0.00654875
0.00671055
0.00649765
0.00645507
0.00578232
0.00633585
0.00633585
15-1.5.dat
15-1.5.dat
0
0
0
0
0
0
0
14
Casa Info Follows
0
0
2
CASA region (*res1ps 7000*) (*Shirley*) 952.6997 959.60197 1 2 0 0 1181.8612 -450 0 0 (*NoTag*) 0 0 0
CASA region (*res1ps 7000*) (*Linear*) 945.0489 954.01928 1 2 0 0 1181.8612 -450 0 0 (*NoTag*) 0 0 0
5
CASA comp (*lattice O*) (*LA(1.53,243)*) Area 0.042071511 1e-020 0.50164856 -1 1 MFWHM 1.2810292 0.29752066 7.4380165 -1 1 Position 956.21041 953.87638 959.14988 -1 1 RSF 0 MASS 0 INDEX 8 (*NoTag*) CONST (**) UNCORRECTEDRSF 0
CASA comp (*CO*) (*LA(1.53,243)*) Area 0.0032553685 1e-020 0.50164856 -1 1 MFWHM 1.34 1.3 1.34 -1 1 Position 950.08 950.02 950.08 -1 1 RSF 1 MASS 0 INDEX 9 (*NoTag*) CONST (**) UNCORRECTEDRSF 0
CASA comp (*CO2*) (*LA(1.53,243)*) Area 0.00050383759 0 0.01 -1 1 MFWHM 1.1 1.1 1.35 -1 1 Position 951.05 951.05 951.15 -1 1 RSF 1 MASS 0 INDEX 10 (*NoTag*) CONST (**) UNCORRECTEDRSF 0
CASA comp (*OH*) (*LA(1.53,243)*) Area 0.00059284796 1e-020 0.48319805 -1 1 MFWHM 1 1 1.3 -1 1 Position 954.9 953.876 954.9 -1 1 RSF 0 MASS 0 INDEX 11 (*NoTag*) CONST (**) UNCORRECTEDRSF 0
CASA comp (*???*) (*LA(1.53,243)*) Area 0.00020136882 1e-020 0.50164856 -1 1 MFWHM 1.05 1.05 1.15 -1 1 Position 948.63175 948.55 948.65 -1 1 RSF 1 MASS 0 INDEX 12 (*NoTag*) CONST (**) UNCORRECTEDRSF 0
c:\users\gleissnh\nextcloud\flash\matlab\casaxps\res025psmore\01--2.vms
C:\Users\gleissnh\Nextcloud\FLASH\matlab\CasaXPS\coox_new_11.2020updated2022.vms
XPS
15
Al
1486.6
1e+037
1e+037
1e+037
1e+037
1e+037
FAT
1e+037
1e+037
1e+037
1e+037
1e+037
1e+037
1e+037
1e+037
res025psmore

-1
Binding Energy
eV
542.5
-0.2
1
Counts
d
pulse counting
1
1
1e+037
1e+037
1e+037
1e+037
3
ESCAPE DEPTH TYPE
d
1
MFP Exponent
d
0
PROPAGATION_CONVERGED
d
1
96
0
1
0.00843243
0.00843243
0.00877477
0.0089009
0.00879279
0.00904504
0.00891892
0.00899099
0.00854054
0.00945946
0.00872072
0.00821622
0.0087027
0.00855856
0.0090991
0.00893694
0.00861261
0.00857658
0.00857658
0.00879279
0.00965766
0.00891892
0.00891892
0.00944144
0.00926126
0.00972973
0.0094955
0.0102703
0.0107387
0.0112252
0.011027
0.0108108
0.0107207
0.0104505
0.0105766
0.01
0.00926126
0.00859459
0.00902703
0.00944144
0.00854054
0.00936937
0.0092973
0.00846847
0.00902703
0.00823423
0.00868468
0.00834234
0.00855856
0.00866667
0.00933333
0.0094955
0.00972973
0.0103604
0.0116216
0.0134234
0.0166126
0.0207387
0.0276036
0.0326126
0.038036
0.0358559
0.0321261
0.0274595
0.0201261
0.0152072
0.0115676
0.00893694
0.00736937
0.00731532
0.00688288
0.00765766
0.0078018
0.00699099
0.00704504
0.00681081
0.00675676
0.00700901
0.0065045
0.00677477
0.00652252
0.00718919
0.00655856
0.00598198
0.0067027
0.00616216
0.00659459
0.00675676
0.00697297
0.00664865
0.00677477
0.00659459
0.00598198
0.00652252
0.00621622
0.00621622
15-0.8.dat
15-0.8.dat
0
0
0
0
0
0
0
14
Casa Info Follows
0
0
2
CASA region (*res1ps 7000*) (*Shirley*) 952.93237 960.86728 1 2 0 0 1181.8612 -450 0 0 (*NoTag*) 0 0 0
CASA region (*res1ps 7000*) (*Linear*) 944.86613 953.81889 1 2 1 0 1181.8612 -450 0 0 (*NoTag*) 0 0 0
5
CASA comp (*lattice O*) (*LA(1.53,243)*) Area 0.040142468 1e-020 0.50164856 -1 1 MFWHM 1.2044634 0.29752066 7.4380165 -1 1 Position 956.26959 953.87638 960.57547 -1 1 RSF 0 MASS 0 INDEX 8 (*NoTag*) CONST (**) UNCORRECTEDRSF 0
CASA comp (*CO*) (*LA(1.53,243)*) Area 0.0034643061 1e-020 0.50164856 -1 1 MFWHM 1.34 1.3 1.34 -1 1 Position 950.08 950.02 950.08 -1 1 RSF 1 MASS 0 INDEX 9 (*NoTag*) CONST (**) UNCORRECTEDRSF 0
CASA comp (*CO2*) (*LA(1.53,243)*) Area 0.0006570449 0 0.01 -1 1 MFWHM 1.35 1.3 1.35 -1 1 Position 951.05 951.05 951.15 -1 1 RSF 1 MASS 0 INDEX 10 (*NoTag*) CONST (**) UNCORRECTEDRSF 0
CASA comp (*OH*) (*LA(1.53,243)*) Area 0.0040216781 1e-020 0.48319805 -1 1 MFWHM 1.0246392 1 1.3 -1 1 Position 955.54331 953.87638 960.57547 -1 1 RSF 0 MASS 0 INDEX 11 (*NoTag*) CONST (**) UNCORRECTEDRSF 0
CASA comp (*???*) (*LA(1.53,243)*) Area 0.00035899101 1e-020 0.50164856 -1 1 MFWHM 1.05 1.05 1.15 -1 1 Position 948.65 948.55 948.65 -1 1 RSF 1 MASS 0 INDEX 12 (*NoTag*) CONST (**) UNCORRECTEDRSF 0
c:\users\gleissnh\nextcloud\flash\matlab\casaxps\res02psmore\01--2.vms
C:\Users\gleissnh\Nextcloud\FLASH\matlab\CasaXPS\coox_new_11.2020updated2022.vms
XPS
15
Al
1486.6
1e+037
1e+037
1e+037
1e+037
1e+037
FAT
1e+037
1e+037
1e+037
1e+037
1e+037
1e+037
1e+037
1e+037
res02psmore

-1
Binding Energy
eV
542.5
-0.2
1
Counts
d
pulse counting
1
1
1e+037
1e+037
1e+037
1e+037
3
ESCAPE DEPTH TYPE
d
1
MFP Exponent
d
0
PROPAGATION_CONVERGED
d
1
96
0
1
0.00867242
0.00867242
0.00865052
0.00893522
0.00869432
0.00878192
0.00830012
0.00959222
0.00917612
0.00906662
0.00830012
0.00895712
0.00816872
0.00871622
0.00897902
0.00838772
0.00880382
0.00814682
0.00803732
0.00865052
0.00913232
0.00921992
0.00854102
0.00970172
0.00902282
0.00948272
0.00974552
0.0101178
0.0104025
0.0112785
0.0103368
0.0116289
0.0108843
0.0101178
0.00987692
0.00961412
0.00961412
0.00871622
0.00854102
0.00917612
0.00889142
0.00886952
0.00976742
0.00913232
0.00908852
0.00849722
0.00856292
0.00843152
0.00847532
0.00893522
0.00937322
0.00860672
0.00906662
0.0101178
0.0119355
0.0130305
0.0161403
0.0224256
0.0272218
0.0335509
0.0372958
0.0380842
0.034186
0.0287329
0.0214182
0.0135561
0.0111909
0.00921992
0.00882572
0.00755552
0.00652621
0.00722702
0.00689852
0.00727082
0.00661381
0.00674521
0.00705182
0.00661381
0.00628531
0.00707372
0.00652621
0.00571591
0.00692042
0.00676711
0.00597871
0.00685472
0.00694232
0.00663571
0.00678901
0.00646051
0.00683281
0.00626341
0.00613201
0.00575971
0.00604441
0.00604441
16-5.5.dat
16-5.5.dat
0
0
0
0
0
0
0
14
Casa Info Follows
0
0
2
CASA region (*res1ps 7000*) (*Shirley*) 953.355 962.15463 1 2 0 0 1181.8612 -450 0 0 (*NoTag*) 0 0 0
CASA region (*res1ps 7000*) (*Linear*) 945.52334 953.57793 1 2 1 0 1181.8612 -450 0 0 (*NoTag*) 0 0 0
5
CASA comp (*lattice O*) (*LA(1.53,243)*) Area 0.043167809 1e-020 0.50164856 -1 1 MFWHM 1.3076655 0.29752066 7.4380165 -1 1 Position 956.22943 953.87638 959.48907 -1 1 RSF 0 MASS 0 INDEX 8 (*NoTag*) CONST (**) UNCORRECTEDRSF 0
CASA comp (*CO*) (*LA(1.53,243)*) Area 0.0028885675 1e-020 0.50164856 -1 1 MFWHM 1.3 1.3 1.34 -1 1 Position 950.06 950.02 950.06 -1 1 RSF 1 MASS 0 INDEX 9 (*NoTag*) CONST (**) UNCORRECTEDRSF 0
CASA comp (*CO2*) (*LA(1.53,243)*) Area 0.00033552767 0 0.01 -1 1 MFWHM 1.35 1.3 1.35 -1 1 Position 951.05 951.05 951.15 -1 1 RSF 1 MASS 0 INDEX 10 (*NoTag*) CONST (**) UNCORRECTEDRSF 0
CASA comp (*OH*) (*LA(1.53,243)*) Area 0.0005032864 1e-020 0.48319805 -1 1 MFWHM 1 1 1.3 -1 1 Position 954.9 953.876 954.9 -1 1 RSF 0 MASS 0 INDEX 11 (*NoTag*) CONST (**) UNCORRECTEDRSF 0
CASA comp (*???*) (*LA(1.53,243)*) Area 6.3383929e-005 1e-020 0.50164856 -1 1 MFWHM 1.05 1.05 1.15 -1 1 Position 948.55 948.55 948.65 -1 1 RSF 1 MASS 0 INDEX 12 (*NoTag*) CONST (**) UNCORRECTEDRSF 0
c:\users\gleissnh\nextcloud\flash\matlab\casaxps\res05psmore\01--2.vms
C:\Users\gleissnh\Nextcloud\FLASH\matlab\CasaXPS\coox_new_11.2020updated2022.vms
XPS
16
Al
1486.6
1e+037
1e+037
1e+037
1e+037
1e+037
FAT
1e+037
1e+037
1e+037
1e+037
1e+037
1e+037
1e+037
1e+037
0.5psmore

-1
Binding Energy
eV
542.5
-0.2
1
Counts
d
pulse counting
1
1
1e+037
1e+037
1e+037
1e+037
3
ESCAPE DEPTH TYPE
d
1
MFP Exponent
d
0
PROPAGATION_CONVERGED
d
1
96
0
1
0.00933357
0.00933357
0.00876926
0.00828556
0.0087603
0.00904694
0.00919025
0.00933357
0.00877822
0.00864386
0.00859907
0.00893945
0.008823
0.00855428
0.00876926
0.00861698
0.00852741
0.0087603
0.008823
0.00893049
0.00874239
0.009244
0.0091186
0.00874239
0.00936044
0.00896632
0.00967395
0.0100681
0.0101577
0.010928
0.0109459
0.0108653
0.0106593
0.00998746
0.00935149
0.00995163
0.00901111
0.00917234
0.00877822
0.00915442
0.00878717
0.00954855
0.00893945
0.00843784
0.00886779
0.00922608
0.0087603
0.00899319
0.00878717
0.00908277
0.00893945
0.00953959
0.00953959
0.00978144
0.0116894
0.0137048
0.0162307
0.0210767
0.0269706
0.0329631
0.0358922
0.0369312
0.0337513
0.0273289
0.0208707
0.0154246
0.0112415
0.00948585
0.00826765
0.0074794
0.00752418
0.0070584
0.00775708
0.00682551
0.00667324
0.00688821
0.0069957
0.00656575
0.00681655
0.00719276
0.00687925
0.00605518
0.00650305
0.0070584
0.00649409
0.00618058
0.00684343
0.00646722
0.00636869
0.00624328
0.00621641
0.00655679
0.00612684
0.00628807
0.00659262
0.00659262
16-1.75.dat
16-1.75.dat
0
0
0
0
0
0
0
14
Casa Info Follows
0
0
2
CASA region (*res1ps 7000*) (*Shirley*) 953.54483 961.54425 1 2 0 0 1181.8612 -450 0 0 (*NoTag*) 0 0 0
CASA region (*res1ps 7000*) (*Linear*) 945.36887 953.84274 1 2 2 1 1181.8612 -450 0 0 (*NoTag*) 0 0 0
5
CASA comp (*lattice O*) (*LA(1.53,243)*) Area 0.042873874 1e-020 0.50164856 -1 1 MFWHM 1.2887629 0.29752066 7.4380165 -1 1 Position 956.1882 953.87638 959.14988 -1 1 RSF 0 MASS 0 INDEX 8 (*NoTag*) CONST (**) UNCORRECTEDRSF 0
CASA comp (*CO*) (*LA(1.53,243)*) Area 0.0033268521 1e-020 0.50164856 -1 1 MFWHM 1.3 1.3 1.34 -1 1 Position 950.05926 950.02 950.06 -1 1 RSF 1 MASS 0 INDEX 9 (*NoTag*) CONST (**) UNCORRECTEDRSF 0
CASA comp (*CO2*) (*LA(1.53,243)*) Area 0.00035256521 0 0.01 -1 1 MFWHM 1.35 1.3 1.35 -1 1 Position 951.15 951.05 951.15 -1 1 RSF 1 MASS 0 INDEX 10 (*NoTag*) CONST (**) UNCORRECTEDRSF 0
CASA comp (*OH*) (*LA(1.53,243)*) Area 0.00074215981 1e-020 0.48319805 -1 1 MFWHM 1 1 1.3 -1 1 Position 954.72015 953.876 954.9 -1 1 RSF 0 MASS 0 INDEX 11 (*NoTag*) CONST (**) UNCORRECTEDRSF 0
CASA comp (*???*) (*LA(1.53,243)*) Area 0.00054354495 1e-020 0.50164856 -1 1 MFWHM 1.15 1.05 1.15 -1 1 Position 948.65 948.55 948.65 -1 1 RSF 1 MASS 0 INDEX 12 (*NoTag*) CONST (**) UNCORRECTEDRSF 0
c:\users\gleissnh\nextcloud\flash\matlab\casaxps\res025psmore\01--2.vms
C:\Users\gleissnh\Nextcloud\FLASH\matlab\CasaXPS\coox_new_11.2020updated2022.vms
XPS
16
Al
1486.6
1e+037
1e+037
1e+037
1e+037
1e+037
FAT
1e+037
1e+037
1e+037
1e+037
1e+037
1e+037
1e+037
1e+037
res025psmore

-1
Binding Energy
eV
542.5
-0.2
1
Counts
d
pulse counting
1
1
1e+037
1e+037
1e+037
1e+037
3
ESCAPE DEPTH TYPE
d
1
MFP Exponent
d
0
PROPAGATION_CONVERGED
d
1
96
0
1
0.0089599
0.0089599
0.00933323
0.00892257
0.00909057
0.0095199
0.00826925
0.0090159
0.0095199
0.0092959
0.0090159
0.00845591
0.00914657
0.00819458
0.00879191
0.00847458
0.00843724
0.00853058
0.00882924
0.00920257
0.0091279
0.0092959
0.00897857
0.0090159
0.00948257
0.00959456
0.0104346
0.0101359
0.0102666
0.0106399
0.0114799
0.0111439
0.0105652
0.0100239
0.00933323
0.0090719
0.00983723
0.00860524
0.00890391
0.00948257
0.00953856
0.00823191
0.00882924
0.00849324
0.00851191
0.00854924
0.00834391
0.00869857
0.00853058
0.0091279
0.00909057
0.00937057
0.00996789
0.0114425
0.0111999
0.0136079
0.0168372
0.0222131
0.0280744
0.0338236
0.0368103
0.0374823
0.0313223
0.0263197
0.0197865
0.0140932
0.0109199
0.00914657
0.00811991
0.00699993
0.00716792
0.00705592
0.00696259
0.00694393
0.00671993
0.00703726
0.00619727
0.0064026
0.00692526
0.00679459
0.0060666
0.00716792
0.00671993
0.00666393
0.0059546
0.00649593
0.0065706
0.00647726
0.00615993
0.00649593
0.00675726
0.0064026
0.0065146
0.00789592
0.0062906
0.0062906
16-1.dat
16-1.dat
0
0
0
0
0
0
0
14
Casa Info Follows
0
0
2
CASA region (*res1ps 7000*) (*Shirley*) 952.9871 961.78664 1 2 0 0 1181.8612 -450 0 0 (*NoTag*) 0 0 0
CASA region (*res1ps 7000*) (*Linear*) 944.39551 954.37707 1 2 0 5 1181.8612 -450 0 0 (*NoTag*) 0 0 0
5
CASA comp (*lattice O*) (*LA(1.53,243)*) Area 0.041533435 1e-020 0.50164856 -1 1 MFWHM 1.2354082 0.29752066 7.4380165 -1 1 Position 956.23216 953.87638 960.57547 -1 1 RSF 0 MASS 0 INDEX 8 (*NoTag*) CONST (**) UNCORRECTEDRSF 0
CASA comp (*CO*) (*LA(1.53,243)*) Area 0.0034671256 1e-020 0.50164856 -1 1 MFWHM 1.34 1.3 1.34 -1 1 Position 950.02 950.02 950.08 -1 1 RSF 1 MASS 0 INDEX 9 (*NoTag*) CONST (**) UNCORRECTEDRSF 0
CASA comp (*CO2*) (*LA(1.53,243)*) Area 0.0002 0 0.01 -1 1 MFWHM 1.35 1.3 1.35 -1 1 Position 951.15 951.05 951.15 -1 1 RSF 1 MASS 0 INDEX 10 (*NoTag*) CONST (**) UNCORRECTEDRSF 0
CASA comp (*OH*) (*LA(1.53,243)*) Area 0.0021627633 1e-020 0.48319805 -1 1 MFWHM 1.0930275 1 1.3 -1 1 Position 955.13637 953.87638 960.57547 -1 1 RSF 0 MASS 0 INDEX 11 (*NoTag*) CONST (**) UNCORRECTEDRSF 0
CASA comp (*???*) (*LA(1.53,243)*) Area 1e-020 1e-020 0.50164856 -1 1 MFWHM 1.1494019 1.05 1.15 -1 1 Position 948.6044 948.55 948.65 -1 1 RSF 1 MASS 0 INDEX 12 (*NoTag*) CONST (**) UNCORRECTEDRSF 0
c:\users\gleissnh\nextcloud\flash\matlab\casaxps\res02psmore\01--2.vms
C:\Users\gleissnh\Nextcloud\FLASH\matlab\CasaXPS\coox_new_11.2020updated2022.vms
XPS
16
Al
1486.6
1e+037
1e+037
1e+037
1e+037
1e+037
FAT
1e+037
1e+037
1e+037
1e+037
1e+037
1e+037
1e+037
1e+037
res02psmore

-1
Binding Energy
eV
542.5
-0.2
1
Counts
d
pulse counting
1
1
1e+037
1e+037
1e+037
1e+037
3
ESCAPE DEPTH TYPE
d
1
MFP Exponent
d
0
PROPAGATION_CONVERGED
d
1
96
0
1
0.00860182
0.00860182
0.00818168
0.00941999
0.00939787
0.00842492
0.00922097
0.00877872
0.00833647
0.00831435
0.00893351
0.00906618
0.00869027
0.00928731
0.00811534
0.00855759
0.00902196
0.00877872
0.00857971
0.00838069
0.00851337
0.00871238
0.00873449
0.00857971
0.00891139
0.00968534
0.0103045
0.0103708
0.0112996
0.0108352
0.0103045
0.010791
0.0111005
0.0101497
0.00957477
0.00906618
0.00950844
0.00873449
0.00915463
0.00950844
0.0090883
0.00906618
0.00899985
0.00939787
0.00946421
0.00818168
0.00862393
0.00842492
0.00886717
0.00782788
0.00911041
0.00860182
0.00984013
0.0117639
0.0114101
0.0143069
0.0163855
0.0205869
0.0274418
0.033965
0.0360215
0.038078
0.0342304
0.0262698
0.0204321
0.0157221
0.0114986
0.00871238
0.0078721
0.00720872
0.00800478
0.00687703
0.00672224
0.00703182
0.00771731
0.00670013
0.00665591
0.00654534
0.00645689
0.00650112
0.00703182
0.00663379
0.00672224
0.00670013
0.00592619
0.00616943
0.0063021
0.00625788
0.0073414
0.00645689
0.00585985
0.00623576
0.00658957
0.00603675
0.00729717
0.00729717
17-6.dat
17-6.dat
0
0
0
0
0
0
0
14
Casa Info Follows
0
0
2
CASA region (*res1ps 7000*) (*Shirley*) 953.355 962.15463 1 2 0 0 1181.8612 -450 0 0 (*NoTag*) 0 0 0
CASA region (*res1ps 7000*) (*Linear*) 944.88339 953.57793 1 2 1 0 1181.8612 -450 0 0 (*NoTag*) 0 0 0
5
CASA comp (*lattice O*) (*LA(1.53,243)*) Area 0.043174706 1e-020 0.50164856 -1 1 MFWHM 1.2729087 0.29752066 7.4380165 -1 1 Position 956.22785 953.87638 959.48907 -1 1 RSF 0 MASS 0 INDEX 8 (*NoTag*) CONST (**) UNCORRECTEDRSF 0
CASA comp (*CO*) (*LA(1.53,243)*) Area 0.0032695382 1e-020 0.50164856 -1 1 MFWHM 1.3 1.3 1.34 -1 1 Position 950.06 950.02 950.06 -1 1 RSF 1 MASS 0 INDEX 9 (*NoTag*) CONST (**) UNCORRECTEDRSF 0
CASA comp (*CO2*) (*LA(1.53,243)*) Area 0.00012994089 0 0.01 -1 1 MFWHM 1.3 1.3 1.35 -1 1 Position 951.05 951.05 951.15 -1 1 RSF 1 MASS 0 INDEX 10 (*NoTag*) CONST (**) UNCORRECTEDRSF 0
CASA comp (*OH*) (*LA(1.53,243)*) Area 0.0007940786 1e-020 0.48319805 -1 1 MFWHM 1 1 1.3 -1 1 Position 954.9 953.876 954.9 -1 1 RSF 0 MASS 0 INDEX 11 (*NoTag*) CONST (**) UNCORRECTEDRSF 0
CASA comp (*???*) (*LA(1.53,243)*) Area 0.00029708965 1e-020 0.50164856 -1 1 MFWHM 1.05 1.05 1.15 -1 1 Position 948.65 948.55 948.65 -1 1 RSF 1 MASS 0 INDEX 12 (*NoTag*) CONST (**) UNCORRECTEDRSF 0
c:\users\gleissnh\nextcloud\flash\matlab\casaxps\res05psmore\01--2.vms
C:\Users\gleissnh\Nextcloud\FLASH\matlab\CasaXPS\coox_new_11.2020updated2022.vms
XPS
17
Al
1486.6
1e+037
1e+037
1e+037
1e+037
1e+037
FAT
1e+037
1e+037
1e+037
1e+037
1e+037
1e+037
1e+037
1e+037
0.5psmore

-1
Binding Energy
eV
542.5
-0.2
1
Counts
d
pulse counting
1
1
1e+037
1e+037
1e+037
1e+037
3
ESCAPE DEPTH TYPE
d
1
MFP Exponent
d
0
PROPAGATION_CONVERGED
d
1
96
0
1
0.00888377
0.00888377
0.00900066
0.00855814
0.00859989
0.00956007
0.00842455
0.00876688
0.0083828
0.00867503
0.00910085
0.00890047
0.00886707
0.00890047
0.00875018
0.00890882
0.00827426
0.00854144
0.00866668
0.00891717
0.00906745
0.00875018
0.00941813
0.00918435
0.00935133
0.0098356
0.00953502
0.009869
0.0105703
0.0110212
0.0110296
0.0109294
0.0110379
0.0104785
0.00954337
0.00929289
0.00879192
0.00924279
0.00881697
0.00861659
0.00874183
0.00872513
0.00880862
0.0091426
0.0091426
0.00911755
0.00874183
0.00878358
0.00895056
0.00812397
0.00855814
0.00895056
0.0101946
0.0104451
0.0114971
0.0138684
0.0160726
0.0203141
0.0268517
0.0338735
0.0379314
0.0373135
0.0334728
0.027361
0.0207232
0.0159891
0.0115806
0.0090925
0.00795698
0.00804883
0.00721389
0.00725563
0.00680477
0.00685486
0.00733913
0.00666283
0.00683816
0.00658768
0.00677137
0.00657933
0.00667952
0.00650419
0.00646244
0.00679642
0.00657098
0.00622031
0.00620361
0.00660438
0.00621196
0.00651254
0.00644574
0.00644574
0.00614516
0.00634555
0.00631215
0.00631215
17-2.dat
17-2.dat
0
0
0
0
0
0
0
14
Casa Info Follows
0
0
2
CASA region (*res1ps 7000*) (*Shirley*) 953.22485 960.23124 1 2 3 0 1181.8612 -450 0 0 (*NoTag*) 0 0 0
CASA region (*res1ps 7000*) (*Linear*) 944.44204 954.01928 1 2 2 2 1181.8612 -450 0 0 (*NoTag*) 0 0 0
5
CASA comp (*lattice O*) (*LA(1.53,243)*) Area 0.042832987 1e-020 0.50164856 -1 1 MFWHM 1.2864849 0.29752066 7.4380165 -1 1 Position 956.22964 953.87638 959.14988 -1 1 RSF 0 MASS 0 INDEX 8 (*NoTag*) CONST (**) UNCORRECTEDRSF 0
CASA comp (*CO*) (*LA(1.53,243)*) Area 0.0025237285 1e-020 0.50164856 -1 1 MFWHM 1.3 1.3 1.34 -1 1 Position 950.02 950.02 950.06 -1 1 RSF 1 MASS 0 INDEX 9 (*NoTag*) CONST (**) UNCORRECTEDRSF 0
CASA comp (*CO2*) (*LA(1.53,243)*) Area 0.00022357381 0 0.01 -1 1 MFWHM 1.3 1.3 1.35 -1 1 Position 951.15 951.05 951.15 -1 1 RSF 1 MASS 0 INDEX 10 (*NoTag*) CONST (**) UNCORRECTEDRSF 0
CASA comp (*OH*) (*LA(1.53,243)*) Area 0.000228193 1e-020 0.48319805 -1 1 MFWHM 1 1 1.3 -1 1 Position 954.9 953.876 954.9 -1 1 RSF 0 MASS 0 INDEX 11 (*NoTag*) CONST (**) UNCORRECTEDRSF 0
CASA comp (*???*) (*LA(1.53,243)*) Area 0.00083441437 1e-020 0.50164856 -1 1 MFWHM 1.15 1.05 1.15 -1 1 Position 948.55 948.55 948.65 -1 1 RSF 1 MASS 0 INDEX 12 (*NoTag*) CONST (**) UNCORRECTEDRSF 0
c:\users\gleissnh\nextcloud\flash\matlab\casaxps\res025psmore\01--2.vms
C:\Users\gleissnh\Nextcloud\FLASH\matlab\CasaXPS\coox_new_11.2020updated2022.vms
XPS
17
Al
1486.6
1e+037
1e+037
1e+037
1e+037
1e+037
FAT
1e+037
1e+037
1e+037
1e+037
1e+037
1e+037
1e+037
1e+037
res025psmore

-1
Binding Energy
eV
542.5
-0.2
1
Counts
d
pulse counting
1
1
1e+037
1e+037
1e+037
1e+037
3
ESCAPE DEPTH TYPE
d
1
MFP Exponent
d
0
PROPAGATION_CONVERGED
d
1
96
0
1
0.00891121
0.00891121
0.00972132
0.0080831
0.00838914
0.00921725
0.00896522
0.00867718
0.00835314
0.00849716
0.00876719
0.00862317
0.00876719
0.00869518
0.00793908
0.00853316
0.00910924
0.00887521
0.00925326
0.0088392
0.00961331
0.00932527
0.0101714
0.00903723
0.00891121
0.00930727
0.00990135
0.0102254
0.0103694
0.0104954
0.0104774
0.0104594
0.00959531
0.00964931
0.0095593
0.00936127
0.00901923
0.00905523
0.0088212
0.00871319
0.00858717
0.00919925
0.00878519
0.00846115
0.0100634
0.00963131
0.00858717
0.00934327
0.00912724
0.00802909
0.00963131
0.00864118
0.0095233
0.0100094
0.0113055
0.0129618
0.0166163
0.0207028
0.0266436
0.0331785
0.0373191
0.0362209
0.0348527
0.0271837
0.0216389
0.01487
0.0115396
0.00993735
0.00871319
0.00795708
0.00705696
0.007327
0.0066429
0.00675092
0.00676892
0.0066069
0.00657089
0.00626485
0.00675092
0.00682293
0.00655289
0.00694895
0.00671491
0.00685893
0.0066429
0.00723698
0.00610283
0.0065889
0.00649888
0.00752502
0.00642687
0.00581479
0.00595881
0.00610283
0.00700295
0.00700295
17-1.2.dat
17-1.2.dat
0
0
0
0
0
0
0
14
Casa Info Follows
0
0
2
CASA region (*res1ps 7000*) (*Shirley*) 953.355 962.15463 1 2 2 0 1181.8612 -450 0 0 (*NoTag*) 0 0 0
CASA region (*res1ps 7000*) (*Linear*) 944.80016 953.5925 1 2 1 3 1181.8612 -450 0 0 (*NoTag*) 0 0 0
5
CASA comp (*lattice O*) (*LA(1.53,243)*) Area 0.043948411 1e-020 0.50164856 -1 1 MFWHM 1.2992196 0.29752066 7.4380165 -1 1 Position 956.23362 953.87638 960.57547 -1 1 RSF 0 MASS 0 INDEX 8 (*NoTag*) CONST (**) UNCORRECTEDRSF 0
CASA comp (*CO*) (*LA(1.53,243)*) Area 0.0027432257 1e-020 0.50164856 -1 1 MFWHM 1.3372606 1.3 1.34 -1 1 Position 950.0767 950.02 950.08 -1 1 RSF 1 MASS 0 INDEX 9 (*NoTag*) CONST (**) UNCORRECTEDRSF 0
CASA comp (*CO2*) (*LA(1.53,243)*) Area 0.0001 0 0.01 -1 1 MFWHM 1.35 1.3 1.35 -1 1 Position 951.15 951.05 951.15 -1 1 RSF 1 MASS 0 INDEX 10 (*NoTag*) CONST (**) UNCORRECTEDRSF 0
CASA comp (*OH*) (*LA(1.53,243)*) Area 0.0010326354 1e-020 0.48319805 -1 1 MFWHM 1 1 1.3 -1 1 Position 955.03162 953.87638 960.57547 -1 1 RSF 0 MASS 0 INDEX 11 (*NoTag*) CONST (**) UNCORRECTEDRSF 0
CASA comp (*???*) (*LA(1.53,243)*) Area 0.0001 1e-020 0.50164856 -1 1 MFWHM 1.15 1.05 1.15 -1 1 Position 948.55 948.55 948.65 -1 1 RSF 1 MASS 0 INDEX 12 (*NoTag*) CONST (**) UNCORRECTEDRSF 0
c:\users\gleissnh\nextcloud\flash\matlab\casaxps\res02psmore\01--2.vms
C:\Users\gleissnh\Nextcloud\FLASH\matlab\CasaXPS\coox_new_11.2020updated2022.vms
XPS
17
Al
1486.6
1e+037
1e+037
1e+037
1e+037
1e+037
FAT
1e+037
1e+037
1e+037
1e+037
1e+037
1e+037
1e+037
1e+037
res02psmore

-1
Binding Energy
eV
542.5
-0.2
1
Counts
d
pulse counting
1
1
1e+037
1e+037
1e+037
1e+037
3
ESCAPE DEPTH TYPE
d
1
MFP Exponent
d
0
PROPAGATION_CONVERGED
d
1
96
0
1
0.00807831
0.00807831
0.00911341
0.00963096
0.00832583
0.00891089
0.00846085
0.00942844
0.00886589
0.00839334
0.00843834
0.00870837
0.00965347
0.00875338
0.00864086
0.0089559
0.00850585
0.00864086
0.00834833
0.010171
0.0090459
0.00931593
0.00913591
0.00870837
0.00879838
0.0090009
0.0110036
0.00886589
0.0107111
0.00994599
0.0112286
0.0107786
0.00933843
0.010171
0.010351
0.00888839
0.00922592
0.00857336
0.00879838
0.00978848
0.00886589
0.00882088
0.00866337
0.00805581
0.00965347
0.00875338
0.00947345
0.00864086
0.00861836
0.00848335
0.00972097
0.00893339
0.00985599
0.010261
0.0115662
0.0136589
0.0175518
0.020342
0.0269802
0.0337309
0.0366112
0.0384563
0.0331683
0.0277903
0.0207696
0.015324
0.0119487
0.0104185
0.00828083
0.00749325
0.00767327
0.00756076
0.00657066
0.00652565
0.00681818
0.00679568
0.00672817
0.00715572
0.00668317
0.0069757
0.00648065
0.00645815
0.00726823
0.0060081
0.00672817
0.00666067
0.00605311
0.00607561
0.00681818
0.00616562
0.0060306
0.00627813
0.00616562
0.00663816
0.0060081
0.0060081
18-6.5.dat
18-6.5.dat
0
0
0
0
0
0
0
14
Casa Info Follows
0
0
2
CASA region (*res1ps 7000*) (*Shirley*) 953.355 962.15463 1 2 0 0 1181.8612 -450 0 0 (*NoTag*) 0 0 0
CASA region (*res1ps 7000*) (*Linear*) 944.54509 953.5925 1 2 1 0 1181.8612 -450 0 0 (*NoTag*) 0 0 0
5
CASA comp (*lattice O*) (*LA(1.53,243)*) Area 0.042899003 1e-020 0.50164856 -1 1 MFWHM 1.2605788 0.29752066 7.4380165 -1 1 Position 956.22586 953.87638 959.48907 -1 1 RSF 0 MASS 0 INDEX 8 (*NoTag*) CONST (**) UNCORRECTEDRSF 0
CASA comp (*CO*) (*LA(1.53,243)*) Area 0.0028841752 1e-020 0.50164856 -1 1 MFWHM 1.34 1.3 1.34 -1 1 Position 950.06 950.02 950.06 -1 1 RSF 1 MASS 0 INDEX 9 (*NoTag*) CONST (**) UNCORRECTEDRSF 0
CASA comp (*CO2*) (*LA(1.53,243)*) Area 0.00088945927 0 0.01 -1 1 MFWHM 1.3 1.3 1.35 -1 1 Position 951.05 951.05 951.15 -1 1 RSF 1 MASS 0 INDEX 10 (*NoTag*) CONST (**) UNCORRECTEDRSF 0
CASA comp (*OH*) (*LA(1.53,243)*) Area 0.0012708256 1e-020 0.48319805 -1 1 MFWHM 1 1 1.3 -1 1 Position 954.9 953.876 954.9 -1 1 RSF 0 MASS 0 INDEX 11 (*NoTag*) CONST (**) UNCORRECTEDRSF 0
CASA comp (*???*) (*LA(1.53,243)*) Area 0.00045412506 1e-020 0.50164856 -1 1 MFWHM 1.05 1.05 1.15 -1 1 Position 948.65 948.55 948.65 -1 1 RSF 1 MASS 0 INDEX 12 (*NoTag*) CONST (**) UNCORRECTEDRSF 0
c:\users\gleissnh\nextcloud\flash\matlab\casaxps\res05psmore\01--2.vms
C:\Users\gleissnh\Nextcloud\FLASH\matlab\CasaXPS\coox_new_11.2020updated2022.vms
XPS
18
Al
1486.6
1e+037
1e+037
1e+037
1e+037
1e+037
FAT
1e+037
1e+037
1e+037
1e+037
1e+037
1e+037
1e+037
1e+037
0.5psmore

-1
Binding Energy
eV
542.5
-0.2
1
Counts
d
pulse counting
1
1
1e+037
1e+037
1e+037
1e+037
3
ESCAPE DEPTH TYPE
d
1
MFP Exponent
d
0
PROPAGATION_CONVERGED
d
1
96
0
1
0.00967308
0.00967308
0.00854084
0.00853192
0.00902226
0.00855867
0.00919165
0.00901335
0.0092808
0.00879046
0.00883504
0.00909358
0.00840711
0.00901335
0.00839819
0.00868348
0.00820206
0.00909358
0.00838928
0.00871023
0.0084606
0.00879938
0.0091025
0.00925406
0.00953043
0.00932538
0.0093343
0.00991379
0.0098603
0.0107786
0.0105557
0.0106983
0.0107072
0.0100653
0.0100921
0.00963742
0.00953043
0.00893311
0.00851409
0.00841602
0.00853192
0.00941453
0.00935213
0.00928972
0.00870131
0.00915599
0.0086924
0.00808616
0.0089866
0.00872806
0.00854084
0.00945019
0.0093343
0.0105913
0.0115899
0.0136671
0.0169747
0.0204516
0.0262466
0.0338959
0.0374977
0.0375868
0.0339405
0.0273342
0.0204427
0.0153075
0.0113313
0.00942345
0.00820206
0.00779195
0.0072927
0.00690043
0.00690934
0.00690934
0.0067667
0.00677561
0.00689151
0.00681127
0.00667754
0.00649924
0.00684693
0.00624069
0.00687368
0.00638334
0.00631202
0.00657948
0.00657056
0.00647249
0.00659731
0.00660622
0.00667754
0.00645466
0.0063031
0.00617829
0.00665971
0.00665971
18-2.25.dat
18-2.25.dat
0
0
0
0
0
0
0
14
Casa Info Follows
0
0
2
CASA region (*res1ps 7000*) (*Shirley*) 952.99346 959.14988 1 2 1 0 1181.8612 -450 0 0 (*NoTag*) 0 0 0
CASA region (*res1ps 7000*) (*Linear*) 944.93856 953.95308 1 2 0 0 1181.8612 -450 0 0 (*NoTag*) 0 0 0
5
CASA comp (*lattice O*) (*LA(1.53,243)*) Area 0.042519499 1e-020 0.50164856 -1 1 MFWHM 1.2778528 0.29752066 7.4380165 -1 1 Position 956.20736 953.87638 959.14988 -1 1 RSF 0 MASS 0 INDEX 8 (*NoTag*) CONST (**) UNCORRECTEDRSF 0
CASA comp (*CO*) (*LA(1.53,243)*) Area 0.0030663338 1e-020 0.50164856 -1 1 MFWHM 1.3 1.3 1.34 -1 1 Position 950.02 950.02 950.06 -1 1 RSF 1 MASS 0 INDEX 9 (*NoTag*) CONST (**) UNCORRECTEDRSF 0
CASA comp (*CO2*) (*LA(1.53,243)*) Area 0.0004425533 0 0.01 -1 1 MFWHM 1.35 1.3 1.35 -1 1 Position 951.15 951.05 951.15 -1 1 RSF 1 MASS 0 INDEX 10 (*NoTag*) CONST (**) UNCORRECTEDRSF 0
CASA comp (*OH*) (*LA(1.53,243)*) Area 0.00099514221 1e-020 0.48319805 -1 1 MFWHM 1 1 1.3 -1 1 Position 954.9 953.876 954.9 -1 1 RSF 0 MASS 0 INDEX 11 (*NoTag*) CONST (**) UNCORRECTEDRSF 0
CASA comp (*???*) (*LA(1.53,243)*) Area 0.00050420924 1e-020 0.50164856 -1 1 MFWHM 1.15 1.05 1.15 -1 1 Position 948.65 948.55 948.65 -1 1 RSF 1 MASS 0 INDEX 12 (*NoTag*) CONST (**) UNCORRECTEDRSF 0
c:\users\gleissnh\nextcloud\flash\matlab\casaxps\res025psmore\01--2.vms
C:\Users\gleissnh\Nextcloud\FLASH\matlab\CasaXPS\coox_new_11.2020updated2022.vms
XPS
18
Al
1486.6
1e+037
1e+037
1e+037
1e+037
1e+037
FAT
1e+037
1e+037
1e+037
1e+037
1e+037
1e+037
1e+037
1e+037
res025psmore

-1
Binding Energy
eV
542.5
-0.2
1
Counts
d
pulse counting
1
1
1e+037
1e+037
1e+037
1e+037
3
ESCAPE DEPTH TYPE
d
1
MFP Exponent
d
0
PROPAGATION_CONVERGED
d
1
96
0
1
0.00842928
0.00842928
0.00906016
0.00879729
0.0085169
0.00867462
0.00913026
0.00884987
0.00904264
0.00946322
0.00902511
0.00909521
0.00788602
0.00877977
0.0086571
0.00825403
0.00914778
0.00920036
0.00828908
0.00888492
0.00909521
0.00963847
0.008587
0.00907769
0.00956837
0.0100065
0.00946322
0.0100591
0.0109879
0.0102694
0.0112157
0.0106724
0.0106023
0.00942818
0.00960342
0.00918283
0.00902511
0.00955085
0.00895501
0.00884987
0.00897254
0.0086571
0.00879729
0.00867462
0.00842928
0.00879729
0.00900759
0.00867462
0.00877977
0.00830661
0.00881482
0.00899006
0.00923541
0.010357
0.0119342
0.013266
0.0182255
0.0216953
0.0261115
0.0340676
0.0367138
0.0376952
0.0328058
0.0277588
0.0193821
0.0151762
0.0119692
0.00895501
0.00834166
0.00795612
0.00748296
0.00729019
0.00665931
0.00702732
0.00674693
0.0070098
0.00707989
0.0067294
0.00699227
0.00664178
0.00641396
0.00692217
0.00739534
0.00667683
0.00676445
0.00669436
0.00641396
0.00630882
0.00646654
0.00562536
0.0070098
0.00653663
0.00716752
0.00655416
0.00569546
0.00569546
18-1.4.dat
18-1.4.dat
0
0
0
0
0
0
0
14
Casa Info Follows
0
0
2
CASA region (*res1ps 7000*) (*Shirley*) 953.355 962.15463 1 2 2 0 1181.8612 -450 0 0 (*NoTag*) 0 0 0
CASA region (*res1ps 7000*) (*Linear*) 944.80016 953.5925 1 2 1 3 1181.8612 -450 0 0 (*NoTag*) 0 0 0
5
CASA comp (*lattice O*) (*LA(1.53,243)*) Area 0.042619931 1e-020 0.50164856 -1 1 MFWHM 1.2865431 0.29752066 7.4380165 -1 1 Position 956.20609 953.87638 960.57547 -1 1 RSF 0 MASS 0 INDEX 8 (*NoTag*) CONST (**) UNCORRECTEDRSF 0
CASA comp (*CO*) (*LA(1.53,243)*) Area 0.0027867773 1e-020 0.50164856 -1 1 MFWHM 1.3 1.3 1.34 -1 1 Position 950.08 950.02 950.08 -1 1 RSF 1 MASS 0 INDEX 9 (*NoTag*) CONST (**) UNCORRECTEDRSF 0
CASA comp (*CO2*) (*LA(1.53,243)*) Area 0.00081983764 0 0.01 -1 1 MFWHM 1.35 1.3 1.35 -1 1 Position 951.05 951.05 951.15 -1 1 RSF 1 MASS 0 INDEX 10 (*NoTag*) CONST (**) UNCORRECTEDRSF 0
CASA comp (*OH*) (*LA(1.53,243)*) Area 0.00076989672 1e-020 0.48319805 -1 1 MFWHM 1 1 1.3 -1 1 Position 954.65582 953.87638 960.57547 -1 1 RSF 0 MASS 0 INDEX 11 (*NoTag*) CONST (**) UNCORRECTEDRSF 0
CASA comp (*???*) (*LA(1.53,243)*) Area 0.00045088546 1e-020 0.50164856 -1 1 MFWHM 1.05 1.05 1.15 -1 1 Position 948.55 948.55 948.65 -1 1 RSF 1 MASS 0 INDEX 12 (*NoTag*) CONST (**) UNCORRECTEDRSF 0
c:\users\gleissnh\nextcloud\flash\matlab\casaxps\res02psmore\01--2.vms
C:\Users\gleissnh\Nextcloud\FLASH\matlab\CasaXPS\coox_new_11.2020updated2022.vms
XPS
18
Al
1486.6
1e+037
1e+037
1e+037
1e+037
1e+037
FAT
1e+037
1e+037
1e+037
1e+037
1e+037
1e+037
1e+037
1e+037
res02psmore

-1
Binding Energy
eV
542.5
-0.2
1
Counts
d
pulse counting
1
1
1e+037
1e+037
1e+037
1e+037
3
ESCAPE DEPTH TYPE
d
1
MFP Exponent
d
0
PROPAGATION_CONVERGED
d
1
96
0
1
0.00861596
0.00861596
0.00832955
0.00859209
0.00868756
0.0092365
0.00832955
0.0090933
0.00842502
0.00997637
0.00885463
0.00816249
0.00792382
0.0092365
0.00842502
0.00852049
0.00837729
0.00840116
0.00895009
0.00883076
0.00902169
0.00985704
0.00823409
0.00954677
0.0091649
0.00978544
0.00878303
0.0101912
0.0097377
0.0107878
0.0113607
0.0103821
0.010048
0.0106924
0.0101673
0.00964223
0.00904556
0.00866369
0.00878303
0.00899783
0.00940357
0.0101912
0.0092365
0.00866369
0.00854436
0.00801928
0.0095945
0.00895009
0.00818635
0.00897396
0.00902169
0.00997637
0.0100241
0.0100957
0.0119096
0.0138189
0.015609
0.0210506
0.0275186
0.0338672
0.0376859
0.0357526
0.0327454
0.027089
0.0200482
0.0151555
0.0120051
0.00878303
0.00806702
0.00744648
0.00778062
0.00780448
0.00751808
0.00646793
0.00737488
0.00689754
0.00651567
0.00713621
0.00639633
0.00704074
0.00701687
0.0064918
0.00639633
0.0059906
0.0063486
0.00658727
0.00646793
0.006635
0.00730328
0.00632473
0.0067782
0.00689754
0.00639633
0.0067782
0.00637247
0.00637247
19-7.dat
19-7.dat
0
0
0
0
0
0
0
14
Casa Info Follows
0
0
2
CASA region (*res1ps 7000*) (*Shirley*) 953.25796 962.07387 1 2 0 0 1181.8612 -450 0 0 (*NoTag*) 0 0 0
CASA region (*res1ps 7000*) (*Linear*) 944.96063 954.01928 1 2 1 0 1181.8612 -450 0 0 (*NoTag*) 0 0 0
5
CASA comp (*lattice O*) (*LA(1.53,243)*) Area 0.042790988 1e-020 0.50164856 -1 1 MFWHM 1.278601 0.29752066 7.4380165 -1 1 Position 956.22527 953.87638 959.48907 -1 1 RSF 0 MASS 0 INDEX 8 (*NoTag*) CONST (**) UNCORRECTEDRSF 0
CASA comp (*CO*) (*LA(1.53,243)*) Area 0.0032846414 1e-020 0.50164856 -1 1 MFWHM 1.3244159 1.3 1.34 -1 1 Position 950.05415 950.02 950.06 -1 1 RSF 1 MASS 0 INDEX 9 (*NoTag*) CONST (**) UNCORRECTEDRSF 0
CASA comp (*CO2*) (*LA(1.53,243)*) Area 0.00061328085 0 0.01 -1 1 MFWHM 1.35 1.3 1.35 -1 1 Position 951.15 951.05 951.15 -1 1 RSF 1 MASS 0 INDEX 10 (*NoTag*) CONST (**) UNCORRECTEDRSF 0
CASA comp (*OH*) (*LA(1.53,243)*) Area 0.00083440965 1e-020 0.48319805 -1 1 MFWHM 1 1 1.3 -1 1 Position 954.9 953.876 954.9 -1 1 RSF 0 MASS 0 INDEX 11 (*NoTag*) CONST (**) UNCORRECTEDRSF 0
CASA comp (*???*) (*LA(1.53,243)*) Area 0.00014506738 1e-020 0.50164856 -1 1 MFWHM 1.05 1.05 1.15 -1 1 Position 948.65 948.55 948.65 -1 1 RSF 1 MASS 0 INDEX 12 (*NoTag*) CONST (**) UNCORRECTEDRSF 0
c:\users\gleissnh\nextcloud\flash\matlab\casaxps\res05psmore\01--2.vms
C:\Users\gleissnh\Nextcloud\FLASH\matlab\CasaXPS\coox_new_11.2020updated2022.vms
XPS
19
Al
1486.6
1e+037
1e+037
1e+037
1e+037
1e+037
FAT
1e+037
1e+037
1e+037
1e+037
1e+037
1e+037
1e+037
1e+037
0.5psmore

-1
Binding Energy
eV
542.5
-0.2
1
Counts
d
pulse counting
1
1
1e+037
1e+037
1e+037
1e+037
3
ESCAPE DEPTH TYPE
d
1
MFP Exponent
d
0
PROPAGATION_CONVERGED
d
1
96
0
1
0.00888463
0.00888463
0.00874766
0.0088755
0.00897594
0.00882071
0.00853764
0.00860156
0.00883897
0.00885723
0.00868374
0.00862895
0.00875679
0.00894855
0.0088481
0.00867461
0.00851025
0.00861982
0.00852851
0.00864722
0.00901246
0.00860156
0.00867461
0.00921335
0.00917683
0.00930466
0.0097247
0.0101995
0.0103182
0.0108022
0.0108844
0.0110122
0.0108935
0.00971556
0.00970643
0.00964251
0.00900333
0.00886637
0.00956033
0.00894855
0.00904899
0.00882071
0.00932292
0.0097247
0.00872027
0.00933206
0.00853764
0.0085833
0.0087294
0.00861982
0.00857417
0.0094051
0.00945076
0.010373
0.0119344
0.0135598
0.0164452
0.0208008
0.0270465
0.0329087
0.0374378
0.0368808
0.0341871
0.0268456
0.0207369
0.0154043
0.0115327
0.00921335
0.00834589
0.00803543
0.00727754
0.00674793
0.00646487
0.00708579
0.00714057
0.00725015
0.00701274
0.00704926
0.00651052
0.00626398
0.00651965
0.00651052
0.00643747
0.00660184
0.00662923
0.00653792
0.0061818
0.00678446
0.00668402
0.00644661
0.00666575
0.00644661
0.00629138
0.00660184
0.00658357
0.00658357
19-2.5.dat
19-2.5.dat
0
0
0
0
0
0
0
14
Casa Info Follows
0
0
2
CASA region (*res1ps 7000*) (*Shirley*) 952.99315 960.03264 1 2 1 0 1181.8612 -450 0 0 (*NoTag*) 0 0 0
CASA region (*res1ps 7000*) (*Linear*) 945.29164 953.95308 1 2 0 1 1181.8612 -450 0 0 (*NoTag*) 0 0 0
5
CASA comp (*lattice O*) (*LA(1.53,243)*) Area 0.043166227 1e-020 0.50164856 -1 1 MFWHM 1.2804642 0.29752066 7.4380165 -1 1 Position 956.2134 953.87638 959.14988 -1 1 RSF 0 MASS 0 INDEX 8 (*NoTag*) CONST (**) UNCORRECTEDRSF 0
CASA comp (*CO*) (*LA(1.53,243)*) Area 0.003077444 1e-020 0.50164856 -1 1 MFWHM 1.3 1.3 1.34 -1 1 Position 950.06 950.02 950.06 -1 1 RSF 1 MASS 0 INDEX 9 (*NoTag*) CONST (**) UNCORRECTEDRSF 0
CASA comp (*CO2*) (*LA(1.53,243)*) Area 0.00047083039 0 0.01 -1 1 MFWHM 1.3 1.3 1.35 -1 1 Position 951.05 951.05 951.15 -1 1 RSF 1 MASS 0 INDEX 10 (*NoTag*) CONST (**) UNCORRECTEDRSF 0
CASA comp (*OH*) (*LA(1.53,243)*) Area 0.0010063111 1e-020 0.48319805 -1 1 MFWHM 1 1 1.3 -1 1 Position 954.9 953.876 954.9 -1 1 RSF 0 MASS 0 INDEX 11 (*NoTag*) CONST (**) UNCORRECTEDRSF 0
CASA comp (*???*) (*LA(1.53,243)*) Area 0.00039795786 1e-020 0.50164856 -1 1 MFWHM 1.05 1.05 1.15 -1 1 Position 948.55 948.55 948.65 -1 1 RSF 1 MASS 0 INDEX 12 (*NoTag*) CONST (**) UNCORRECTEDRSF 0
c:\users\gleissnh\nextcloud\flash\matlab\casaxps\res025psmore\01--2.vms
C:\Users\gleissnh\Nextcloud\FLASH\matlab\CasaXPS\coox_new_11.2020updated2022.vms
XPS
19
Al
1486.6
1e+037
1e+037
1e+037
1e+037
1e+037
FAT
1e+037
1e+037
1e+037
1e+037
1e+037
1e+037
1e+037
1e+037
res025psmore

-1
Binding Energy
eV
542.5
-0.2
1
Counts
d
pulse counting
1
1
1e+037
1e+037
1e+037
1e+037
3
ESCAPE DEPTH TYPE
d
1
MFP Exponent
d
0
PROPAGATION_CONVERGED
d
1
96
0
1
0.00866441
0.00866441
0.00837216
0.00835497
0.00861283
0.00842373
0.00914576
0.00875037
0.00918015
0.00923172
0.00885351
0.00948959
0.00930049
0.00840654
0.00921453
0.00833777
0.00799395
0.00938644
0.00897385
0.00876756
0.00892228
0.00976465
0.00900823
0.00909419
0.009077
0.00918015
0.00924891
0.0104007
0.0105039
0.0109509
0.0106758
0.0105554
0.0108133
0.0104523
0.00954116
0.00960993
0.00890509
0.00881913
0.00904262
0.00912857
0.00905981
0.00838935
0.00825182
0.00883632
0.00859564
0.00881913
0.00883632
0.00814867
0.0088879
0.00818305
0.00918015
0.00881913
0.0104007
0.0106758
0.0111915
0.0136499
0.0167271
0.0219189
0.0267496
0.0344857
0.036669
0.0369441
0.0342279
0.0270763
0.020853
0.0144751
0.0111915
0.00954116
0.00795957
0.00766731
0.00785642
0.0067046
0.00732349
0.00701405
0.0067046
0.00622325
0.00675618
0.00708281
0.00624044
0.00715158
0.00656707
0.00641235
0.00593099
0.00696247
0.00704843
0.00689371
0.00653269
0.00624044
0.00739225
0.00689371
0.00624044
0.00620605
0.00675618
0.00649831
0.00606852
0.00606852
19-1.6.dat
19-1.6.dat
0
0
0
0
0
0
0
14
Casa Info Follows
0
0
2
CASA region (*res1ps 7000*) (*Shirley*) 953.63283 962.43237 1 2 0 0 1181.8612 -450 0 0 (*NoTag*) 0 0 0
CASA region (*res1ps 7000*) (*Linear*) 944.62535 953.81889 1 2 2 0 1181.8612 -450 0 0 (*NoTag*) 0 0 0
5
CASA comp (*lattice O*) (*LA(1.53,243)*) Area 0.043087545 1e-020 0.50164856 -1 1 MFWHM 1.3041105 0.29752066 7.4380165 -1 1 Position 956.21936 953.87638 960.57547 -1 1 RSF 0 MASS 0 INDEX 8 (*NoTag*) CONST (**) UNCORRECTEDRSF 0
CASA comp (*CO*) (*LA(1.53,243)*) Area 0.0031615308 1e-020 0.50164856 -1 1 MFWHM 1.3 1.3 1.34 -1 1 Position 950.04891 950.02 950.08 -1 1 RSF 1 MASS 0 INDEX 9 (*NoTag*) CONST (**) UNCORRECTEDRSF 0
CASA comp (*CO2*) (*LA(1.53,243)*) Area 0.0005774205 0 0.01 -1 1 MFWHM 1.3210374 1.3 1.35 -1 1 Position 951.05 951.05 951.15 -1 1 RSF 1 MASS 0 INDEX 10 (*NoTag*) CONST (**) UNCORRECTEDRSF 0
CASA comp (*OH*) (*LA(1.53,243)*) Area 0.0008682744 1e-020 0.48319805 -1 1 MFWHM 1 1 1.3 -1 1 Position 954.72892 953.87638 960.57547 -1 1 RSF 0 MASS 0 INDEX 11 (*NoTag*) CONST (**) UNCORRECTEDRSF 0
CASA comp (*???*) (*LA(1.53,243)*) Area 0.00057570539 1e-020 0.50164856 -1 1 MFWHM 1.15 1.05 1.15 -1 1 Position 948.55 948.55 948.65 -1 1 RSF 1 MASS 0 INDEX 12 (*NoTag*) CONST (**) UNCORRECTEDRSF 0
c:\users\gleissnh\nextcloud\flash\matlab\casaxps\res02psmore\01--2.vms
C:\Users\gleissnh\Nextcloud\FLASH\matlab\CasaXPS\coox_new_11.2020updated2022.vms
XPS
19
Al
1486.6
1e+037
1e+037
1e+037
1e+037
1e+037
FAT
1e+037
1e+037
1e+037
1e+037
1e+037
1e+037
1e+037
1e+037
res02psmore

-1
Binding Energy
eV
542.5
-0.2
1
Counts
d
pulse counting
1
1
1e+037
1e+037
1e+037
1e+037
3
ESCAPE DEPTH TYPE
d
1
MFP Exponent
d
0
PROPAGATION_CONVERGED
d
1
96
0
1
0.00867084
0.00867084
0.00867084
0.00947952
0.00907518
0.00947952
0.00891794
0.00869331
0.00891794
0.0087607
0.00858099
0.00849114
0.00835636
0.00804187
0.00954691
0.00936721
0.00909765
0.00837882
0.00864838
0.00920996
0.0096143
0.00909765
0.00929982
0.00925489
0.00956938
0.0094346
0.00988386
0.0102882
0.0106476
0.0107824
0.0112092
0.0110295
0.0105578
0.00988386
0.00981647
0.0100411
0.00947952
0.00871577
0.0085136
0.00932228
0.00878316
0.00900779
0.00954691
0.0087607
0.00923243
0.00813172
0.00792955
0.00842375
0.0089404
0.00869331
0.00950199
0.0094346
0.00992879
0.0108498
0.011636
0.0127592
0.0170946
0.0212054
0.0273379
0.0326168
0.0365254
0.0374913
0.0318979
0.028169
0.0208909
0.014983
0.0114114
0.0094346
0.00754768
0.00727812
0.00678393
0.0069861
0.00763753
0.00712088
0.00619988
0.00669407
0.00655929
0.00669407
0.00700856
0.00669407
0.00572815
0.00743536
0.00712088
0.00615495
0.00637959
0.00588539
0.00662668
0.00655929
0.00628973
0.00689624
0.00658176
0.00662668
0.00628973
0.00678393
0.00566076
0.00566076
20-7.5.dat
20-7.5.dat
0
0
0
0
0
0
0
14
Casa Info Follows
0
0
2
CASA region (*res1ps 7000*) (*Shirley*) 952.84971 960.76086 1 2 0 0 1181.8612 -450 0 0 (*NoTag*) 0 0 0
CASA region (*res1ps 7000*) (*Linear*) 944.29861 954.12962 1 2 1 0 1181.8612 -450 0 0 (*NoTag*) 0 0 0
5
CASA comp (*lattice O*) (*LA(1.53,243)*) Area 0.042555286 1e-020 0.50164856 -1 1 MFWHM 1.2693089 0.29752066 7.4380165 -1 1 Position 956.22199 953.87638 959.48907 -1 1 RSF 0 MASS 0 INDEX 8 (*NoTag*) CONST (**) UNCORRECTEDRSF 0
CASA comp (*CO*) (*LA(1.53,243)*) Area 0.0029291211 1e-020 0.50164856 -1 1 MFWHM 1.3 1.3 1.34 -1 1 Position 950.06 950.02 950.06 -1 1 RSF 1 MASS 0 INDEX 9 (*NoTag*) CONST (**) UNCORRECTEDRSF 0
CASA comp (*CO2*) (*LA(1.53,243)*) Area 0.0004801067 0 0.01 -1 1 MFWHM 1.35 1.3 1.35 -1 1 Position 951.05 951.05 951.15 -1 1 RSF 1 MASS 0 INDEX 10 (*NoTag*) CONST (**) UNCORRECTEDRSF 0
CASA comp (*OH*) (*LA(1.53,243)*) Area 0.0010660314 1e-020 0.48319805 -1 1 MFWHM 1 1 1.3 -1 1 Position 954.9 953.876 954.9 -1 1 RSF 0 MASS 0 INDEX 11 (*NoTag*) CONST (**) UNCORRECTEDRSF 0
CASA comp (*???*) (*LA(1.53,243)*) Area 0.00028132848 1e-020 0.50164856 -1 1 MFWHM 1.05 1.05 1.15 -1 1 Position 948.55 948.55 948.65 -1 1 RSF 1 MASS 0 INDEX 12 (*NoTag*) CONST (**) UNCORRECTEDRSF 0
c:\users\gleissnh\nextcloud\flash\matlab\casaxps\res05psmore\01--2.vms
C:\Users\gleissnh\Nextcloud\FLASH\matlab\CasaXPS\coox_new_11.2020updated2022.vms
XPS
20
Al
1486.6
1e+037
1e+037
1e+037
1e+037
1e+037
FAT
1e+037
1e+037
1e+037
1e+037
1e+037
1e+037
1e+037
1e+037
0.5psmore

-1
Binding Energy
eV
542.5
-0.2
1
Counts
d
pulse counting
1
1
1e+037
1e+037
1e+037
1e+037
3
ESCAPE DEPTH TYPE
d
1
MFP Exponent
d
0
PROPAGATION_CONVERGED
d
1
96
0
1
0.00890236
0.00890236
0.00900814
0.0094224
0.00891999
0.00934308
0.00906102
0.00864675
0.00814434
0.00918442
0.00924612
0.00876134
0.00844403
0.00869964
0.00853217
0.00906102
0.00899051
0.00868201
0.00887592
0.00873489
0.00920205
0.00906102
0.00977497
0.00825893
0.00924612
0.00923731
0.0096075
0.0102774
0.0099777
0.0103832
0.0114673
0.0106388
0.0104977
0.010154
0.0095458
0.00947529
0.00945766
0.00866438
0.00884067
0.00865557
0.00888474
0.00927256
0.0086115
0.00887592
0.00916679
0.00856742
0.00880541
0.00839114
0.00851454
0.00870845
0.00860268
0.0086115
0.0094841
0.0108591
0.0121372
0.0138824
0.0166501
0.0206165
0.0270244
0.0335822
0.0368963
0.0374076
0.0340934
0.0268041
0.0204226
0.0149666
0.0117053
0.00953699
0.00876134
0.00779177
0.00728936
0.00695442
0.00717478
0.00691035
0.00724529
0.00676051
0.00688391
0.00676932
0.00669881
0.00654897
0.00698968
0.00623166
0.00661948
0.00658422
0.00688391
0.00688391
0.00591434
0.00667237
0.00615233
0.00640794
0.00637268
0.00651371
0.0064432
0.00624047
0.00611707
0.00611707
20-2.75.dat
20-2.75.dat
0
0
0
0
0
0
0
14
Casa Info Follows
0
0
2
CASA region (*res1ps 7000*) (*Shirley*) 952.99315 960.63949 1 2 1 0 1181.8612 -450 0 0 (*NoTag*) 0 0 0
CASA region (*res1ps 7000*) (*Linear*) 945.48747 953.95634 1 2 1 1 1181.8612 -450 0 0 (*NoTag*) 0 0 0
5
CASA comp (*lattice O*) (*LA(1.53,243)*) Area 0.042212483 1e-020 0.50164856 -1 1 MFWHM 1.2509761 0.29752066 7.4380165 -1 1 Position 956.21155 953.87638 959.14988 -1 1 RSF 0 MASS 0 INDEX 8 (*NoTag*) CONST (**) UNCORRECTEDRSF 0
CASA comp (*CO*) (*LA(1.53,243)*) Area 0.0019879782 1e-020 0.50164856 -1 1 MFWHM 1.34 1.3 1.34 -1 1 Position 950.08 950.02 950.08 -1 1 RSF 1 MASS 0 INDEX 9 (*NoTag*) CONST (**) UNCORRECTEDRSF 0
CASA comp (*CO2*) (*LA(1.53,243)*) Area 0.0004 0 0.01 -1 1 MFWHM 1.3012017 1.3 1.35 -1 1 Position 951.05 951.05 951.15 -1 1 RSF 1 MASS 0 INDEX 10 (*NoTag*) CONST (**) UNCORRECTEDRSF 0
CASA comp (*OH*) (*LA(1.53,243)*) Area 0.00078130294 1e-020 0.48319805 -1 1 MFWHM 1.137193 1 1.3 -1 1 Position 954.9 953.876 954.9 -1 1 RSF 0 MASS 0 INDEX 11 (*NoTag*) CONST (**) UNCORRECTEDRSF 0
CASA comp (*???*) (*LA(1.53,243)*) Area 0.00044371341 1e-020 0.50164856 -1 1 MFWHM 1.0909858 1.05 1.15 -1 1 Position 948.65 948.55 948.65 -1 1 RSF 1 MASS 0 INDEX 12 (*NoTag*) CONST (**) UNCORRECTEDRSF 0
c:\users\gleissnh\nextcloud\flash\matlab\casaxps\res025psmore\01--2.vms
C:\Users\gleissnh\Nextcloud\FLASH\matlab\CasaXPS\coox_new_11.2020updated2022.vms
XPS
20
Al
1486.6
1e+037
1e+037
1e+037
1e+037
1e+037
FAT
1e+037
1e+037
1e+037
1e+037
1e+037
1e+037
1e+037
1e+037
res025psmore

-1
Binding Energy
eV
542.5
-0.2
1
Counts
d
pulse counting
1
1
1e+037
1e+037
1e+037
1e+037
3
ESCAPE DEPTH TYPE
d
1
MFP Exponent
d
0
PROPAGATION_CONVERGED
d
1
96
0
1
0.00821573
0.00821573
0.00877303
0.00934831
0.00879101
0.00918652
0.00952809
0.00868315
0.00862921
0.00940225
0.00882697
0.00925843
0.00857528
0.00940225
0.00877303
0.00837753
0.00900674
0.00886292
0.00791011
0.0090427
0.00972584
0.00853933
0.00902472
0.00906067
0.00958202
0.0103011
0.00936629
0.00934831
0.00974382
0.0105169
0.00965393
0.0109303
0.0100854
0.0101933
0.00933034
0.00977978
0.00925843
0.00961798
0.00940225
0.00877303
0.00844944
0.00873708
0.00879101
0.00882697
0.00880899
0.00915056
0.0088809
0.00875506
0.00884494
0.00886292
0.00882697
0.00974382
0.00949213
0.0105708
0.010427
0.0138607
0.0169528
0.0212494
0.0278472
0.0325573
0.0382382
0.036782
0.0344449
0.0275416
0.0199191
0.0145079
0.0107326
0.00940225
0.00814382
0.00834157
0.00737079
0.00697528
0.00731685
0.00666966
0.00683146
0.00675955
0.00684944
0.00715506
0.00688539
0.0064
0.00625618
0.00720899
0.00665169
0.00704719
0.00657978
0.00632809
0.00650787
0.00666966
0.00636404
0.0062382
0.00643596
0.0062382
0.00580674
0.0069573
0.00638202
0.00638202
20-1.8.dat
20-1.8.dat
0
0
0
0
0
0
0
14
Casa Info Follows
0
0
2
CASA region (*res1ps 7000*) (*Shirley*) 953.6985 961.10806 1 2 0 0 1181.8612 -450 0 0 (*NoTag*) 0 0 0
CASA region (*res1ps 7000*) (*Linear*) 944.86613 953.84078 1 2 1 0 1181.8612 -450 0 0 (*NoTag*) 0 0 0
5
CASA comp (*lattice O*) (*LA(1.53,243)*) Area 0.042518248 1e-020 0.50164856 -1 1 MFWHM 1.2780829 0.29752066 7.4380165 -1 1 Position 956.17877 953.87638 960.57547 -1 1 RSF 0 MASS 0 INDEX 8 (*NoTag*) CONST (**) UNCORRECTEDRSF 0
CASA comp (*CO*) (*LA(1.53,243)*) Area 0.0034163142 1e-020 0.50164856 -1 1 MFWHM 1.34 1.3 1.34 -1 1 Position 950.02229 950.02 950.08 -1 1 RSF 1 MASS 0 INDEX 9 (*NoTag*) CONST (**) UNCORRECTEDRSF 0
CASA comp (*CO2*) (*LA(1.53,243)*) Area 0.00057907902 0 0.01 -1 1 MFWHM 1.35 1.3 1.35 -1 1 Position 951.15 951.05 951.15 -1 1 RSF 1 MASS 0 INDEX 10 (*NoTag*) CONST (**) UNCORRECTEDRSF 0
CASA comp (*OH*) (*LA(1.53,243)*) Area 0.00057841549 1e-020 0.48319805 -1 1 MFWHM 1 1 1.3 -1 1 Position 954.6079 953.87638 960.57547 -1 1 RSF 0 MASS 0 INDEX 11 (*NoTag*) CONST (**) UNCORRECTEDRSF 0
CASA comp (*???*) (*LA(1.53,243)*) Area 0.00037521049 1e-020 0.50164856 -1 1 MFWHM 1.15 1.05 1.15 -1 1 Position 948.65 948.55 948.65 -1 1 RSF 1 MASS 0 INDEX 12 (*NoTag*) CONST (**) UNCORRECTEDRSF 0
c:\users\gleissnh\nextcloud\flash\matlab\casaxps\res02psmore\01--2.vms
C:\Users\gleissnh\Nextcloud\FLASH\matlab\CasaXPS\coox_new_11.2020updated2022.vms
XPS
20
Al
1486.6
1e+037
1e+037
1e+037
1e+037
1e+037
FAT
1e+037
1e+037
1e+037
1e+037
1e+037
1e+037
1e+037
1e+037
res02psmore

-1
Binding Energy
eV
542.5
-0.2
1
Counts
d
pulse counting
1
1
1e+037
1e+037
1e+037
1e+037
3
ESCAPE DEPTH TYPE
d
1
MFP Exponent
d
0
PROPAGATION_CONVERGED
d
1
96
0
1
0.00864607
0.00864607
0.00990793
0.00859934
0.00878628
0.00906669
0.00824882
0.009277
0.00901996
0.00965089
0.00866944
0.00838903
0.00953405
0.00834229
0.00845913
0.00869281
0.00831892
0.00909006
0.00897322
0.00869281
0.00925363
0.00878628
0.00916016
0.00892648
0.00939384
0.00955741
0.0107258
0.00979109
0.0107492
0.0105389
0.0113567
0.0110296
0.0107725
0.0100715
0.00974436
0.00869281
0.00983783
0.00885638
0.0093471
0.00969762
0.00944058
0.00824882
0.00883301
0.00834229
0.00829556
0.00892648
0.00829556
0.00871618
0.00841239
0.00897322
0.00930037
0.0092069
0.0101416
0.010866
0.0107725
0.0135767
0.0169884
0.0218956
0.0278076
0.0342104
0.0378791
0.0361499
0.0316633
0.0255643
0.0195822
0.0139272
0.0107492
0.00909006
0.00866944
0.00726737
0.00696359
0.00738421
0.00689349
0.00705706
0.00759452
0.00689349
0.00656634
0.00656634
0.00668318
0.00663644
0.00609899
0.00733748
0.00640277
0.00701033
0.00595878
0.00691686
0.00665981
0.00665981
0.00602888
0.00651961
0.00687012
0.00605225
0.00633266
0.00736085
0.00672992
0.00672992
21-8.dat
21-8.dat
0
0
0
0
0
0
0
14
Casa Info Follows
0
0
2
CASA region (*res1ps 7000*) (*Shirley*) 952.84971 960.76086 1 2 1 0 1181.8612 -450 0 0 (*NoTag*) 0 0 0
CASA region (*res1ps 7000*) (*Linear*) 944.29861 954.12962 1 2 0 1 1181.8612 -450 0 0 (*NoTag*) 0 0 0
5
CASA comp (*lattice O*) (*LA(1.53,243)*) Area 0.042736535 1e-020 0.50164856 -1 1 MFWHM 1.2871693 0.29752066 7.4380165 -1 1 Position 956.20693 953.87638 959.48907 -1 1 RSF 0 MASS 0 INDEX 8 (*NoTag*) CONST (**) UNCORRECTEDRSF 0
CASA comp (*CO*) (*LA(1.53,243)*) Area 0.0027545559 1e-020 0.50164856 -1 1 MFWHM 1.3 1.3 1.34 -1 1 Position 950.06 950.02 950.06 -1 1 RSF 1 MASS 0 INDEX 9 (*NoTag*) CONST (**) UNCORRECTEDRSF 0
CASA comp (*CO2*) (*LA(1.53,243)*) Area 0.00042325633 0 0.01 -1 1 MFWHM 1.35 1.3 1.35 -1 1 Position 951.05 951.05 951.15 -1 1 RSF 1 MASS 0 INDEX 10 (*NoTag*) CONST (**) UNCORRECTEDRSF 0
CASA comp (*OH*) (*LA(1.53,243)*) Area 0.00075691704 1e-020 0.48319805 -1 1 MFWHM 1 1 1.3 -1 1 Position 954.9 953.876 954.9 -1 1 RSF 0 MASS 0 INDEX 11 (*NoTag*) CONST (**) UNCORRECTEDRSF 0
CASA comp (*???*) (*LA(1.53,243)*) Area 0.00037527122 1e-020 0.50164856 -1 1 MFWHM 1.05 1.05 1.15 -1 1 Position 948.55 948.55 948.65 -1 1 RSF 1 MASS 0 INDEX 12 (*NoTag*) CONST (**) UNCORRECTEDRSF 0
c:\users\gleissnh\nextcloud\flash\matlab\casaxps\res05psmore\01--2.vms
C:\Users\gleissnh\Nextcloud\FLASH\matlab\CasaXPS\coox_new_11.2020updated2022.vms
XPS
21
Al
1486.6
1e+037
1e+037
1e+037
1e+037
1e+037
FAT
1e+037
1e+037
1e+037
1e+037
1e+037
1e+037
1e+037
1e+037
0.5psmore

-1
Binding Energy
eV
542.5
-0.2
1
Counts
d
pulse counting
1
1
1e+037
1e+037
1e+037
1e+037
3
ESCAPE DEPTH TYPE
d
1
MFP Exponent
d
0
PROPAGATION_CONVERGED
d
1
96
0
1
0.00862766
0.00862766
0.00908533
0.00922166
0.00920219
0.00929956
0.00902691
0.00944563
0.00889058
0.0082771
0.00823815
0.00873477
0.00906586
0.00854002
0.00849133
0.00884189
0.00845238
0.00907559
0.00903664
0.00883215
0.00936773
0.00904638
0.00903664
0.0092314
0.00934825
0.00935799
0.00904638
0.00977671
0.010137
0.0106823
0.0107992
0.0110329
0.0103123
0.0101175
0.00958196
0.00928982
0.00922166
0.00919245
0.00885163
0.00859844
0.0087153
0.0091535
0.00897822
0.00903664
0.00845238
0.00900743
0.00857897
0.00859844
0.00860818
0.00846212
0.00877372
0.00924114
0.00997147
0.0105265
0.0116269
0.0136523
0.0164568
0.0217834
0.0276747
0.0335661
0.0375099
0.0359713
0.0335661
0.0279766
0.0196119
0.0152006
0.0117145
0.00956248
0.00824788
0.00775126
0.00793628
0.00722542
0.00705988
0.00682617
0.00672879
0.00677748
0.00651456
0.00687486
0.0066801
0.00633928
0.00682617
0.00667037
0.00698198
0.0068846
0.00691381
0.00595951
0.00684565
0.00666063
0.00603741
0.00640745
0.00622243
0.00646587
0.00612505
0.00594977
0.00653404
0.00653404
21-3.dat
21-3.dat
0
0
0
0
0
0
0
14
Casa Info Follows
0
0
2
CASA region (*res1ps 7000*) (*Shirley*) 952.99315 961.72079 1 2 1 0 1181.8612 -450 0 0 (*NoTag*) 0 0 0
CASA region (*res1ps 7000*) (*Linear*) 944.61858 953.95308 1 2 1 0 1181.8612 -450 0 0 (*NoTag*) 0 0 0
5
CASA comp (*lattice O*) (*LA(1.53,243)*) Area 0.042337297 1e-020 0.50164856 -1 1 MFWHM 1.2858631 0.29752066 7.4380165 -1 1 Position 956.21601 953.87638 959.14988 -1 1 RSF 0 MASS 0 INDEX 8 (*NoTag*) CONST (**) UNCORRECTEDRSF 0
CASA comp (*CO*) (*LA(1.53,243)*) Area 0.0027391213 1e-020 0.50164856 -1 1 MFWHM 1.33 1.3 1.34 -1 1 Position 950.06 950.02 950.06 -1 1 RSF 1 MASS 0 INDEX 9 (*NoTag*) CONST (**) UNCORRECTEDRSF 0
CASA comp (*CO2*) (*LA(1.53,243)*) Area 0.0004 0 0.01 -1 1 MFWHM 1.35 1.3 1.35 -1 1 Position 951.15 951.05 951.15 -1 1 RSF 1 MASS 0 INDEX 10 (*NoTag*) CONST (**) UNCORRECTEDRSF 0
CASA comp (*OH*) (*LA(1.53,243)*) Area 0.0007191267 1e-020 0.48319805 -1 1 MFWHM 1 1 1.3 -1 1 Position 954.86092 953.876 954.9 -1 1 RSF 0 MASS 0 INDEX 11 (*NoTag*) CONST (**) UNCORRECTEDRSF 0
CASA comp (*???*) (*LA(1.53,243)*) Area 0.0001352409 1e-020 0.50164856 -1 1 MFWHM 1.05 1.05 1.15 -1 1 Position 948.65 948.55 948.65 -1 1 RSF 1 MASS 0 INDEX 12 (*NoTag*) CONST (**) UNCORRECTEDRSF 0
c:\users\gleissnh\nextcloud\flash\matlab\casaxps\res025psmore\01--2.vms
C:\Users\gleissnh\Nextcloud\FLASH\matlab\CasaXPS\coox_new_11.2020updated2022.vms
XPS
21
Al
1486.6
1e+037
1e+037
1e+037
1e+037
1e+037
FAT
1e+037
1e+037
1e+037
1e+037
1e+037
1e+037
1e+037
1e+037
res025psmore

-1
Binding Energy
eV
542.5
-0.2
1
Counts
d
pulse counting
1
1
1e+037
1e+037
1e+037
1e+037
3
ESCAPE DEPTH TYPE
d
1
MFP Exponent
d
0
PROPAGATION_CONVERGED
d
1
96
0
1
0.00888434
0.00888434
0.00884709
0.00901471
0.00899609
0.00946172
0.00934997
0.00894021
0.00927547
0.00903334
0.00875396
0.00957348
0.00895884
0.00860495
0.00879121
0.00866083
0.0083442
0.00962935
0.00880983
0.00819519
0.00882846
0.00860495
0.00847458
0.00990874
0.00934997
0.00916372
0.00920097
0.00975973
0.0105793
0.010989
0.010095
0.0108959
0.0105047
0.0102254
0.0094431
0.00886571
0.00931272
0.00985286
0.00884709
0.00933135
0.00910784
0.00882846
0.00880983
0.00882846
0.00946172
0.0095176
0.00756193
0.00869808
0.00877258
0.00845595
0.00875396
0.00948035
0.00989011
0.0104861
0.0115478
0.0131123
0.0163718
0.0213448
0.0267275
0.0333395
0.036748
0.0363569
0.032818
0.0278078
0.0198733
0.015217
0.0116595
0.00884709
0.00808344
0.00769231
0.00758056
0.00689141
0.00687279
0.00756193
0.00676104
0.00691004
0.00735705
0.00623952
0.0063699
0.00709629
0.00692866
0.00601602
0.00618365
0.00700317
0.00722667
0.0062954
0.00642578
0.00681691
0.00685416
0.00638853
0.00657478
0.00646303
0.00653753
0.00668653
0.00625815
0.00625815
21-2.dat
21-2.dat
0
0
0
0
0
0
0
7
Casa Info Follows
0
0
0
0
c:\users\gleissnh\nextcloud\flash\matlab\casaxps\res02psmore\01--2.vms
C:\Users\gleissnh\Nextcloud\FLASH\matlab\CasaXPS\coox_new_11.2020updated2022.vms
XPS
21
Al
1486.6
1e+037
1e+037
1e+037
1e+037
1e+037
FAT
1e+037
1e+037
1e+037
1e+037
1e+037
1e+037
1e+037
1e+037
res02psmore

-1
Binding Energy
eV
542.5
-0.2
1
Counts
d
pulse counting
1
1
1e+037
1e+037
1e+037
1e+037
2
ESCAPE DEPTH TYPE
d
1
MFP Exponent
d
0
96
0
1
0.00915506
0.00915506
0.00919971
0.00794927
0.00830654
0.00915506
0.00915506
0.00859682
0.00859682
0.00859682
0.0091104
0.0085075
0.00877546
0.00855216
0.007592
0.00819489
0.0091104
0.0087308
0.00940068
0.00882011
0.0096463
0.00913273
0.0104502
0.00913273
0.00861915
0.0091104
0.0100929
0.0101599
0.00993658
0.0106288
0.0105171
0.0103608
0.00984727
0.0096463
0.00949
0.00933369
0.00908807
0.0092667
0.00882011
0.00875313
0.00861915
0.00899875
0.00852983
0.00875313
0.0102269
0.0098696
0.0087308
0.00962397
0.00933369
0.00801626
0.00953466
0.00868614
0.00946767
0.0102269
0.0117453
0.013219
0.016881
0.0203421
0.0266836
0.0324893
0.0372454
0.0361513
0.0349009
0.0276438
0.0217265
0.0146704
0.0117453
0.00989193
0.00839586
0.00772597
0.00712308
0.00732404
0.0068328
0.00638621
0.00654252
0.00643087
0.00625223
0.00614059
0.00669882
0.00678814
0.00649786
0.00689979
0.00665416
0.00674348
0.0069891
0.00725706
0.0058503
0.00654252
0.00681047
0.00772597
0.00656484
0.00596195
0.00589496
0.00620757
0.00705609
0.00705609
22-8.5.dat
22-8.5.dat
0
0
0
0
0
0
0
14
Casa Info Follows
0
0
2
CASA region (*res1ps 7000*) (*Shirley*) 952.84971 960.76086 1 2 0 0 1181.8612 -450 0 0 (*NoTag*) 0 0 0
CASA region (*res1ps 7000*) (*Linear*) 944.67375 954.12962 1 2 1 0 1181.8612 -450 0 0 (*NoTag*) 0 0 0
5
CASA comp (*lattice O*) (*LA(1.53,243)*) Area 0.043476513 1e-020 0.50164856 -1 1 MFWHM 1.2916714 0.29752066 7.4380165 -1 1 Position 956.21199 953.87638 959.48907 -1 1 RSF 0 MASS 0 INDEX 8 (*NoTag*) CONST (**) UNCORRECTEDRSF 0
CASA comp (*CO*) (*LA(1.53,243)*) Area 0.0028508093 1e-020 0.50164856 -1 1 MFWHM 1.34 1.3 1.34 -1 1 Position 950.06 950.02 950.06 -1 1 RSF 1 MASS 0 INDEX 9 (*NoTag*) CONST (**) UNCORRECTEDRSF 0
CASA comp (*CO2*) (*LA(1.53,243)*) Area 0.00047424394 0 0.01 -1 1 MFWHM 1.3 1.3 1.35 -1 1 Position 951.05 951.05 951.15 -1 1 RSF 1 MASS 0 INDEX 10 (*NoTag*) CONST (**) UNCORRECTEDRSF 0
CASA comp (*OH*) (*LA(1.53,243)*) Area 0.00065366003 1e-020 0.48319805 -1 1 MFWHM 1 1 1.3 -1 1 Position 954.9 953.876 954.9 -1 1 RSF 0 MASS 0 INDEX 11 (*NoTag*) CONST (**) UNCORRECTEDRSF 0
CASA comp (*???*) (*LA(1.53,243)*) Area 0.00028038531 1e-020 0.50164856 -1 1 MFWHM 1.05 1.05 1.15 -1 1 Position 948.55 948.55 948.65 -1 1 RSF 1 MASS 0 INDEX 12 (*NoTag*) CONST (**) UNCORRECTEDRSF 0
c:\users\gleissnh\nextcloud\flash\matlab\casaxps\res05psmore\01--2.vms
C:\Users\gleissnh\Nextcloud\FLASH\matlab\CasaXPS\coox_new_11.2020updated2022.vms
XPS
22
Al
1486.6
1e+037
1e+037
1e+037
1e+037
1e+037
FAT
1e+037
1e+037
1e+037
1e+037
1e+037
1e+037
1e+037
1e+037
0.5psmore

-1
Binding Energy
eV
542.5
-0.2
1
Counts
d
pulse counting
1
1
1e+037
1e+037
1e+037
1e+037
3
ESCAPE DEPTH TYPE
d
1
MFP Exponent
d
0
PROPAGATION_CONVERGED
d
1
96
0
1
0.00941614
0.00941614
0.00902836
0.00840194
0.00927694
0.00900847
0.00868035
0.00863063
0.0086008
0.00909796
0.00912779
0.008392
0.00902836
0.00884938
0.00871018
0.00872012
0.00862069
0.00818319
0.00883944
0.00898859
0.00899853
0.00928688
0.00907807
0.00899853
0.00944597
0.00906813
0.00979398
0.0101519
0.0106889
0.010142
0.0109573
0.0103309
0.0108579
0.00997295
0.0100624
0.00931671
0.00941614
0.00906813
0.00876984
0.00918745
0.00829257
0.00887921
0.00906813
0.00898859
0.00856103
0.00898859
0.00858092
0.00900847
0.0084616
0.00865052
0.00885932
0.00876984
0.0100028
0.0104105
0.0118721
0.013294
0.0167641
0.0215766
0.0275325
0.0335879
0.037406
0.0370879
0.0331603
0.0271646
0.0203635
0.0150837
0.0112059
0.00905819
0.00818319
0.00731814
0.00726842
0.00716899
0.00746729
0.00726842
0.00688064
0.00682098
0.00639343
0.00652269
0.00656246
0.00697013
0.00645309
0.00649286
0.00616474
0.00654258
0.00644315
0.00637354
0.00608519
0.00619457
0.00686076
0.00644315
0.00605536
0.00628406
0.00681104
0.00688064
0.00690053
0.00690053
22-3.25.dat
22-3.25.dat
0
0
0
0
0
0
0
14
Casa Info Follows
0
0
2
CASA region (*res1ps 7000*) (*Shirley*) 952.99315 960.63949 1 2 1 0 1181.8612 -450 0 0 (*NoTag*) 0 0 0
CASA region (*res1ps 7000*) (*Linear*) 945.36887 954.16272 1 2 1 0 1181.8612 -450 0 0 (*NoTag*) 0 0 0
5
CASA comp (*lattice O*) (*LA(1.53,243)*) Area 0.041222349 1e-020 0.50164856 -1 1 MFWHM 1.2390256 0.29752066 7.4380165 -1 1 Position 956.22784 953.87638 959.14988 -1 1 RSF 0 MASS 0 INDEX 8 (*NoTag*) CONST (**) UNCORRECTEDRSF 0
CASA comp (*CO*) (*LA(1.53,243)*) Area 0.0030730907 1e-020 0.50164856 -1 1 MFWHM 1.3 1.3 1.34 -1 1 Position 950.04753 950.02 950.06 -1 1 RSF 1 MASS 0 INDEX 9 (*NoTag*) CONST (**) UNCORRECTEDRSF 0
CASA comp (*CO2*) (*LA(1.53,243)*) Area 0.00036158708 0 0.01 -1 1 MFWHM 1.35 1.3 1.35 -1 1 Position 951.15 951.05 951.15 -1 1 RSF 1 MASS 0 INDEX 10 (*NoTag*) CONST (**) UNCORRECTEDRSF 0
CASA comp (*OH*) (*LA(1.53,243)*) Area 0.00044248454 1e-020 0.48319805 -1 1 MFWHM 1 1 1.3 -1 1 Position 954.9 953.876 954.9 -1 1 RSF 0 MASS 0 INDEX 11 (*NoTag*) CONST (**) UNCORRECTEDRSF 0
CASA comp (*???*) (*LA(1.53,243)*) Area 1e-020 1e-020 0.50164856 -1 1 MFWHM 1.15 1.05 1.15 -1 1 Position 948.58 948.55 948.65 -1 1 RSF 1 MASS 0 INDEX 12 (*NoTag*) CONST (**) UNCORRECTEDRSF 0
c:\users\gleissnh\nextcloud\flash\matlab\casaxps\res025psmore\01--2.vms
C:\Users\gleissnh\Nextcloud\FLASH\matlab\CasaXPS\coox_new_11.2020updated2022.vms
XPS
22
Al
1486.6
1e+037
1e+037
1e+037
1e+037
1e+037
FAT
1e+037
1e+037
1e+037
1e+037
1e+037
1e+037
1e+037
1e+037
res025psmore

-1
Binding Energy
eV
542.5
-0.2
1
Counts
d
pulse counting
1
1
1e+037
1e+037
1e+037
1e+037
3
ESCAPE DEPTH TYPE
d
1
MFP Exponent
d
0
PROPAGATION_CONVERGED
d
1
96
0
1
0.00906868
0.00906868
0.00852956
0.00933824
0.00889539
0.00889539
0.00949227
0.0082215
0.00955003
0.00879912
0.0084718
0.00879912
0.00881838
0.00891465
0.00945376
0.00906868
0.00876061
0.00929973
0.00854882
0.00889539
0.00931898
0.00845255
0.00912644
0.00920346
0.00862584
0.00895315
0.00937674
0.0105705
0.0110711
0.0109556
0.0107438
0.0105127
0.0104742
0.0107053
0.00924197
0.00976183
0.00887614
0.00885688
0.00885688
0.00951152
0.00897241
0.00924197
0.0084718
0.00928047
0.00899166
0.00887614
0.0091842
0.00820225
0.00879912
0.00810597
0.00870285
0.00922271
0.00966556
0.0098581
0.0112251
0.012804
0.0160002
0.0203901
0.0258775
0.0326357
0.0377188
0.0370449
0.0337524
0.0273023
0.0195814
0.0154995
0.0118413
0.00912644
0.00904943
0.00818299
0.00770164
0.00625758
0.00677744
0.00685446
0.00660415
0.00677744
0.00708551
0.00641161
0.00652714
0.00687371
0.00677744
0.00664266
0.00712402
0.00718178
0.0068352
0.00618056
0.00706625
0.00748984
0.00579548
0.00627684
0.00670043
0.00637311
0.00664266
0.0067967
0.00627684
0.00627684
22-2.2.dat
22-2.2.dat
0
0
0
0
0
0
0
7
Casa Info Follows
0
0
0
0
c:\users\gleissnh\nextcloud\flash\matlab\casaxps\res02psmore\01--2.vms
C:\Users\gleissnh\Nextcloud\FLASH\matlab\CasaXPS\coox_new_11.2020updated2022.vms
XPS
22
Al
1486.6
1e+037
1e+037
1e+037
1e+037
1e+037
FAT
1e+037
1e+037
1e+037
1e+037
1e+037
1e+037
1e+037
1e+037
res02psmore

-1
Binding Energy
eV
542.5
-0.2
1
Counts
d
pulse counting
1
1
1e+037
1e+037
1e+037
1e+037
2
ESCAPE DEPTH TYPE
d
1
MFP Exponent
d
0
96
0
1
0.00850819
0.00850819
0.0093723
0.00864113
0.00859681
0.00846387
0.00892916
0.00879622
0.00877407
0.00943877
0.00901779
0.00923936
0.00813152
0.00910642
0.00892916
0.00824231
0.00910642
0.00892916
0.00795427
0.00912858
0.0092172
0.00992622
0.00837525
0.00939446
0.00930583
0.0101478
0.00915073
0.0104358
0.0106352
0.00999269
0.0112999
0.010458
0.0104801
0.00939446
0.0095274
0.0095274
0.00888485
0.00943877
0.00864113
0.00897348
0.00901779
0.00923936
0.00879622
0.00822015
0.00872975
0.00857466
0.00901779
0.00846387
0.00868544
0.00819799
0.00897348
0.00868544
0.00932799
0.0103029
0.0117652
0.0127844
0.017814
0.0218687
0.0261006
0.0348304
0.037179
0.0370018
0.0334788
0.0270091
0.0194979
0.0157534
0.0119203
0.00908426
0.00844172
0.00806505
0.00717878
0.00748898
0.00631467
0.00737819
0.00658055
0.00709016
0.00731172
0.00664702
0.00726741
0.00682427
0.00682427
0.00664702
0.00697937
0.00671349
0.00627036
0.00666918
0.00651408
0.00615957
0.00655839
0.00567212
0.00711231
0.00646977
0.0069129
0.0069129
0.00582722
0.00582722
23-9.dat
23-9.dat
0
0
0
0
0
0
0
14
Casa Info Follows
0
0
2
CASA region (*res1ps 7000*) (*Shirley*) 953.86481 961.77596 1 2 2 0 1181.8612 -450 0 0 (*NoTag*) 0 0 0
CASA region (*res1ps 7000*) (*Linear*) 944.44204 954.27305 1 2 3 4 1181.8612 -450 0 0 (*NoTag*) 0 0 0
5
CASA comp (*lattice O*) (*LA(1.53,243)*) Area 0.043744025 1e-020 0.50164856 -1 1 MFWHM 1.303633 0.29752066 7.4380165 -1 1 Position 956.21265 953.87638 959.48907 -1 1 RSF 0 MASS 0 INDEX 8 (*NoTag*) CONST (**) UNCORRECTEDRSF 0
CASA comp (*CO*) (*LA(1.53,243)*) Area 0.0030097654 1e-020 0.50164856 -1 1 MFWHM 1.3 1.3 1.34 -1 1 Position 950.06 950.02 950.06 -1 1 RSF 1 MASS 0 INDEX 9 (*NoTag*) CONST (**) UNCORRECTEDRSF 0
CASA comp (*CO2*) (*LA(1.53,243)*) Area 0.00077178622 0 0.01 -1 1 MFWHM 1.35 1.3 1.35 -1 1 Position 951.15 951.05 951.15 -1 1 RSF 1 MASS 0 INDEX 10 (*NoTag*) CONST (**) UNCORRECTEDRSF 0
CASA comp (*OH*) (*LA(1.53,243)*) Area 0.00032698749 1e-020 0.48319805 -1 1 MFWHM 1 1 1.3 -1 1 Position 954.9 953.876 954.9 -1 1 RSF 0 MASS 0 INDEX 11 (*NoTag*) CONST (**) UNCORRECTEDRSF 0
CASA comp (*???*) (*LA(1.53,243)*) Area 1e-020 1e-020 0.50164856 -1 1 MFWHM 1.05 1.05 1.15 -1 1 Position 948.59 948.55 948.65 -1 1 RSF 1 MASS 0 INDEX 12 (*NoTag*) CONST (**) UNCORRECTEDRSF 0
c:\users\gleissnh\nextcloud\flash\matlab\casaxps\res05psmore\01--2.vms
C:\Users\gleissnh\Nextcloud\FLASH\matlab\CasaXPS\coox_new_11.2020updated2022.vms
XPS
23
Al
1486.6
1e+037
1e+037
1e+037
1e+037
1e+037
FAT
1e+037
1e+037
1e+037
1e+037
1e+037
1e+037
1e+037
1e+037
0.5psmore

-1
Binding Energy
eV
542.5
-0.2
1
Counts
d
pulse counting
1
1
1e+037
1e+037
1e+037
1e+037
3
ESCAPE DEPTH TYPE
d
1
MFP Exponent
d
0
PROPAGATION_CONVERGED
d
1
96
0
1
0.00871737
0.00871737
0.00958808
0.00888322
0.00897651
0.00895578
0.00915273
0.00893505
0.00891432
0.00911126
0.00845824
0.00863445
0.00884176
0.00872774
0.00814727
0.00859299
0.00871737
0.00859299
0.00826129
0.00923565
0.00840641
0.00900761
0.00908017
0.00909053
0.00837531
0.00926675
0.0094015
0.0099405
0.0103137
0.0106661
0.0109874
0.0110496
0.0106039
0.0100753
0.0101685
0.0093704
0.00875884
0.00938077
0.00957771
0.0093704
0.00882103
0.00891432
0.00854116
0.00881066
0.00864482
0.00878993
0.00889359
0.00830276
0.00875884
0.00909053
0.00895578
0.00901797
0.00968136
0.0104277
0.0110289
0.0135892
0.0167195
0.021923
0.0275826
0.0333458
0.0369115
0.0376164
0.0341128
0.0267015
0.0200158
0.0152684
0.0120654
0.00982648
0.00836495
0.00808508
0.0073595
0.00658208
0.00739059
0.00674793
0.00725584
0.00703817
0.00638514
0.00670647
0.00681013
0.00650953
0.00647843
0.00668574
0.00663391
0.00668574
0.00626075
0.00632295
0.00664428
0.00656135
0.00647843
0.00649916
0.00647843
0.00661318
0.00614673
0.00646806
0.00619856
0.00619856
23-3.5.dat
23-3.5.dat
0
0
0
0
0
0
0
7
Casa Info Follows
0
0
0
0
c:\users\gleissnh\nextcloud\flash\matlab\casaxps\res025psmore\01--2.vms
C:\Users\gleissnh\Nextcloud\FLASH\matlab\CasaXPS\coox_new_11.2020updated2022.vms
XPS
23
Al
1486.6
1e+037
1e+037
1e+037
1e+037
1e+037
FAT
1e+037
1e+037
1e+037
1e+037
1e+037
1e+037
1e+037
1e+037
res025psmore

-1
Binding Energy
eV
542.5
-0.2
1
Counts
d
pulse counting
1
1
1e+037
1e+037
1e+037
1e+037
2
ESCAPE DEPTH TYPE
d
1
MFP Exponent
d
0
96
0
1
0.00801923
0.00801923
0.00937142
0.00935264
0.00867655
0.00831972
0.00897703
0.00940898
0.00890191
0.00940898
0.00783143
0.0092024
0.0084324
0.00867655
0.00923996
0.0083385
0.00955922
0.00910849
0.00884557
0.0092963
0.00912727
0.00865776
0.00916484
0.0092963
0.00935264
0.00912727
0.00931508
0.0106485
0.0105358
0.0104043
0.0111931
0.0106485
0.0101226
0.00993483
0.00925874
0.01001
0.00888313
0.00918362
0.00905215
0.00877045
0.00935264
0.00886435
0.00922118
0.00918362
0.0092024
0.00916484
0.00899581
0.00848874
0.00815069
0.00869533
0.00931508
0.00927752
0.010686
0.0104795
0.0115124
0.0129773
0.0152309
0.0212406
0.0267433
0.0320018
0.037204
0.0374106
0.033955
0.0269874
0.0208275
0.0155502
0.0121885
0.00961557
0.00839484
0.00786899
0.00762484
0.00659192
0.00771874
0.00627265
0.00723045
0.00662948
0.00679851
0.00676094
0.00653558
0.00612241
0.00732436
0.00657314
0.00692997
0.00563412
0.00582192
0.00666704
0.00610363
0.00666704
0.00634778
0.00659192
0.00610363
0.00666704
0.00672338
0.0067046
0.00619753
0.00619753
23-2.4.dat
23-2.4.dat
0
0
0
0
0
0
0
7
Casa Info Follows
0
0
0
0
c:\users\gleissnh\nextcloud\flash\matlab\casaxps\res02psmore\01--2.vms
C:\Users\gleissnh\Nextcloud\FLASH\matlab\CasaXPS\coox_new_11.2020updated2022.vms
XPS
23
Al
1486.6
1e+037
1e+037
1e+037
1e+037
1e+037
FAT
1e+037
1e+037
1e+037
1e+037
1e+037
1e+037
1e+037
1e+037
res02psmore

-1
Binding Energy
eV
542.5
-0.2
1
Counts
d
pulse counting
1
1
1e+037
1e+037
1e+037
1e+037
2
ESCAPE DEPTH TYPE
d
1
MFP Exponent
d
0
96
0
1
0.00831227
0.00831227
0.00869789
0.008805
0.00882643
0.00867646
0.00908351
0.00833369
0.00904066
0.00959767
0.00910493
0.00946913
0.00841938
0.00848365
0.00904066
0.00807661
0.00837654
0.00946913
0.00874073
0.00863362
0.00874073
0.00966194
0.00908351
0.00934059
0.00942628
0.0095334
0.00921205
0.0105617
0.0109902
0.0110545
0.0104332
0.0105189
0.0112258
0.010069
0.00970479
0.00949055
0.00897639
0.00884785
0.00951198
0.0091692
0.00901924
0.00756245
0.0081623
0.00901924
0.0085265
0.0088907
0.00856935
0.00854792
0.00878358
0.0081623
0.00893354
0.00869789
0.00976906
0.0105831
0.0114615
0.0136681
0.0170958
0.021102
0.0262865
0.0339346
0.0368696
0.0385621
0.032842
0.0270363
0.0205879
0.0144179
0.0117186
0.0092549
0.00814088
0.00715541
0.00792665
0.00640559
0.00747676
0.00702686
0.00681263
0.00634132
0.00694117
0.00711256
0.00638416
0.00732679
0.00657697
0.00679121
0.00638416
0.0072411
0.00706971
0.00681263
0.00612708
0.00642701
0.00704829
0.00691975
0.00621278
0.00636274
0.00702686
0.00644843
0.00619135
0.00619135
24-9.5.dat
24-9.5.dat
0
0
0
0
0
0
0
14
Casa Info Follows
0
0
2
CASA region (*res1ps 7000*) (*Shirley*) 952.84971 960.76086 1 2 0 0 1181.8612 -450 0 0 (*NoTag*) 0 0 0
CASA region (*res1ps 7000*) (*Linear*) 944.38688 954.10755 1 2 1 2 1181.8612 -450 0 0 (*NoTag*) 0 0 0
5
CASA comp (*lattice O*) (*LA(1.53,243)*) Area 0.043440943 1e-020 0.50164856 -1 1 MFWHM 1.300297 0.29752066 7.4380165 -1 1 Position 956.22046 953.87638 959.48907 -1 1 RSF 0 MASS 0 INDEX 8 (*NoTag*) CONST (**) UNCORRECTEDRSF 0
CASA comp (*CO*) (*LA(1.53,243)*) Area 0.0028896693 1e-020 0.50164856 -1 1 MFWHM 1.3 1.3 1.34 -1 1 Position 950.06 950.02 950.06 -1 1 RSF 1 MASS 0 INDEX 9 (*NoTag*) CONST (**) UNCORRECTEDRSF 0
CASA comp (*CO2*) (*LA(1.53,243)*) Area 0.00058184846 0 0.01 -1 1 MFWHM 1.35 1.3 1.35 -1 1 Position 951.15 951.05 951.15 -1 1 RSF 1 MASS 0 INDEX 10 (*NoTag*) CONST (**) UNCORRECTEDRSF 0
CASA comp (*OH*) (*LA(1.53,243)*) Area 0.00087435793 1e-020 0.48319805 -1 1 MFWHM 1 1 1.3 -1 1 Position 954.9 953.876 954.9 -1 1 RSF 0 MASS 0 INDEX 11 (*NoTag*) CONST (**) UNCORRECTEDRSF 0
CASA comp (*???*) (*LA(1.53,243)*) Area 0.0002189384 1e-020 0.50164856 -1 1 MFWHM 1.05 1.05 1.15 -1 1 Position 948.55 948.55 948.65 -1 1 RSF 1 MASS 0 INDEX 12 (*NoTag*) CONST (**) UNCORRECTEDRSF 0
c:\users\gleissnh\nextcloud\flash\matlab\casaxps\res05psmore\01--2.vms
C:\Users\gleissnh\Nextcloud\FLASH\matlab\CasaXPS\coox_new_11.2020updated2022.vms
XPS
24
Al
1486.6
1e+037
1e+037
1e+037
1e+037
1e+037
FAT
1e+037
1e+037
1e+037
1e+037
1e+037
1e+037
1e+037
1e+037
0.5psmore

-1
Binding Energy
eV
542.5
-0.2
1
Counts
d
pulse counting
1
1
1e+037
1e+037
1e+037
1e+037
3
ESCAPE DEPTH TYPE
d
1
MFP Exponent
d
0
PROPAGATION_CONVERGED
d
1
96
0
1
0.0086811
0.0086811
0.00893364
0.00889155
0.00888103
0.00887051
0.00924932
0.00901783
0.00883894
0.00921775
0.0089126
0.0089126
0.0083549
0.0082602
0.00902835
0.00905992
0.00834438
0.00831281
0.00875476
0.00902835
0.00884946
0.00907044
0.00885999
0.00899678
0.00922828
0.00928089
0.00951238
0.00985963
0.0102279
0.0112486
0.0101648
0.0108908
0.0108803
0.00976493
0.00934402
0.00943873
0.00932298
0.00896521
0.00928089
0.00953343
0.00888103
0.00873372
0.00920723
0.00880737
0.0090073
0.00909148
0.0081655
0.00813393
0.00910201
0.00795505
0.00947029
0.00917566
0.00960709
0.0111118
0.0115432
0.0140266
0.0171097
0.0214239
0.0275796
0.0331881
0.037092
0.0365343
0.0338195
0.0281794
0.0204032
0.0148578
0.0111013
0.00949134
0.00815498
0.00767094
0.00749206
0.00714481
0.00685018
0.00746049
0.00641876
0.00665025
0.00677652
0.00689227
0.00672391
0.00692384
0.0068607
0.00652398
0.00639771
0.00626092
0.00670286
0.00677652
0.00635562
0.00645032
0.00606099
0.00603994
0.00593472
0.00694488
0.00646085
0.00650294
0.00640823
0.00640823
24-3.75.dat
24-3.75.dat
0
0
0
0
0
0
0
7
Casa Info Follows
0
0
0
0
c:\users\gleissnh\nextcloud\flash\matlab\casaxps\res025psmore\01--2.vms
C:\Users\gleissnh\Nextcloud\FLASH\matlab\CasaXPS\coox_new_11.2020updated2022.vms
XPS
24
Al
1486.6
1e+037
1e+037
1e+037
1e+037
1e+037
FAT
1e+037
1e+037
1e+037
1e+037
1e+037
1e+037
1e+037
1e+037
res025psmore

-1
Binding Energy
eV
542.5
-0.2
1
Counts
d
pulse counting
1
1
1e+037
1e+037
1e+037
1e+037
2
ESCAPE DEPTH TYPE
d
1
MFP Exponent
d
0
96
0
1
0.00867572
0.00867572
0.00852418
0.00861889
0.00964179
0.0091114
0.0089788
0.00859995
0.00869466
0.00949025
0.00767176
0.0091114
0.00877043
0.0093766
0.00905457
0.00903563
0.00829687
0.00867572
0.00947131
0.00903563
0.0083537
0.00913034
0.00852418
0.00949025
0.00933871
0.00967968
0.0106836
0.00988805
0.0100017
0.0108541
0.0107594
0.0107026
0.0104374
0.010248
0.00922506
0.00922506
0.00882726
0.00916823
0.00854312
0.00901669
0.00918717
0.00890303
0.00952814
0.00901669
0.00801273
0.0101722
0.0089788
0.00863784
0.00894092
0.00839158
0.00914929
0.00877043
0.0106458
0.0100964
0.0126158
0.0127294
0.0169915
0.0214809
0.0279404
0.0340399
0.0370139
0.0357637
0.0315774
0.0271258
0.0204201
0.0145858
0.0112898
0.0095092
0.00844841
0.00793696
0.00746339
0.00649732
0.00630789
0.00695194
0.00676252
0.00674357
0.00638366
0.00731185
0.00717925
0.00662992
0.00683829
0.00683829
0.00672463
0.00645943
0.00695194
0.00664886
0.0059101
0.00640261
0.00685723
0.00702771
0.0059101
0.00572067
0.00638366
0.00659203
0.00649732
0.00649732
24-2.6.dat
24-2.6.dat
0
0
0
0
0
0
0
7
Casa Info Follows
0
0
0
0
c:\users\gleissnh\nextcloud\flash\matlab\casaxps\res02psmore\01--2.vms
C:\Users\gleissnh\Nextcloud\FLASH\matlab\CasaXPS\coox_new_11.2020updated2022.vms
XPS
24
Al
1486.6
1e+037
1e+037
1e+037
1e+037
1e+037
FAT
1e+037
1e+037
1e+037
1e+037
1e+037
1e+037
1e+037
1e+037
res02psmore

-1
Binding Energy
eV
542.5
-0.2
1
Counts
d
pulse counting
1
1
1e+037
1e+037
1e+037
1e+037
2
ESCAPE DEPTH TYPE
d
1
MFP Exponent
d
0
96
0
1
0.00887364
0.00887364
0.00840894
0.00825404
0.00832042
0.00834255
0.00916132
0.00898429
0.00962602
0.00920558
0.00812127
0.00922771
0.00938261
0.00843107
0.00880726
0.0089179
0.00882939
0.00922771
0.00869661
0.00827617
0.00940474
0.00927196
0.00874087
0.0082983
0.00980305
0.00927196
0.00955964
0.00984731
0.0104005
0.0107546
0.0104227
0.0111972
0.0102235
0.0108652
0.00922771
0.00958177
0.00900642
0.00900642
0.0089179
0.00887364
0.00874087
0.00927196
0.00854171
0.00913919
0.00865236
0.00847533
0.00924983
0.00807701
0.0084532
0.00880726
0.00905067
0.00944899
0.0102456
0.0107988
0.0104005
0.0136756
0.0175481
0.0227927
0.0275282
0.0340341
0.0361584
0.0360478
0.0339234
0.0281699
0.0203364
0.014428
0.0107767
0.00913919
0.00798849
0.00834255
0.00803275
0.0074574
0.00739102
0.00663864
0.00641735
0.00624032
0.00652799
0.00736889
0.00652799
0.00619606
0.00635096
0.00712547
0.00641735
0.00657225
0.00723611
0.0068378
0.0071476
0.00666077
0.00670502
0.00630671
0.00632883
0.00646161
0.00646161
0.00619606
0.00575349
0.00575349
25-10.dat
25-10.dat
0
0
0
0
0
0
0
7
Casa Info Follows
0
0
0
0
c:\users\gleissnh\nextcloud\flash\matlab\casaxps\res05psmore\01--2.vms
C:\Users\gleissnh\Nextcloud\FLASH\matlab\CasaXPS\coox_new_11.2020updated2022.vms
XPS
25
Al
1486.6
1e+037
1e+037
1e+037
1e+037
1e+037
FAT
1e+037
1e+037
1e+037
1e+037
1e+037
1e+037
1e+037
1e+037
0.5psmore

-1
Binding Energy
eV
542.5
-0.2
1
Counts
d
pulse counting
1
1
1e+037
1e+037
1e+037
1e+037
2
ESCAPE DEPTH TYPE
d
1
MFP Exponent
d
0
96
0
1
0.00881217
0.00881217
0.00901976
0.00857345
0.00877066
0.00888483
0.00895749
0.00921697
0.00894711
0.00924811
0.00903014
0.00932077
0.008698
0.00863572
0.00843851
0.0091028
0.00890559
0.00879141
0.00863572
0.00855269
0.00912356
0.00853193
0.00923773
0.00903014
0.00941418
0.00958025
0.00972557
0.0104314
0.0103172
0.0114589
0.0111683
0.0111787
0.0103691
0.00979822
0.00997467
0.00953874
0.00924811
0.00906128
0.00843851
0.00928963
0.00854231
0.00930001
0.00897824
0.00876028
0.00872914
0.00916508
0.00832434
0.00828282
0.00871876
0.00839699
0.00862534
0.00961139
0.00987088
0.0104625
0.011407
0.0140642
0.0164722
0.0219526
0.0281803
0.0326642
0.0373661
0.037501
0.033889
0.0272876
0.019939
0.015154
0.0110957
0.00901976
0.00836586
0.00742132
0.0070269
0.00698539
0.00693349
0.0074317
0.00704766
0.00655983
0.00615503
0.00673628
0.00675704
0.00646641
0.00638338
0.0062692
0.006674
0.00611351
0.0062692
0.00634186
0.00592668
0.00645603
0.00674666
0.00610313
0.00622768
0.00679856
0.00655983
0.00654945
0.00633148
0.00633148
25-4.dat
25-4.dat
0
0
0
0
0
0
0
7
Casa Info Follows
0
0
0
0
c:\users\gleissnh\nextcloud\flash\matlab\casaxps\res025psmore\01--2.vms
C:\Users\gleissnh\Nextcloud\FLASH\matlab\CasaXPS\coox_new_11.2020updated2022.vms
XPS
25
Al
1486.6
1e+037
1e+037
1e+037
1e+037
1e+037
FAT
1e+037
1e+037
1e+037
1e+037
1e+037
1e+037
1e+037
1e+037
res025psmore

-1
Binding Energy
eV
542.5
-0.2
1
Counts
d
pulse counting
1
1
1e+037
1e+037
1e+037
1e+037
2
ESCAPE DEPTH TYPE
d
1
MFP Exponent
d
0
96
0
1
0.00961326
0.00961326
0.00895155
0.00860231
0.00794059
0.00817955
0.00920888
0.0090986
0.0088964
0.00906183
0.00865745
0.00906183
0.00854717
0.00871259
0.00885964
0.0088045
0.00830821
0.00862069
0.00904345
0.00823469
0.00849202
0.00849202
0.00885964
0.00922726
0.00930079
0.00950298
0.00961326
0.00990736
0.0109183
0.0109367
0.011966
0.0105507
0.0101831
0.00972355
0.00972355
0.00933755
0.00908021
0.00871259
0.00952136
0.00827145
0.00895155
0.00863907
0.00854717
0.0088964
0.00904345
0.00884126
0.00876774
0.00856555
0.00953974
0.00893317
0.00876774
0.0100176
0.0098706
0.0105875
0.0110102
0.0133446
0.0168554
0.0227924
0.0265238
0.0336189
0.0381406
0.0364679
0.0340416
0.0267444
0.0207889
0.014668
0.0117271
0.00902507
0.00779354
0.00783031
0.00762812
0.00711345
0.00681935
0.00742592
0.0070583
0.00639659
0.0066723
0.00670907
0.00604735
0.00694802
0.0073524
0.00687449
0.00665392
0.00648849
0.00656202
0.00641497
0.00645173
0.00639659
0.00669068
0.00632306
0.0061944
0.0061944
0.00617602
0.0059003
0.00641497
0.00641497
25-2.8.dat
25-2.8.dat
0
0
0
0
0
0
0
7
Casa Info Follows
0
0
0
0
c:\users\gleissnh\nextcloud\flash\matlab\casaxps\res02psmore\01--2.vms
C:\Users\gleissnh\Nextcloud\FLASH\matlab\CasaXPS\coox_new_11.2020updated2022.vms
XPS
25
Al
1486.6
1e+037
1e+037
1e+037
1e+037
1e+037
FAT
1e+037
1e+037
1e+037
1e+037
1e+037
1e+037
1e+037
1e+037
res02psmore

-1
Binding Energy
eV
542.5
-0.2
1
Counts
d
pulse counting
1
1
1e+037
1e+037
1e+037
1e+037
2
ESCAPE DEPTH TYPE
d
1
MFP Exponent
d
0
96
0
1
0.00815544
0.00815544
0.00895762
0.00982664
0.00877936
0.00980436
0.00953697
0.00906903
0.00826686
0.00900218
0.00904675
0.00935871
0.00864566
0.00933642
0.00869023
0.00824457
0.00826686
0.0091136
0.00844512
0.00940327
0.00951468
0.00864566
0.00942555
0.00940327
0.00940327
0.0104728
0.00926958
0.00929186
0.00989349
0.0104728
0.00971523
0.0108294
0.00971523
0.00964838
0.00953697
0.0096261
0.00924729
0.00975979
0.00920273
0.00922501
0.00869023
0.00840055
0.00909131
0.00857881
0.00913588
0.00955925
0.00851197
0.00882392
0.00915816
0.0086011
0.00906903
0.00967066
0.00926958
0.0100718
0.0106957
0.0141049
0.0160881
0.0209457
0.0276973
0.0326441
0.0380142
0.0365435
0.0348946
0.0275191
0.0202772
0.0149071
0.0107625
0.0100272
0.00788805
0.00828914
0.00688533
0.00643968
0.00701903
0.0069299
0.00721957
0.00690762
0.00695218
0.00670707
0.00659566
0.00668479
0.00619457
0.0064174
0.00664022
0.00704131
0.00668479
0.00621685
0.00619457
0.00632827
0.00655109
0.00606088
0.0062837
0.00610544
0.00581577
0.00746468
0.00666251
0.00666251
26-10.5.dat
26-10.5.dat
0
0
0
0
0
0
0
7
Casa Info Follows
0
0
0
0
c:\users\gleissnh\nextcloud\flash\matlab\casaxps\res05psmore\01--2.vms
C:\Users\gleissnh\Nextcloud\FLASH\matlab\CasaXPS\coox_new_11.2020updated2022.vms
XPS
26
Al
1486.6
1e+037
1e+037
1e+037
1e+037
1e+037
FAT
1e+037
1e+037
1e+037
1e+037
1e+037
1e+037
1e+037
1e+037
0.5psmore

-1
Binding Energy
eV
542.5
-0.2
1
Counts
d
pulse counting
1
1
1e+037
1e+037
1e+037
1e+037
2
ESCAPE DEPTH TYPE
d
1
MFP Exponent
d
0
96
0
1
0.0088382
0.0088382
0.00899218
0.00898191
0.00873555
0.00925907
0.00925907
0.00874582
0.00928986
0.00914615
0.00919748
0.00949517
0.00851999
0.00857131
0.00880741
0.00855078
0.00901271
0.00884847
0.00836601
0.00880741
0.00853025
0.00921801
0.00918721
0.00955676
0.00913589
0.0090743
0.009721
0.00949517
0.0103164
0.0109015
0.0106038
0.0104498
0.0107064
0.0100392
0.00949517
0.00940278
0.00877661
0.00943357
0.00932066
0.00881767
0.00853025
0.00851999
0.00915642
0.008869
0.00895112
0.00899218
0.00891006
0.00876635
0.0084584
0.00902297
0.00891006
0.00889979
0.00994683
0.0102753
0.0126671
0.0130161
0.0165678
0.0215669
0.0268841
0.0331869
0.0367797
0.0384118
0.0319756
0.0265454
0.0206225
0.0146995
0.0112608
0.00952596
0.00862264
0.00784249
0.00775011
0.00673387
0.00683652
0.00693917
0.00663122
0.00724712
0.00687758
0.00620009
0.00640539
0.00710341
0.00720606
0.00704182
0.00673387
0.00671334
0.00664148
0.00671334
0.00688784
0.0065491
0.00653883
0.00632327
0.00659016
0.0059024
0.00642592
0.00621035
0.00598452
0.00598452
26-4.25.dat
26-4.25.dat
0
0
0
0
0
0
0
7
Casa Info Follows
0
0
0
0
c:\users\gleissnh\nextcloud\flash\matlab\casaxps\res025psmore\01--2.vms
C:\Users\gleissnh\Nextcloud\FLASH\matlab\CasaXPS\coox_new_11.2020updated2022.vms
XPS
26
Al
1486.6
1e+037
1e+037
1e+037
1e+037
1e+037
FAT
1e+037
1e+037
1e+037
1e+037
1e+037
1e+037
1e+037
1e+037
res025psmore

-1
Binding Energy
eV
542.5
-0.2
1
Counts
d
pulse counting
1
1
1e+037
1e+037
1e+037
1e+037
2
ESCAPE DEPTH TYPE
d
1
MFP Exponent
d
0
96
0
1
0.00889944
0.00889944
0.00872863
0.00891652
0.0086603
0.00886528
0.00907026
0.0091215
0.00905317
0.00877987
0.00835283
0.00826743
0.00879695
0.00854073
0.00872863
0.00891652
0.00770374
0.00867738
0.00908734
0.00944605
0.00886528
0.00896777
0.0093948
0.0089336
0.00932648
0.00963394
0.00982184
0.00968519
0.0102489
0.0111371
0.0116325
0.0103514
0.0107272
0.0103684
0.010266
0.00889944
0.00948021
0.00927523
0.00876279
0.00953146
0.00948021
0.00889944
0.00895069
0.00942897
0.00901901
0.00859198
0.00888236
0.00929232
0.00927523
0.00876279
0.00949729
0.00944605
0.00983892
0.0103001
0.0116325
0.013426
0.016347
0.0208906
0.0274157
0.0331722
0.0366568
0.0369472
0.032506
0.027057
0.0200707
0.0159199
0.0106076
0.00889944
0.00845532
0.00732795
0.00772082
0.00722546
0.00715713
0.00729378
0.00661053
0.00616641
0.00683258
0.00664469
0.00674718
0.00638847
0.00676426
0.00724254
0.00664469
0.00620057
0.00667885
0.00606392
0.00652512
0.00630306
0.00623473
0.00710589
0.0065422
0.00572229
0.00664469
0.00649096
0.00611516
0.00611516
26-3.dat
26-3.dat
0
0
0
0
0
0
0
7
Casa Info Follows
0
0
0
0
c:\users\gleissnh\nextcloud\flash\matlab\casaxps\res02psmore\01--2.vms
C:\Users\gleissnh\Nextcloud\FLASH\matlab\CasaXPS\coox_new_11.2020updated2022.vms
XPS
26
Al
1486.6
1e+037
1e+037
1e+037
1e+037
1e+037
FAT
1e+037
1e+037
1e+037
1e+037
1e+037
1e+037
1e+037
1e+037
res02psmore

-1
Binding Energy
eV
542.5
-0.2
1
Counts
d
pulse counting
1
1
1e+037
1e+037
1e+037
1e+037
2
ESCAPE DEPTH TYPE
d
1
MFP Exponent
d
0
96
0
1
0.00896356
0.00896356
0.00861159
0.00884624
0.0088697
0.00931553
0.00950325
0.00891663
0.00945632
0.00915128
0.00875238
0.00971443
0.00894009
0.00854119
0.00889316
0.00858812
0.00875238
0.00964404
0.00837694
0.00830654
0.00863505
0.00865852
0.00811883
0.0101133
0.00910435
0.00905742
0.00950325
0.00947979
0.0104184
0.0107938
0.0102072
0.0107469
0.010653
0.0105357
0.00980829
0.00889316
0.00931553
0.00990215
0.00905742
0.0088697
0.00870545
0.00849426
0.00896356
0.00884624
0.00929207
0.00969097
0.00774339
0.0088697
0.00891663
0.00854119
0.00809536
0.00952671
0.0100195
0.0104888
0.0120609
0.0128353
0.0162142
0.0214938
0.0267968
0.0332027
0.0371683
0.0361358
0.0332731
0.0278058
0.0194523
0.0147828
0.0118028
0.00849426
0.00830654
0.00771992
0.00797804
0.00701598
0.00692212
0.00757914
0.00675787
0.00729756
0.00746181
0.00624164
0.00624164
0.0071333
0.00715677
0.00612432
0.00631204
0.00715677
0.00675787
0.00635896
0.00671094
0.00682826
0.00694559
0.00649975
0.00668747
0.00603046
0.00668747
0.00628857
0.00605392
0.00605392
27-11.dat
27-11.dat
0
0
0
0
0
0
0
7
Casa Info Follows
0
0
0
0
c:\users\gleissnh\nextcloud\flash\matlab\casaxps\res05psmore\01--2.vms
C:\Users\gleissnh\Nextcloud\FLASH\matlab\CasaXPS\coox_new_11.2020updated2022.vms
XPS
27
Al
1486.6
1e+037
1e+037
1e+037
1e+037
1e+037
FAT
1e+037
1e+037
1e+037
1e+037
1e+037
1e+037
1e+037
1e+037
0.5psmore

-1
Binding Energy
eV
542.5
-0.2
1
Counts
d
pulse counting
1
1
1e+037
1e+037
1e+037
1e+037
2
ESCAPE DEPTH TYPE
d
1
MFP Exponent
d
0
96
0
1
0.00870247
0.00870247
0.00872282
0.00933352
0.00917067
0.00879407
0.00857015
0.00909942
0.00838694
0.00893657
0.00907907
0.00908924
0.00825462
0.00850908
0.00883479
0.00902817
0.00875336
0.00899764
0.00902817
0.00903835
0.00885514
0.009018
0.00929281
0.00881443
0.00938441
0.00969994
0.0102292
0.00979155
0.0105956
0.010616
0.0105651
0.0110129
0.0105956
0.00990351
0.0103514
0.00904853
0.00933352
0.00960834
0.00900782
0.00844801
0.00882461
0.00894675
0.008733
0.00906889
0.00905871
0.0084989
0.00872282
0.0084073
0.00813248
0.00902817
0.00931317
0.00917067
0.00956762
0.0105651
0.011471
0.0133132
0.0169469
0.0210284
0.0267893
0.0327946
0.0379651
0.0368862
0.0334256
0.0274204
0.0195933
0.0145041
0.0112878
0.0098119
0.00833605
0.00742
0.00724697
0.00707394
0.00673805
0.00673805
0.00688055
0.00676859
0.00674823
0.00694162
0.00664645
0.00650395
0.00646324
0.00659555
0.00671769
0.0070434
0.00654466
0.00682966
0.00659555
0.00707394
0.00637163
0.0060561
0.0061986
0.00655484
0.00636145
0.00641234
0.00682966
0.00682966
27-4.5.dat
27-4.5.dat
0
0
0
0
0
0
0
7
Casa Info Follows
0
0
0
0
c:\users\gleissnh\nextcloud\flash\matlab\casaxps\res025psmore\01--2.vms
C:\Users\gleissnh\Nextcloud\FLASH\matlab\CasaXPS\coox_new_11.2020updated2022.vms
XPS
27
Al
1486.6
1e+037
1e+037
1e+037
1e+037
1e+037
FAT
1e+037
1e+037
1e+037
1e+037
1e+037
1e+037
1e+037
1e+037
res025psmore

-1
Binding Energy
eV
542.5
-0.2
1
Counts
d
pulse counting
1
1
1e+037
1e+037
1e+037
1e+037
2
ESCAPE DEPTH TYPE
d
1
MFP Exponent
d
0
96
0
1
0.00906016
0.00906016
0.00913136
0.00877536
0.00948736
0.00866857
0.00852617
0.00872197
0.00952296
0.00870417
0.00893556
0.00891776
0.00879316
0.00906016
0.00799217
0.00872197
0.00815237
0.00849057
0.00861517
0.00925596
0.00827697
0.00811677
0.00927376
0.00861517
0.00897116
0.00955856
0.00952296
0.00993236
0.00973656
0.0110182
0.0106088
0.0112674
0.00978996
0.00955856
0.00911356
0.00952296
0.00895336
0.00852617
0.00952296
0.00838377
0.00902456
0.00861517
0.00962976
0.00959416
0.00966536
0.00927376
0.00895336
0.00817017
0.00840157
0.00850837
0.00907796
0.00966536
0.00925596
0.010146
0.0116946
0.0139551
0.0171591
0.0212353
0.0277145
0.0331257
0.0379316
0.0373798
0.0349591
0.0272873
0.0204877
0.0153079
0.011036
0.00923816
0.00804557
0.00847277
0.00751157
0.00678177
0.00720897
0.00688857
0.00713777
0.00655037
0.00671057
0.00651477
0.00674617
0.00628337
0.00601638
0.00656817
0.00647917
0.00649697
0.00729797
0.00617658
0.00704877
0.00635457
0.00672837
0.00655037
0.00622998
0.00646137
0.00598078
0.00669277
0.00635457
0.00635457
27-3.2.dat
27-3.2.dat
0
0
0
0
0
0
0
7
Casa Info Follows
0
0
0
0
c:\users\gleissnh\nextcloud\flash\matlab\casaxps\res02psmore\01--2.vms
C:\Users\gleissnh\Nextcloud\FLASH\matlab\CasaXPS\coox_new_11.2020updated2022.vms
XPS
27
Al
1486.6
1e+037
1e+037
1e+037
1e+037
1e+037
FAT
1e+037
1e+037
1e+037
1e+037
1e+037
1e+037
1e+037
1e+037
res02psmore

-1
Binding Energy
eV
542.5
-0.2
1
Counts
d
pulse counting
1
1
1e+037
1e+037
1e+037
1e+037
2
ESCAPE DEPTH TYPE
d
1
MFP Exponent
d
0
96
0
1
0.00904423
0.00904423
0.00871449
0.00944463
0.00911489
0.00911489
0.00951529
0.00833765
0.00899713
0.00864384
0.00906778
0.00871449
0.00862028
0.00873805
0.00956239
0.00854963
0.00854963
0.00932686
0.00887936
0.00883226
0.00944463
0.00817278
0.00918555
0.00899713
0.00859673
0.00932686
0.00935042
0.0105281
0.0108342
0.0112111
0.0105987
0.00998634
0.0101983
0.0106694
0.00904423
0.0096095
0.00887936
0.0087616
0.00845541
0.0096095
0.00937397
0.00968015
0.00843186
0.00949173
0.00852607
0.00869094
0.00862028
0.0083612
0.00885581
0.00781949
0.00883226
0.00906778
0.00951529
0.0103867
0.0111169
0.0131895
0.0166282
0.0203966
0.0258373
0.0325498
0.0381318
0.0372604
0.0336332
0.0275331
0.0200904
0.0157096
0.0119177
0.00913844
0.00871449
0.00833765
0.00730133
0.00633567
0.00680673
0.0070187
0.00694804
0.00694804
0.00732489
0.00579396
0.00675962
0.00638278
0.00642988
0.00647699
0.00685383
0.00737199
0.00718357
0.00581751
0.00673607
0.00727778
0.00574686
0.00626501
0.00666541
0.00661831
0.00675962
0.00683028
0.00661831
0.00661831
28-11.5.dat
28-11.5.dat
0
0
0
0
0
0
0
7
Casa Info Follows
0
0
0
0
c:\users\gleissnh\nextcloud\flash\matlab\casaxps\res05psmore\01--2.vms
C:\Users\gleissnh\Nextcloud\FLASH\matlab\CasaXPS\coox_new_11.2020updated2022.vms
XPS
28
Al
1486.6
1e+037
1e+037
1e+037
1e+037
1e+037
FAT
1e+037
1e+037
1e+037
1e+037
1e+037
1e+037
1e+037
1e+037
0.5psmore

-1
Binding Energy
eV
542.5
-0.2
1
Counts
d
pulse counting
1
1
1e+037
1e+037
1e+037
1e+037
2
ESCAPE DEPTH TYPE
d
1
MFP Exponent
d
0
96
0
1
0.00877412
0.00877412
0.00905481
0.00890926
0.00855581
0.00910679
0.00880531
0.00834789
0.00858699
0.00884689
0.00845185
0.00910679
0.00870135
0.00851422
0.00859739
0.00871174
0.00821274
0.00949143
0.00859739
0.00897164
0.00912758
0.00939787
0.00894045
0.00891966
0.0095642
0.00974093
0.010032
0.00978252
0.0107285
0.010978
0.0106142
0.0105622
0.0107389
0.0101464
0.0095746
0.00949143
0.00935629
0.00954341
0.0093147
0.00876372
0.00824393
0.00859739
0.00884689
0.00895085
0.00902362
0.00841026
0.00833749
0.00868056
0.00863897
0.00884689
0.00853501
0.00923154
0.00967856
0.0104894
0.0113315
0.013525
0.0169973
0.0214779
0.0273515
0.0328822
0.0371653
0.0374355
0.0329965
0.0267694
0.0200225
0.0152404
0.0114043
0.00962658
0.00862858
0.00773453
0.00758899
0.00685088
0.00691326
0.00675732
0.00678851
0.00667415
0.00668455
0.00643505
0.00664296
0.00664296
0.00685088
0.00677811
0.00637267
0.00669494
0.00660138
0.00685088
0.00674692
0.00617515
0.00593604
0.00663257
0.00683009
0.00665336
0.00690286
0.00659098
0.00693405
0.00693405
28-4.75.dat
28-4.75.dat
0
0
0
0
0
0
0
7
Casa Info Follows
0
0
0
0
c:\users\gleissnh\nextcloud\flash\matlab\casaxps\res025psmore\01--2.vms
C:\Users\gleissnh\Nextcloud\FLASH\matlab\CasaXPS\coox_new_11.2020updated2022.vms
XPS
28
Al
1486.6
1e+037
1e+037
1e+037
1e+037
1e+037
FAT
1e+037
1e+037
1e+037
1e+037
1e+037
1e+037
1e+037
1e+037
res025psmore

-1
Binding Energy
eV
542.5
-0.2
1
Counts
d
pulse counting
1
1
1e+037
1e+037
1e+037
1e+037
2
ESCAPE DEPTH TYPE
d
1
MFP Exponent
d
0
96
0
1
0.00846942
0.00846942
0.0092694
0.00878246
0.00961722
0.00874767
0.00961722
0.00867811
0.00843464
0.00904332
0.00925201
0.00864333
0.00846942
0.00838246
0.00878246
0.00879985
0.0086955
0.00838246
0.00951288
0.00902593
0.00895637
0.00933897
0.00942592
0.00881724
0.00902593
0.00968679
0.00867811
0.0105737
0.0100172
0.0106433
0.0110259
0.0109737
0.0107998
0.00977374
0.00994765
0.00961722
0.00886941
0.0086955
0.00895637
0.00873028
0.00860855
0.00878246
0.00899115
0.00893898
0.00836507
0.00893898
0.00813899
0.00939114
0.00843464
0.00848681
0.00932158
0.00916506
0.010052
0.0110955
0.0120867
0.0129911
0.016278
0.0212344
0.0262778
0.0342081
0.0371994
0.0375993
0.0338777
0.0261387
0.020904
0.014678
0.0118607
0.00937375
0.00813899
0.00796508
0.00735639
0.00688684
0.0071477
0.00692162
0.00667814
0.00679988
0.00669554
0.00646945
0.0063825
0.00697379
0.00679988
0.00610424
0.0065738
0.00725205
0.00639989
0.00606946
0.00639989
0.00648684
0.00622598
0.00582599
0.00636511
0.00692162
0.00683466
0.0059825
0.0071477
0.0071477
28-3.4.dat
28-3.4.dat
0
0
0
0
0
0
0
7
Casa Info Follows
0
0
0
0
c:\users\gleissnh\nextcloud\flash\matlab\casaxps\res02psmore\01--2.vms
C:\Users\gleissnh\Nextcloud\FLASH\matlab\CasaXPS\coox_new_11.2020updated2022.vms
XPS
28
Al
1486.6
1e+037
1e+037
1e+037
1e+037
1e+037
FAT
1e+037
1e+037
1e+037
1e+037
1e+037
1e+037
1e+037
1e+037
res02psmore

-1
Binding Energy
eV
542.5
-0.2
1
Counts
d
pulse counting
1
1
1e+037
1e+037
1e+037
1e+037
2
ESCAPE DEPTH TYPE
d
1
MFP Exponent
d
0
96
0
1
0.00814885
0.00814885
0.00913801
0.00906736
0.00885539
0.00840791
0.00925577
0.00876119
0.00909091
0.00892605
0.0075365
0.00880829
0.0089496
0.00902025
0.00958549
0.00871408
0.00906736
0.00951484
0.00824305
0.0089025
0.00942063
0.00906736
0.0089025
0.00975035
0.00960904
0.00871408
0.00916156
0.0112106
0.0106689
0.0100565
0.0109044
0.0113048
0.0102685
0.00939708
0.00873764
0.0101978
0.00906736
0.00934998
0.00939708
0.00927932
0.00923222
0.00866698
0.00880829
0.0089496
0.00946773
0.00909091
0.0089967
0.00833726
0.00838436
0.00897315
0.00956194
0.00970325
0.0100565
0.00996232
0.0116109
0.013024
0.0158031
0.0208431
0.0260716
0.0325012
0.0371173
0.0368582
0.0329251
0.0268488
0.0204663
0.0154263
0.0115167
0.00913801
0.00873764
0.00814885
0.00791333
0.00664154
0.0073952
0.00621762
0.00647668
0.00668865
0.00654734
0.00720678
0.00697127
0.00638248
0.00697127
0.00668865
0.00741875
0.0060292
0.00572303
0.00680641
0.00685351
0.00690061
0.00642958
0.00635893
0.00678285
0.00678285
0.00664154
0.00685351
0.00624117
0.00624117
29-12.dat
29-12.dat
0
0
0
0
0
0
0
7
Casa Info Follows
0
0
0
0
c:\users\gleissnh\nextcloud\flash\matlab\casaxps\res05psmore\01--2.vms
C:\Users\gleissnh\Nextcloud\FLASH\matlab\CasaXPS\coox_new_11.2020updated2022.vms
XPS
29
Al
1486.6
1e+037
1e+037
1e+037
1e+037
1e+037
FAT
1e+037
1e+037
1e+037
1e+037
1e+037
1e+037
1e+037
1e+037
0.5psmore

-1
Binding Energy
eV
542.5
-0.2
1
Counts
d
pulse counting
1
1
1e+037
1e+037
1e+037
1e+037
2
ESCAPE DEPTH TYPE
d
1
MFP Exponent
d
0
96
0
1
0.00882551
0.00882551
0.00859815
0.00920787
0.00881517
0.00918721
0.00929055
0.00886684
0.00832946
0.00918721
0.00890818
0.00832946
0.00922854
0.00897019
0.00886684
0.00911487
0.00875316
0.00914587
0.0091252
0.00875316
0.00899085
0.00906319
0.00881517
0.00906319
0.00911487
0.00933189
0.00966258
0.0103446
0.0101586
0.0106443
0.0115228
0.0113781
0.0106857
0.010014
0.0101173
0.00884617
0.00925955
0.00859815
0.00859815
0.00898052
0.00850514
0.00897019
0.00931122
0.00877383
0.00866016
0.0084328
0.00869116
0.00870149
0.00818478
0.00826745
0.00882551
0.00966258
0.00960058
0.010479
0.0121842
0.0137446
0.0169379
0.0212163
0.0271482
0.0334108
0.0379373
0.0364078
0.0342169
0.0275513
0.0198316
0.0151088
0.0110681
0.00919754
0.00836046
0.00719268
0.00688265
0.00742004
0.00667597
0.00648995
0.00673797
0.00683098
0.00695499
0.00720302
0.00677931
0.00622126
0.00678965
0.00658296
0.00623159
0.00637627
0.00647962
0.00689299
0.00673797
0.00633494
0.00659329
0.00626259
0.00648995
0.0063556
0.0059319
0.00656229
0.00654162
0.00654162
29-5.dat
29-5.dat
0
0
0
0
0
0
0
7
Casa Info Follows
0
0
0
0
c:\users\gleissnh\nextcloud\flash\matlab\casaxps\res025psmore\01--2.vms
C:\Users\gleissnh\Nextcloud\FLASH\matlab\CasaXPS\coox_new_11.2020updated2022.vms
XPS
29
Al
1486.6
1e+037
1e+037
1e+037
1e+037
1e+037
FAT
1e+037
1e+037
1e+037
1e+037
1e+037
1e+037
1e+037
1e+037
res025psmore

-1
Binding Energy
eV
542.5
-0.2
1
Counts
d
pulse counting
1
1
1e+037
1e+037
1e+037
1e+037
2
ESCAPE DEPTH TYPE
d
1
MFP Exponent
d
0
96
0
1
0.00843167
0.00843167
0.00921953
0.00920276
0.00900161
0.00888427
0.00935363
0.00913571
0.00809642
0.00937039
0.00876693
0.00928658
0.00812994
0.0085993
0.00841491
0.00866635
0.00799584
0.00895132
0.00863283
0.00935363
0.00913571
0.00881722
0.00915247
0.00880046
0.00942068
0.00982299
0.00947097
0.0103426
0.0103091
0.0100074
0.0106276
0.0109964
0.0107282
0.0106444
0.00994032
0.00906866
0.00958831
0.00908542
0.00921953
0.00880046
0.00794555
0.00853225
0.00883398
0.0087334
0.00937039
0.00975593
0.00885074
0.00888427
0.00824728
0.00898485
0.00896808
0.00836462
0.00960507
0.0106276
0.011868
0.0128738
0.0165113
0.0210205
0.0271222
0.0332238
0.0370625
0.0378671
0.0333579
0.0274909
0.0214396
0.0148686
0.0120692
0.00975593
0.00836462
0.00779469
0.00732533
0.00722476
0.00665482
0.00693979
0.00655424
0.00683921
0.00621899
0.0064369
0.0059005
0.00647043
0.00712418
0.00660453
0.00719123
0.00663806
0.00663806
0.0063028
0.00660453
0.00663806
0.00638662
0.00709065
0.00687274
0.00642014
0.0063028
0.00611841
0.00610165
0.00610165
29-3.6.dat
29-3.6.dat
0
0
0
0
0
0
0
7
Casa Info Follows
0
0
0
0
c:\users\gleissnh\nextcloud\flash\matlab\casaxps\res02psmore\01--2.vms
C:\Users\gleissnh\Nextcloud\FLASH\matlab\CasaXPS\coox_new_11.2020updated2022.vms
XPS
29
Al
1486.6
1e+037
1e+037
1e+037
1e+037
1e+037
FAT
1e+037
1e+037
1e+037
1e+037
1e+037
1e+037
1e+037
1e+037
res02psmore

-1
Binding Energy
eV
542.5
-0.2
1
Counts
d
pulse counting
1
1
1e+037
1e+037
1e+037
1e+037
2
ESCAPE DEPTH TYPE
d
1
MFP Exponent
d
0
96
0
1
0.00834155
0.00834155
0.00915887
0.00932715
0.00850982
0.00858194
0.00908676
0.00920695
0.00935119
0.00992812
0.00783673
0.00927907
0.0081252
0.00903868
0.00896656
0.0091108
0.00915887
0.00817327
0.00939926
0.00949542
0.00802904
0.00879829
0.00896656
0.00920695
0.0091108
0.00923099
0.00983197
0.00925503
0.0107935
0.0106012
0.0108416
0.0111541
0.0105772
0.0105291
0.00920695
0.00951946
0.00848578
0.00937523
0.0091108
0.00836559
0.00889444
0.00925503
0.00925503
0.00956754
0.00872617
0.00939926
0.00961562
0.0084377
0.00863002
0.00889444
0.00937523
0.00906272
0.0109618
0.0103368
0.0112983
0.0128128
0.0158898
0.0212505
0.0276449
0.032645
0.0370442
0.0370442
0.0337027
0.0268756
0.0202168
0.0149282
0.012308
0.010481
0.00819731
0.0074521
0.00740402
0.00692324
0.00716363
0.00656266
0.00740402
0.0065867
0.0070194
0.00656266
0.00656266
0.00656266
0.00721171
0.00692324
0.00641842
0.00552898
0.00641842
0.00663477
0.00555302
0.00697132
0.00625015
0.00692324
0.00550494
0.00581745
0.00584149
0.00680305
0.00641842
0.00641842
30-12.5.dat
30-12.5.dat
0
0
0
0
0
0
0
7
Casa Info Follows
0
0
0
0
c:\users\gleissnh\nextcloud\flash\matlab\casaxps\res05psmore\01--2.vms
C:\Users\gleissnh\Nextcloud\FLASH\matlab\CasaXPS\coox_new_11.2020updated2022.vms
XPS
30
Al
1486.6
1e+037
1e+037
1e+037
1e+037
1e+037
FAT
1e+037
1e+037
1e+037
1e+037
1e+037
1e+037
1e+037
1e+037
0.5psmore

-1
Binding Energy
eV
542.5
-0.2
1
Counts
d
pulse counting
1
1
1e+037
1e+037
1e+037
1e+037
2
ESCAPE DEPTH TYPE
d
1
MFP Exponent
d
0
96
0
1
0.00872384
0.00872384
0.00909045
0.0090238
0.00875717
0.00857386
0.00916544
0.00948207
0.00878216
0.00873217
0.00900713
0.0087405
0.00886548
0.00872384
0.00858219
0.00869051
0.0085072
0.00846554
0.00867384
0.0094654
0.00878216
0.00891548
0.00898214
0.00899047
0.00944874
0.00979036
0.0094904
0.0102986
0.0105236
0.0106736
0.0110069
0.010182
0.0110902
0.0107652
0.0100487
0.00981536
0.00869884
0.00909879
0.00901546
0.00859885
0.00870717
0.00911545
0.00858219
0.00903213
0.00854886
0.00869051
0.00867384
0.00872384
0.00869884
0.00788228
0.00855719
0.00909879
0.00911545
0.0107319
0.0116901
0.0132649
0.0167144
0.0206139
0.027188
0.0333206
0.0374783
0.0377616
0.0334789
0.0275963
0.0206306
0.0147397
0.0115068
0.0100237
0.00788228
0.00774063
0.00751566
0.00733236
0.0067741
0.00723237
0.00709072
0.00675743
0.00692408
0.00656579
0.00641581
0.00666578
0.00640748
0.00659079
0.00624083
0.00699907
0.00648247
0.00689075
0.00682409
0.00656579
0.0064658
0.00619917
0.00617418
0.00639081
0.00654913
0.00661578
0.00627416
0.00627416
30-5.25.dat
30-5.25.dat
0
0
0
0
0
0
0
7
Casa Info Follows
0
0
0
0
c:\users\gleissnh\nextcloud\flash\matlab\casaxps\res025psmore\01--2.vms
C:\Users\gleissnh\Nextcloud\FLASH\matlab\CasaXPS\coox_new_11.2020updated2022.vms
XPS
30
Al
1486.6
1e+037
1e+037
1e+037
1e+037
1e+037
FAT
1e+037
1e+037
1e+037
1e+037
1e+037
1e+037
1e+037
1e+037
res025psmore

-1
Binding Energy
eV
542.5
-0.2
1
Counts
d
pulse counting
1
1
1e+037
1e+037
1e+037
1e+037
2
ESCAPE DEPTH TYPE
d
1
MFP Exponent
d
0
96
0
1
0.00936575
0.00936575
0.00849045
0.00878805
0.0095058
0.00919069
0.00889309
0.00954082
0.0094883
0.00829788
0.00915568
0.00852546
0.00903314
0.00801779
0.00947079
0.00847294
0.00838541
0.00873554
0.00954082
0.00801779
0.00924321
0.00903314
0.00896311
0.00975089
0.00943578
0.00938326
0.00962835
0.00954082
0.00982091
0.0102936
0.0106087
0.0112039
0.0110463
0.0104511
0.00931324
0.0092082
0.00887558
0.00875304
0.00878805
0.00906815
0.00882307
0.00875304
0.00859549
0.00915568
0.00866551
0.00856047
0.00791275
0.00971588
0.00815783
0.00894561
0.0089106
0.0094883
0.00910316
0.0105387
0.0118341
0.0133221
0.0170859
0.0204471
0.0269244
0.0325088
0.0362026
0.0369028
0.0338918
0.0290951
0.0204471
0.015843
0.0106612
0.00982091
0.00877055
0.00861299
0.00770268
0.00659979
0.00687989
0.00666982
0.00682737
0.00635471
0.00687989
0.0074926
0.00659979
0.00673984
0.00701994
0.00637221
0.00647725
0.00694992
0.00591706
0.0066173
0.00672234
0.0069149
0.00563696
0.00610962
0.00630219
0.00638972
0.0066173
0.00558444
0.0066173
0.0066173
30-3.8.dat
30-3.8.dat
0
0
0
0
0
0
0
7
Casa Info Follows
0
0
0
0
c:\users\gleissnh\nextcloud\flash\matlab\casaxps\res02psmore\01--2.vms
C:\Users\gleissnh\Nextcloud\FLASH\matlab\CasaXPS\coox_new_11.2020updated2022.vms
XPS
30
Al
1486.6
1e+037
1e+037
1e+037
1e+037
1e+037
FAT
1e+037
1e+037
1e+037
1e+037
1e+037
1e+037
1e+037
1e+037
res02psmore

-1
Binding Energy
eV
542.5
-0.2
1
Counts
d
pulse counting
1
1
1e+037
1e+037
1e+037
1e+037
2
ESCAPE DEPTH TYPE
d
1
MFP Exponent
d
0
96
0
1
0.00905286
0.00905286
0.00830041
0.00837096
0.00987585
0.00891178
0.00853555
0.00879421
0.00851204
0.00921746
0.00771257
0.00921746
0.00879421
0.00900583
0.00888826
0.0089588
0.00837096
0.00926448
0.00954665
0.0094526
0.00865312
0.00881772
0.00851204
0.00900583
0.0091234
0.00987585
0.0105342
0.0103226
0.0099699
0.0114983
0.0118275
0.010111
0.0102521
0.0104872
0.00961719
0.00942908
0.00924097
0.00877069
0.00799473
0.00924097
0.00935854
0.00867664
0.00954665
0.00841798
0.0082769
0.0103226
0.00893529
0.00858258
0.00870015
0.00792419
0.00867664
0.0091234
0.0107459
0.0101345
0.0127916
0.0121802
0.0166008
0.0217504
0.0275113
0.033813
0.0371285
0.0357882
0.0318143
0.0274878
0.0208568
0.0146257
0.0112397
0.00905286
0.00855907
0.00818284
0.00778311
0.00604308
0.00597254
0.00728932
0.00667795
0.00632524
0.00606659
0.00773608
0.00684255
0.00688958
0.00681904
0.00656038
0.00670147
0.00686606
0.00719526
0.0065839
0.00616065
0.0064193
0.00677201
0.00691309
0.00597254
0.0062547
0.00679552
0.00620767
0.00611362
0.00611362
31-13.dat
31-13.dat
0
0
0
0
0
0
0
7
Casa Info Follows
0
0
0
0
c:\users\gleissnh\nextcloud\flash\matlab\casaxps\res05psmore\01--2.vms
C:\Users\gleissnh\Nextcloud\FLASH\matlab\CasaXPS\coox_new_11.2020updated2022.vms
XPS
31
Al
1486.6
1e+037
1e+037
1e+037
1e+037
1e+037
FAT
1e+037
1e+037
1e+037
1e+037
1e+037
1e+037
1e+037
1e+037
0.5psmore

-1
Binding Energy
eV
542.5
-0.2
1
Counts
d
pulse counting
1
1
1e+037
1e+037
1e+037
1e+037
2
ESCAPE DEPTH TYPE
d
1
MFP Exponent
d
0
96
0
1
0.00809584
0.00809584
0.0092539
0.00892754
0.00926443
0.00893807
0.0086854
0.00922231
0.00866434
0.00913809
0.00896965
0.00949604
0.00826429
0.00908545
0.00881173
0.00872751
0.00871698
0.00802215
0.00871698
0.00892754
0.00876962
0.00863276
0.00879068
0.00934865
0.00940129
0.00967501
0.00932759
0.00941181
0.010054
0.010612
0.0107488
0.0111489
0.0105278
0.0104541
0.0101803
0.00948551
0.0100751
0.00870645
0.00890648
0.00874857
0.00863276
0.00883279
0.00872751
0.00930654
0.00912756
0.00932759
0.0086117
0.00869593
0.00895912
0.00869593
0.0089907
0.00927495
0.00953815
0.0109068
0.0122333
0.0134755
0.0156232
0.0206239
0.0264773
0.0335204
0.0372472
0.0374999
0.034689
0.0272564
0.0205607
0.0149705
0.0111805
0.0093697
0.00818007
0.00788529
0.00739048
0.0070536
0.00674829
0.00680093
0.00685357
0.00683251
0.00687462
0.00643246
0.00646404
0.00728521
0.00671671
0.00682199
0.00726415
0.00683251
0.00566393
0.00671671
0.00664301
0.00644299
0.00633771
0.00662196
0.0062219
0.00632718
0.00621138
0.00654826
0.0062219
0.0062219
31-5.5.dat
31-5.5.dat
0
0
0
0
0
0
0
7
Casa Info Follows
0
0
0
0
c:\users\gleissnh\nextcloud\flash\matlab\casaxps\res025psmore\01--2.vms
C:\Users\gleissnh\Nextcloud\FLASH\matlab\CasaXPS\coox_new_11.2020updated2022.vms
XPS
31
Al
1486.6
1e+037
1e+037
1e+037
1e+037
1e+037
FAT
1e+037
1e+037
1e+037
1e+037
1e+037
1e+037
1e+037
1e+037
res025psmore

-1
Binding Energy
eV
542.5
-0.2
1
Counts
d
pulse counting
1
1
1e+037
1e+037
1e+037
1e+037
2
ESCAPE DEPTH TYPE
d
1
MFP Exponent
d
0
96
0
1
0.00932924
0.00932924
0.00816081
0.00812429
0.00852594
0.00956658
0.00901888
0.00901888
0.00890934
0.00874503
0.00825209
0.00890934
0.00883631
0.00889108
0.0084164
0.00859897
0.00827035
0.0087998
0.00890934
0.0090919
0.00878154
0.0092197
0.0096031
0.00832512
0.00905539
0.00859897
0.00967612
0.0106255
0.010096
0.0112097
0.0111002
0.0109724
0.0103699
0.00953007
0.0092197
0.0106803
0.00870851
0.00885457
0.0085442
0.00931099
0.00836163
0.00971264
0.00916493
0.00795998
0.00881805
0.00940227
0.00901888
0.00932924
0.00889108
0.00932924
0.00954833
0.00967612
0.00918319
0.00938401
0.0116113
0.0135831
0.0158652
0.0212327
0.0269288
0.0323146
0.0363494
0.0376273
0.0340307
0.0271844
0.0210501
0.0159382
0.0113192
0.010023
0.00803301
0.00721145
0.00759484
0.00686457
0.00821558
0.0068098
0.00646292
0.00726622
0.00715668
0.00589696
0.00715668
0.00728448
0.0068098
0.00602476
0.00673677
0.00697411
0.00659072
0.00611604
0.00675503
0.0062621
0.00640815
0.00617081
0.00624384
0.00664549
0.00611604
0.00638989
0.00638989
0.00638989
31-4.dat
31-4.dat
0
0
0
0
0
0
0
7
Casa Info Follows
0
0
0
0
c:\users\gleissnh\nextcloud\flash\matlab\casaxps\res02psmore\01--2.vms
C:\Users\gleissnh\Nextcloud\FLASH\matlab\CasaXPS\coox_new_11.2020updated2022.vms
XPS
31
Al
1486.6
1e+037
1e+037
1e+037
1e+037
1e+037
FAT
1e+037
1e+037
1e+037
1e+037
1e+037
1e+037
1e+037
1e+037
res02psmore

-1
Binding Energy
eV
542.5
-0.2
1
Counts
d
pulse counting
1
1
1e+037
1e+037
1e+037
1e+037
2
ESCAPE DEPTH TYPE
d
1
MFP Exponent
d
0
96
0
1
0.00958973
0.00958973
0.0090838
0.00857787
0.00795695
0.00814093
0.00956674
0.0091068
0.00892282
0.00876184
0.00878484
0.00894582
0.00887683
0.00887683
0.00871585
0.00873885
0.0083249
0.00809493
0.00899181
0.007612
0.00857787
0.00862386
0.00903781
0.00958973
0.00954374
0.00961273
0.00958973
0.0102107
0.0110615
0.0105786
0.0117285
0.0101877
0.0101417
0.00938276
0.00991169
0.00922178
0.00889983
0.00866986
0.00972772
0.00827891
0.00873885
0.00869285
0.00848588
0.0090608
0.00896882
0.00862386
0.00846288
0.00850888
0.00961273
0.00887683
0.00903781
0.00968172
0.00993469
0.0108546
0.0110845
0.0138672
0.0171557
0.022974
0.0267915
0.0335066
0.037853
0.0369791
0.0338285
0.0264005
0.0203293
0.014994
0.0118204
0.00887683
0.00772698
0.00795695
0.00752001
0.00715206
0.00731303
0.00740502
0.00687609
0.00643915
0.00660013
0.00662313
0.00591022
0.00710606
0.00752001
0.00712906
0.00673811
0.00623218
0.00657713
0.00660013
0.00637016
0.00630117
0.0068531
0.00630117
0.00623218
0.00597921
0.00618618
0.00600221
0.00625517
0.00625517
32-5.75.dat
32-5.75.dat
0
0
0
0
0
0
0
7
Casa Info Follows
0
0
0
0
c:\users\gleissnh\nextcloud\flash\matlab\casaxps\res025psmore\01--2.vms
C:\Users\gleissnh\Nextcloud\FLASH\matlab\CasaXPS\coox_new_11.2020updated2022.vms
XPS
32
Al
1486.6
1e+037
1e+037
1e+037
1e+037
1e+037
FAT
1e+037
1e+037
1e+037
1e+037
1e+037
1e+037
1e+037
1e+037
res025psmore

-1
Binding Energy
eV
542.5
-0.2
1
Counts
d
pulse counting
1
1
1e+037
1e+037
1e+037
1e+037
2
ESCAPE DEPTH TYPE
d
1
MFP Exponent
d
0
96
0
1
0.00916549
0.00916549
0.00981267
0.00848332
0.00876318
0.00865824
0.00911301
0.00937538
0.0079236
0.00857078
0.00911301
0.00883315
0.00857078
0.00848332
0.00830841
0.00878068
0.00865824
0.0085358
0.00890312
0.00932291
0.00867573
0.0089381
0.00949782
0.00977768
0.00942786
0.00911301
0.00979518
0.00970772
0.0108447
0.0108621
0.0113344
0.0100925
0.0107572
0.010215
0.00930542
0.00927043
0.00969023
0.00981267
0.00907803
0.00902555
0.00890312
0.00972521
0.00874569
0.00895559
0.00916549
0.00965524
0.00902555
0.00822095
0.00918298
0.00876318
0.00815099
0.00904305
0.0095503
0.0103199
0.011212
0.0140281
0.0161795
0.0207448
0.0270067
0.0338808
0.0356999
0.0358573
0.0332511
0.0266044
0.020395
0.0150776
0.0116493
0.00897308
0.00773119
0.00757377
0.00711899
0.00766123
0.00720645
0.00701405
0.00720645
0.00680415
0.00689161
0.0071015
0.0065068
0.00701405
0.00671669
0.00627941
0.00624442
0.00687411
0.00696157
0.00603453
0.00692659
0.00627941
0.00717147
0.00659425
0.00652429
0.00591209
0.00661174
0.00612198
0.00659425
0.00659425
32-4.2.dat
32-4.2.dat
0
0
0
0
0
0
0
7
Casa Info Follows
0
0
0
0
c:\users\gleissnh\nextcloud\flash\matlab\casaxps\res02psmore\01--2.vms
C:\Users\gleissnh\Nextcloud\FLASH\matlab\CasaXPS\coox_new_11.2020updated2022.vms
XPS
32
Al
1486.6
1e+037
1e+037
1e+037
1e+037
1e+037
FAT
1e+037
1e+037
1e+037
1e+037
1e+037
1e+037
1e+037
1e+037
res02psmore

-1
Binding Energy
eV
542.5
-0.2
1
Counts
d
pulse counting
1
1
1e+037
1e+037
1e+037
1e+037
2
ESCAPE DEPTH TYPE
d
1
MFP Exponent
d
0
96
0
1
0.00885092
0.00885092
0.00900466
0.0085654
0.00909251
0.00887288
0.00924624
0.00915839
0.00935606
0.00893877
0.00797242
0.00819204
0.00847755
0.00817008
0.00887288
0.00911447
0.00757709
0.00898269
0.00929017
0.00887288
0.00882896
0.00896073
0.00909251
0.00869718
0.00887288
0.00948783
0.00970746
0.00970746
0.00997101
0.0112009
0.0114205
0.0109154
0.0105201
0.0104761
0.0104761
0.00882896
0.00957568
0.00920232
0.00880699
0.00904858
0.00961961
0.00867522
0.00893877
0.00907054
0.00907054
0.00907054
0.00909251
0.00922428
0.00913643
0.00860933
0.00942194
0.00970746
0.00939998
0.0102346
0.0114205
0.0132654
0.0158789
0.0204691
0.0278705
0.0331855
0.0370509
0.0365457
0.0330756
0.027607
0.0201616
0.0157032
0.0112668
0.00878503
0.00854344
0.00740139
0.00784064
0.00700606
0.00674251
0.00674251
0.00678644
0.00634718
0.0068084
0.00687429
0.00672055
0.00639111
0.00687429
0.00702802
0.0071598
0.0062813
0.006457
0.00614952
0.00661074
0.00614952
0.00636915
0.00713784
0.00667662
0.00586401
0.0066327
0.00632522
0.0066327
0.0066327
33-6.dat
33-6.dat
0
0
0
0
0
0
0
14
Casa Info Follows
0
0
2
CASA region (*res1ps 7000*) (*Shirley*) 953.355 962.15463 1 2 1 0 1181.8612 -450 0 0 (*NoTag*) 0 0 0
CASA region (*res1ps 7000*) (*Linear*) 944.99373 953.57793 1 2 1 1 1181.8612 -450 0 0 (*NoTag*) 0 0 0
5
CASA comp (*lattice O*) (*LA(1.53,243)*) Area 0.043115464 1e-020 0.50164856 -1 1 MFWHM 1.2792553 0.29752066 7.4380165 -1 1 Position 956.22877 953.87638 959.48907 -1 1 RSF 0 MASS 0 INDEX 8 (*NoTag*) CONST (**) UNCORRECTEDRSF 0
CASA comp (*CO*) (*LA(1.53,243)*) Area 0.0034855074 1e-020 0.50164856 -1 1 MFWHM 1.34 1.3 1.34 -1 1 Position 950.06 950.02 950.06 -1 1 RSF 1 MASS 0 INDEX 9 (*NoTag*) CONST (**) UNCORRECTEDRSF 0
CASA comp (*CO2*) (*LA(1.53,243)*) Area 0 0 0.01 -1 1 MFWHM 1.3 1.3 1.35 -1 1 Position 951.07 951.05 951.15 -1 1 RSF 1 MASS 0 INDEX 10 (*NoTag*) CONST (**) UNCORRECTEDRSF 0
CASA comp (*OH*) (*LA(1.53,243)*) Area 0.00050862605 1e-020 0.48319805 -1 1 MFWHM 1 1 1.3 -1 1 Position 954.8269 953.876 954.9 -1 1 RSF 0 MASS 0 INDEX 11 (*NoTag*) CONST (**) UNCORRECTEDRSF 0
CASA comp (*???*) (*LA(1.53,243)*) Area 1e-020 1e-020 0.50164856 -1 1 MFWHM 1.15 1.05 1.15 -1 1 Position 948.65 948.55 948.65 -1 1 RSF 1 MASS 0 INDEX 12 (*NoTag*) CONST (**) UNCORRECTEDRSF 0
c:\users\gleissnh\nextcloud\flash\matlab\casaxps\res025psmore\01--2.vms
C:\Users\gleissnh\Nextcloud\FLASH\matlab\CasaXPS\coox_new_11.2020updated2022.vms
XPS
33
Al
1486.6
1e+037
1e+037
1e+037
1e+037
1e+037
FAT
1e+037
1e+037
1e+037
1e+037
1e+037
1e+037
1e+037
1e+037
res025psmore

-1
Binding Energy
eV
542.5
-0.2
1
Counts
d
pulse counting
1
1
1e+037
1e+037
1e+037
1e+037
3
ESCAPE DEPTH TYPE
d
1
MFP Exponent
d
0
PROPAGATION_CONVERGED
d
1
96
0
1
0.00863071
0.00863071
0.00890912
0.00858158
0.00858158
0.00989175
0.00845057
0.0084997
0.00882724
0.00895825
0.00923666
0.00910565
0.00910565
0.00910565
0.00943319
0.00905652
0.00804114
0.00884362
0.00818853
0.00897463
0.00944957
0.00879448
0.00907289
0.00841781
0.00948232
0.00982624
0.00974435
0.00997363
0.0103831
0.0110709
0.0112347
0.0108416
0.0112019
0.0105468
0.00997363
0.00897463
0.00872898
0.00890912
0.0091384
0.00822129
0.00867984
0.00872898
0.0092858
0.0092858
0.00908927
0.00890912
0.00884362
0.00912203
0.00882724
0.00794288
0.00809027
0.00874535
0.0106942
0.0103831
0.0114639
0.0132982
0.0154927
0.0202584
0.027104
0.0337204
0.0376836
0.0373561
0.0329507
0.0273825
0.0212574
0.0160004
0.0114476
0.00931855
0.00807389
0.00799201
0.00784461
0.00702576
0.00707489
0.00702576
0.0075662
0.00625604
0.00664909
0.0065672
0.00682924
0.0065672
0.00653445
0.00627242
0.00643619
0.00681286
0.00646894
0.0063543
0.00625604
0.00663271
0.00579748
0.0065672
0.00586299
0.00704214
0.00583024
0.00641981
0.00641981
0.00641981
33-4.4.dat
33-4.4.dat
0
0
0
0
0
0
0
7
Casa Info Follows
0
0
0
0
c:\users\gleissnh\nextcloud\flash\matlab\casaxps\res02psmore\01--2.vms
C:\Users\gleissnh\Nextcloud\FLASH\matlab\CasaXPS\coox_new_11.2020updated2022.vms
XPS
33
Al
1486.6
1e+037
1e+037
1e+037
1e+037
1e+037
FAT
1e+037
1e+037
1e+037
1e+037
1e+037
1e+037
1e+037
1e+037
res02psmore

-1
Binding Energy
eV
542.5
-0.2
1
Counts
d
pulse counting
1
1
1e+037
1e+037
1e+037
1e+037
2
ESCAPE DEPTH TYPE
d
1
MFP Exponent
d
0
96
0
1
0.00916405
0.00916405
0.00899195
0.00933614
0.00942219
0.00905649
0.0087123
0.00849718
0.0092501
0.00875532
0.00920707
0.00879835
0.00879835
0.00920707
0.00795939
0.00845416
0.00841113
0.00879835
0.00858323
0.0101106
0.00860474
0.00849718
0.00935766
0.00897044
0.00963731
0.00946522
0.0102181
0.00987394
0.00980941
0.0109495
0.0111216
0.0106914
0.0105838
0.00931463
0.00922858
0.00935766
0.00937917
0.00877684
0.00881986
0.00879835
0.00901347
0.00886288
0.00890591
0.0094437
0.00957277
0.00873381
0.00950824
0.00873381
0.00849718
0.00879835
0.00881986
0.00942219
0.00983092
0.010003
0.011853
0.0136385
0.0168438
0.0211462
0.0259003
0.0336876
0.0379254
0.0377748
0.0345265
0.0266317
0.0203287
0.0158757
0.0100675
0.0094437
0.00795939
0.00787334
0.00727101
0.00763671
0.00720647
0.00757217
0.00675472
0.00608785
0.00647507
0.00632448
0.00669019
0.00615239
0.00662565
0.0069053
0.00606634
0.00613088
0.00724949
0.00623844
0.0065396
0.00623844
0.00641053
0.00675472
0.00625995
0.00619541
0.00651809
0.00645356
0.00574366
0.00574366
34-6.25.dat
34-6.25.dat
0
0
0
0
0
0
0
14
Casa Info Follows
0
0
2
CASA region (*res1ps 7000*) (*Shirley*) 953.04832 961.136 1 2 0.5 0 1181.8612 -450 0 0 (*NoTag*) 0 0 0
CASA region (*res1ps 7000*) (*Linear*) 944.44204 953.57793 1 2 1 0 1181.8612 -450 0 0 (*NoTag*) 0 0 0
5
CASA comp (*lattice O*) (*LA(1.53,243)*) Area 0.0439946 1e-020 0.50164856 -1 1 MFWHM 1.2838689 0.29752066 7.4380165 -1 1 Position 956.2292 953.87638 959.48907 -1 1 RSF 0 MASS 0 INDEX 8 (*NoTag*) CONST (**) UNCORRECTEDRSF 0
CASA comp (*CO*) (*LA(1.53,243)*) Area 0.0027510078 1e-020 0.50164856 -1 1 MFWHM 1.3 1.3 1.34 -1 1 Position 950.06 950.02 950.06 -1 1 RSF 1 MASS 0 INDEX 9 (*NoTag*) CONST (**) UNCORRECTEDRSF 0
CASA comp (*CO2*) (*LA(1.53,243)*) Area 0.00094824355 0 0.01 -1 1 MFWHM 1.35 1.3 1.35 -1 1 Position 951.05 951.05 951.15 -1 1 RSF 1 MASS 0 INDEX 10 (*NoTag*) CONST (**) UNCORRECTEDRSF 0
CASA comp (*OH*) (*LA(1.53,243)*) Area 0.001202511 1e-020 0.48319805 -1 1 MFWHM 1 1 1.3 -1 1 Position 954.9 953.876 954.9 -1 1 RSF 0 MASS 0 INDEX 11 (*NoTag*) CONST (**) UNCORRECTEDRSF 0
CASA comp (*???*) (*LA(1.53,243)*) Area 0.00057794775 1e-020 0.50164856 -1 1 MFWHM 1.05 1.05 1.15 -1 1 Position 948.6278 948.55 948.65 -1 1 RSF 1 MASS 0 INDEX 12 (*NoTag*) CONST (**) UNCORRECTEDRSF 0
c:\users\gleissnh\nextcloud\flash\matlab\casaxps\res025psmore\01--2.vms
C:\Users\gleissnh\Nextcloud\FLASH\matlab\CasaXPS\coox_new_11.2020updated2022.vms
XPS
34
Al
1486.6
1e+037
1e+037
1e+037
1e+037
1e+037
FAT
1e+037
1e+037
1e+037
1e+037
1e+037
1e+037
1e+037
1e+037
res025psmore

-1
Binding Energy
eV
542.5
-0.2
1
Counts
d
pulse counting
1
1
1e+037
1e+037
1e+037
1e+037
3
ESCAPE DEPTH TYPE
d
1
MFP Exponent
d
0
PROPAGATION_CONVERGED
d
1
96
0
1
0.00978102
0.00978102
0.0082853
0.00843655
0.00862141
0.00902476
0.00850377
0.00910878
0.00882308
0.00860461
0.00894073
0.00897434
0.00902476
0.00892392
0.0082853
0.00875586
0.00841974
0.00865503
0.00868864
0.00882308
0.00868864
0.00868864
0.00978102
0.00931045
0.00917601
0.00957935
0.00900795
0.00981463
0.0100835
0.0103692
0.010218
0.0113104
0.0110078
0.0102348
0.00956254
0.00954574
0.00895753
0.00957935
0.00810043
0.00902476
0.00894073
0.00865503
0.0085878
0.00941129
0.00902476
0.0088567
0.0082853
0.00823488
0.00899114
0.00868864
0.00920962
0.00917601
0.0097306
0.0101171
0.0121506
0.0141674
0.016621
0.0205536
0.0262844
0.0339815
0.0388552
0.0373931
0.0332252
0.0275784
0.0209905
0.016016
0.0118818
0.0091424
0.00808363
0.00788196
0.0065879
0.00712569
0.00678957
0.00645346
0.0068568
0.00704166
0.0071425
0.00652068
0.00667193
0.00650387
0.00694083
0.00655429
0.00643665
0.00643665
0.00623498
0.00623498
0.00640304
0.00680638
0.00621817
0.00675596
0.00670554
0.00620137
0.00636943
0.00635262
0.00621817
0.00621817
34-4.6.dat
34-4.6.dat
0
0
0
0
0
0
0
7
Casa Info Follows
0
0
0
0
c:\users\gleissnh\nextcloud\flash\matlab\casaxps\res02psmore\01--2.vms
C:\Users\gleissnh\Nextcloud\FLASH\matlab\CasaXPS\coox_new_11.2020updated2022.vms
XPS
34
Al
1486.6
1e+037
1e+037
1e+037
1e+037
1e+037
FAT
1e+037
1e+037
1e+037
1e+037
1e+037
1e+037
1e+037
1e+037
res02psmore

-1
Binding Energy
eV
542.5
-0.2
1
Counts
d
pulse counting
1
1
1e+037
1e+037
1e+037
1e+037
2
ESCAPE DEPTH TYPE
d
1
MFP Exponent
d
0
96
0
1
0.00884623
0.00884623
0.00847027
0.00860296
0.00873565
0.00796161
0.00847027
0.00897892
0.00891258
0.00900104
0.00869142
0.00906739
0.00858084
0.00858084
0.00864719
0.00895681
0.00796161
0.00811642
0.00926643
0.00895681
0.00860296
0.00853661
0.00962028
0.00882411
0.00895681
0.00933277
0.00855873
0.00986355
0.0101068
0.0109693
0.0105712
0.0109693
0.0101953
0.010151
0.00962028
0.0090895
0.00853661
0.00906739
0.00986355
0.00835969
0.00873565
0.00862507
0.00988566
0.00984143
0.00935489
0.00902315
0.00789526
0.00822699
0.00884623
0.00871354
0.00911162
0.00999624
0.00933277
0.0106155
0.0114116
0.0133578
0.0172059
0.0219829
0.0283522
0.0339474
0.0370878
0.0377071
0.0341686
0.0269589
0.0203463
0.0146405
0.0112789
0.00906739
0.00805007
0.00805007
0.00740872
0.00632505
0.00774045
0.00690006
0.00701064
0.00732026
0.00725391
0.00603755
0.00687794
0.00661256
0.0058164
0.00645775
0.00670102
0.00723179
0.00674525
0.00594909
0.00696641
0.00676737
0.00698852
0.00623659
0.00608178
0.00670102
0.00645775
0.00678948
0.0066789
0.0066789
35-6.5.dat
35-6.5.dat
0
0
0
0
0
0
0
14
Casa Info Follows
0
0
2
CASA region (*res1ps 7000*) (*Shirley*) 953.34623 961.9525 1 2 0 0 1181.8612 -450 0 0 (*NoTag*) 0 0 0
CASA region (*res1ps 7000*) (*Linear*) 944.54509 953.5925 1 2 1 0 1181.8612 -450 0 0 (*NoTag*) 0 0 0
5
CASA comp (*lattice O*) (*LA(1.53,243)*) Area 0.042658438 1e-020 0.50164856 -1 1 MFWHM 1.2537091 0.29752066 7.4380165 -1 1 Position 956.22031 953.87638 959.48907 -1 1 RSF 0 MASS 0 INDEX 8 (*NoTag*) CONST (**) UNCORRECTEDRSF 0
CASA comp (*CO*) (*LA(1.53,243)*) Area 0.0030277445 1e-020 0.50164856 -1 1 MFWHM 1.34 1.3 1.34 -1 1 Position 950.06 950.02 950.06 -1 1 RSF 1 MASS 0 INDEX 9 (*NoTag*) CONST (**) UNCORRECTEDRSF 0
CASA comp (*CO2*) (*LA(1.53,243)*) Area 0.00075757245 0 0.01 -1 1 MFWHM 1.3 1.3 1.35 -1 1 Position 951.05 951.05 951.15 -1 1 RSF 1 MASS 0 INDEX 10 (*NoTag*) CONST (**) UNCORRECTEDRSF 0
CASA comp (*OH*) (*LA(1.53,243)*) Area 0.0015987001 1e-020 0.48319805 -1 1 MFWHM 1 1 1.3 -1 1 Position 954.9 953.876 954.9 -1 1 RSF 0 MASS 0 INDEX 11 (*NoTag*) CONST (**) UNCORRECTEDRSF 0
CASA comp (*???*) (*LA(1.53,243)*) Area 0.00047455945 1e-020 0.50164856 -1 1 MFWHM 1.05 1.05 1.15 -1 1 Position 948.65 948.55 948.65 -1 1 RSF 1 MASS 0 INDEX 12 (*NoTag*) CONST (**) UNCORRECTEDRSF 0
c:\users\gleissnh\nextcloud\flash\matlab\casaxps\res025psmore\01--2.vms
C:\Users\gleissnh\Nextcloud\FLASH\matlab\CasaXPS\coox_new_11.2020updated2022.vms
XPS
35
Al
1486.6
1e+037
1e+037
1e+037
1e+037
1e+037
FAT
1e+037
1e+037
1e+037
1e+037
1e+037
1e+037
1e+037
1e+037
res025psmore

-1
Binding Energy
eV
542.5
-0.2
1
Counts
d
pulse counting
1
1
1e+037
1e+037
1e+037
1e+037
3
ESCAPE DEPTH TYPE
d
1
MFP Exponent
d
0
PROPAGATION_CONVERGED
d
1
96
0
1
0.00956722
0.00956722
0.00872041
0.00843213
0.00904472
0.00857627
0.00940507
0.00870239
0.0090267
0.00848618
0.00848618
0.0090267
0.00816187
0.00854023
0.00857627
0.00852222
0.00825195
0.0089186
0.00823394
0.00855825
0.00852222
0.00855825
0.00893661
0.00942308
0.00963929
0.00956722
0.00938705
0.0099636
0.00990955
0.0109906
0.010378
0.0108465
0.0101978
0.0104501
0.0100357
0.00958524
0.00940507
0.00845015
0.00836006
0.00843213
0.00855825
0.00990955
0.00958524
0.00915282
0.00841411
0.00906274
0.00877446
0.00807178
0.00870239
0.00908075
0.00821592
0.00929696
0.0099636
0.0110807
0.0115311
0.0135671
0.0170264
0.0210803
0.0263234
0.0343411
0.0368455
0.0381608
0.0336745
0.0272062
0.0209001
0.0148283
0.0109005
0.0097474
0.00837808
0.00740514
0.0073691
0.00691867
0.00722496
0.00720695
0.00682858
0.00686462
0.00661237
0.00691867
0.0069547
0.00686462
0.00664841
0.00619797
0.00720695
0.00636013
0.00639617
0.00630608
0.00668444
0.00634211
0.00661237
0.00666643
0.00700876
0.00682858
0.00569349
0.0063241
0.00666643
0.00666643
35-4.8.dat
35-4.8.dat
0
0
0
0
0
0
0
7
Casa Info Follows
0
0
0
0
c:\users\gleissnh\nextcloud\flash\matlab\casaxps\res02psmore\01--2.vms
C:\Users\gleissnh\Nextcloud\FLASH\matlab\CasaXPS\coox_new_11.2020updated2022.vms
XPS
35
Al
1486.6
1e+037
1e+037
1e+037
1e+037
1e+037
FAT
1e+037
1e+037
1e+037
1e+037
1e+037
1e+037
1e+037
1e+037
res02psmore

-1
Binding Energy
eV
542.5
-0.2
1
Counts
d
pulse counting
1
1
1e+037
1e+037
1e+037
1e+037
2
ESCAPE DEPTH TYPE
d
1
MFP Exponent
d
0
96
0
1
0.00819124
0.00819124
0.00926904
0.00896726
0.00970016
0.00911815
0.00970016
0.00896726
0.00827747
0.00892414
0.0096786
0.0087517
0.00844991
0.00877325
0.00879481
0.00862236
0.00873014
0.00862236
0.00920437
0.00905348
0.00885948
0.00918282
0.00922593
0.00838525
0.00892414
0.0101097
0.00885948
0.0105408
0.0101528
0.0102391
0.010972
0.0112306
0.0108426
0.0096786
0.00982949
0.0101744
0.00898881
0.00838525
0.00905348
0.00907504
0.00888103
0.0087517
0.00885948
0.00885948
0.00799724
0.00959238
0.00814813
0.00918282
0.00844991
0.00838525
0.00950615
0.0087517
0.0103253
0.010972
0.0124593
0.0138173
0.0166843
0.0211032
0.0264491
0.0330883
0.0374211
0.0368606
0.0335841
0.0265784
0.0209739
0.014852
0.0122869
0.00954927
0.0084068
0.00808346
0.00782479
0.00687633
0.00683322
0.00663922
0.00679011
0.00631588
0.00638055
0.00683322
0.00631588
0.00704878
0.00704878
0.00625121
0.00633744
0.00685478
0.00635899
0.00579854
0.0064021
0.00659611
0.00579854
0.00573387
0.00670389
0.00663922
0.00642366
0.00588476
0.00687633
0.00687633
36-6.75.dat
36-6.75.dat
0
0
0
0
0
0
0
14
Casa Info Follows
0
0
2
CASA region (*res1ps 7000*) (*Shirley*) 953.20279 962.0187 1 2 0 0 1181.8612 -450 0 0 (*NoTag*) 0 0 0
CASA region (*res1ps 7000*) (*Linear*) 944.67375 953.93101 1 2 1 1 1181.8612 -450 0 0 (*NoTag*) 0 0 0
5
CASA comp (*lattice O*) (*LA(1.53,243)*) Area 0.042394181 1e-020 0.50164856 -1 1 MFWHM 1.229443 0.29752066 7.4380165 -1 1 Position 956.24282 953.87638 959.48907 -1 1 RSF 0 MASS 0 INDEX 8 (*NoTag*) CONST (**) UNCORRECTEDRSF 0
CASA comp (*CO*) (*LA(1.53,243)*) Area 0.0030841482 1e-020 0.50164856 -1 1 MFWHM 1.3 1.3 1.34 -1 1 Position 950.06 950.02 950.06 -1 1 RSF 1 MASS 0 INDEX 9 (*NoTag*) CONST (**) UNCORRECTEDRSF 0
CASA comp (*CO2*) (*LA(1.53,243)*) Area 0.0010333605 0 0.01 -1 1 MFWHM 1.3 1.3 1.35 -1 1 Position 951.05 951.05 951.15 -1 1 RSF 1 MASS 0 INDEX 10 (*NoTag*) CONST (**) UNCORRECTEDRSF 0
CASA comp (*OH*) (*LA(1.53,243)*) Area 0.0014511426 1e-020 0.48319805 -1 1 MFWHM 1 1 1.3 -1 1 Position 954.9 953.876 954.9 -1 1 RSF 0 MASS 0 INDEX 11 (*NoTag*) CONST (**) UNCORRECTEDRSF 0
CASA comp (*???*) (*LA(1.53,243)*) Area 0.00029168184 1e-020 0.50164856 -1 1 MFWHM 1.05 1.05 1.15 -1 1 Position 948.60845 948.55 948.65 -1 1 RSF 1 MASS 0 INDEX 12 (*NoTag*) CONST (**) UNCORRECTEDRSF 0
c:\users\gleissnh\nextcloud\flash\matlab\casaxps\res025psmore\01--2.vms
C:\Users\gleissnh\Nextcloud\FLASH\matlab\CasaXPS\coox_new_11.2020updated2022.vms
XPS
36
Al
1486.6
1e+037
1e+037
1e+037
1e+037
1e+037
FAT
1e+037
1e+037
1e+037
1e+037
1e+037
1e+037
1e+037
1e+037
res025psmore

-1
Binding Energy
eV
542.5
-0.2
1
Counts
d
pulse counting
1
1
1e+037
1e+037
1e+037
1e+037
3
ESCAPE DEPTH TYPE
d
1
MFP Exponent
d
0
PROPAGATION_CONVERGED
d
1
96
0
1
0.00961854
0.00961854
0.00883373
0.00865121
0.00881548
0.00804891
0.00896149
0.00921701
0.00905275
0.00892499
0.00874247
0.00866947
0.00848695
0.00936302
0.00797591
0.00877897
0.00797591
0.00879723
0.00881548
0.00888848
0.00828618
0.009144
0.00901624
0.00918051
0.00945428
0.00896149
0.00954554
0.00985581
0.00991057
0.0112977
0.0109692
0.0108231
0.0110604
0.0103486
0.00980106
0.0100018
0.00969155
0.009071
0.00923526
0.00834094
0.00866947
0.00892499
0.00919876
0.0090345
0.00908925
0.00976456
0.00877897
0.00804891
0.00881548
0.00799416
0.00941778
0.00980106
0.00863296
0.0108049
0.011754
0.0136886
0.0172477
0.0195291
0.0256069
0.033017
0.0380544
0.0376894
0.0357182
0.0271582
0.0197846
0.0154225
0.0115167
0.009144
0.00834094
0.00835919
0.00755612
0.00686257
0.00655229
0.0066618
0.00695382
0.00709984
0.00693557
0.00693557
0.00682606
0.00607775
0.00653404
0.00620551
0.00596824
0.00655229
0.00660705
0.00633327
0.00600475
0.00660705
0.00678956
0.00604125
0.00644278
0.00635152
0.00668005
0.00596824
0.00660705
0.00660705
36-5.dat
36-5.dat
0
0
0
0
0
0
0
7
Casa Info Follows
0
0
0
0
c:\users\gleissnh\nextcloud\flash\matlab\casaxps\res02psmore\01--2.vms
C:\Users\gleissnh\Nextcloud\FLASH\matlab\CasaXPS\coox_new_11.2020updated2022.vms
XPS
36
Al
1486.6
1e+037
1e+037
1e+037
1e+037
1e+037
FAT
1e+037
1e+037
1e+037
1e+037
1e+037
1e+037
1e+037
1e+037
res02psmore

-1
Binding Energy
eV
542.5
-0.2
1
Counts
d
pulse counting
1
1
1e+037
1e+037
1e+037
1e+037
2
ESCAPE DEPTH TYPE
d
1
MFP Exponent
d
0
96
0
1
0.00845141
0.00845141
0.00957826
0.00928612
0.00888963
0.00878529
0.00949479
0.00880616
0.00815926
0.00962
0.00857662
0.00928612
0.00830534
0.00857662
0.00838881
0.00880616
0.00786711
0.00882703
0.00855575
0.00907744
0.00916091
0.00868095
0.00928612
0.00878529
0.00953653
0.00976607
0.00980781
0.0103295
0.0102043
0.0104547
0.010726
0.0109973
0.010559
0.0108095
0.0100165
0.00882703
0.00962
0.00909831
0.0090357
0.00872269
0.00784625
0.00847228
0.00880616
0.00866009
0.00945306
0.00936959
0.00888963
0.00951566
0.00828447
0.00911918
0.00876442
0.00815926
0.00930698
0.0105382
0.0118737
0.0126667
0.0160264
0.0206173
0.027128
0.0335761
0.0372279
0.0373531
0.0333257
0.0275871
0.0213894
0.0150247
0.0120198
0.00974521
0.00847228
0.00759583
0.00709501
0.00734542
0.00655245
0.00726195
0.00646898
0.00694894
0.00628117
0.00644811
0.00563427
0.00642724
0.00726195
0.00655245
0.00753323
0.0069072
0.00703241
0.00659419
0.00669852
0.00644811
0.00615597
0.00715761
0.00657332
0.00646898
0.00623944
0.00628117
0.00630204
0.00630204
37-7.dat
37-7.dat
0
0
0
0
0
0
0
14
Casa Info Follows
0
0
2
CASA region (*res1ps 7000*) (*Shirley*) 952.79454 961.66562 1 2 5 0 1181.8612 -450 0 0 (*NoTag*) 0 0 0
CASA region (*res1ps 7000*) (*Linear*) 945.3137 953.93101 1 2 0 0 1181.8612 -450 0 0 (*NoTag*) 0 0 0
5
CASA comp (*lattice O*) (*LA(1.53,243)*) Area 0.042163254 1e-020 0.50164856 -1 1 MFWHM 1.287503 0.29752066 7.4380165 -1 1 Position 956.21816 953.87638 959.48907 -1 1 RSF 0 MASS 0 INDEX 8 (*NoTag*) CONST (**) UNCORRECTEDRSF 0
CASA comp (*CO*) (*LA(1.53,243)*) Area 0.0035040101 1e-020 0.50164856 -1 1 MFWHM 1.3 1.3 1.34 -1 1 Position 950.03238 950.02 950.06 -1 1 RSF 1 MASS 0 INDEX 9 (*NoTag*) CONST (**) UNCORRECTEDRSF 0
CASA comp (*CO2*) (*LA(1.53,243)*) Area 0.00046232058 0 0.01 -1 1 MFWHM 1.35 1.3 1.35 -1 1 Position 951.15 951.05 951.15 -1 1 RSF 1 MASS 0 INDEX 10 (*NoTag*) CONST (**) UNCORRECTEDRSF 0
CASA comp (*OH*) (*LA(1.53,243)*) Area 0.00083033705 1e-020 0.48319805 -1 1 MFWHM 1 1 1.3 -1 1 Position 954.9 953.876 954.9 -1 1 RSF 0 MASS 0 INDEX 11 (*NoTag*) CONST (**) UNCORRECTEDRSF 0
CASA comp (*???*) (*LA(1.53,243)*) Area 0.00026362746 1e-020 0.50164856 -1 1 MFWHM 1.15 1.05 1.15 -1 1 Position 948.55 948.55 948.65 -1 1 RSF 1 MASS 0 INDEX 12 (*NoTag*) CONST (**) UNCORRECTEDRSF 0
c:\users\gleissnh\nextcloud\flash\matlab\casaxps\res025psmore\01--2.vms
C:\Users\gleissnh\Nextcloud\FLASH\matlab\CasaXPS\coox_new_11.2020updated2022.vms
XPS
37
Al
1486.6
1e+037
1e+037
1e+037
1e+037
1e+037
FAT
1e+037
1e+037
1e+037
1e+037
1e+037
1e+037
1e+037
1e+037
res025psmore

-1
Binding Energy
eV
542.5
-0.2
1
Counts
d
pulse counting
1
1
1e+037
1e+037
1e+037
1e+037
3
ESCAPE DEPTH TYPE
d
1
MFP Exponent
d
0
PROPAGATION_CONVERGED
d
1
96
0
1
0.00877906
0.00877906
0.00854423
0.00861649
0.00881519
0.00910421
0.00847197
0.00883325
0.00874293
0.00881519
0.00874293
0.0085081
0.00890551
0.00903196
0.00872487
0.00879712
0.00906808
0.00865261
0.008761
0.00919453
0.00935711
0.00863455
0.00868874
0.00912227
0.00919453
0.00890551
0.0098087
0.0104048
0.0105855
0.0108203
0.0111093
0.0112719
0.0108925
0.00946549
0.00950162
0.00890551
0.00852617
0.00935711
0.00962806
0.00910421
0.00951968
0.00879712
0.00939323
0.00986289
0.00881519
0.00897776
0.00800231
0.00881519
0.00859842
0.00883325
0.00829133
0.00937517
0.00968226
0.0100616
0.0119944
0.0137828
0.0162936
0.0206109
0.0272042
0.0330389
0.036471
0.0361459
0.0335086
0.0266985
0.0204122
0.0154446
0.0113803
0.00928485
0.0083094
0.00773135
0.0072075
0.00699073
0.00648494
0.0074062
0.00735201
0.00691848
0.00708105
0.00738814
0.00677397
0.00617786
0.00628624
0.00637656
0.00653914
0.00670171
0.00657526
0.00704492
0.00666558
0.00697267
0.00652107
0.00650301
0.00688235
0.00650301
0.00614173
0.00673784
0.00662946
0.00662946
37-5.2.dat
37-5.2.dat
0
0
0
0
0
0
0
7
Casa Info Follows
0
0
0
0
c:\users\gleissnh\nextcloud\flash\matlab\casaxps\res02psmore\01--2.vms
C:\Users\gleissnh\Nextcloud\FLASH\matlab\CasaXPS\coox_new_11.2020updated2022.vms
XPS
37
Al
1486.6
1e+037
1e+037
1e+037
1e+037
1e+037
FAT
1e+037
1e+037
1e+037
1e+037
1e+037
1e+037
1e+037
1e+037
res02psmore

-1
Binding Energy
eV
542.5
-0.2
1
Counts
d
pulse counting
1
1
1e+037
1e+037
1e+037
1e+037
2
ESCAPE DEPTH TYPE
d
1
MFP Exponent
d
0
96
0
1
0.00957468
0.00957468
0.00855425
0.00874965
0.00946612
0.00927072
0.00909703
0.00944441
0.00944441
0.00829371
0.00911874
0.00801146
0.00874965
0.0080766
0.00896676
0.00835884
0.00814173
0.00861938
0.00974837
0.00842398
0.0094227
0.00890163
0.00933585
0.0101175
0.00929243
0.0092273
0.00972665
0.00957468
0.00987863
0.0100957
0.0107471
0.0113333
0.0110945
0.0104866
0.00918387
0.00909703
0.00909703
0.00898847
0.00898847
0.00918387
0.00890163
0.00861938
0.00890163
0.00920558
0.00857596
0.00853253
0.00803317
0.00927072
0.00794633
0.00877136
0.00901018
0.00916216
0.00907532
0.010682
0.0119629
0.0126577
0.0168262
0.0207126
0.0267917
0.0323498
0.0364098
0.0374954
0.0341084
0.0285069
0.0211251
0.0155887
0.0105951
0.0100523
0.00851082
0.00881478
0.00759895
0.00642654
0.00688248
0.00657852
0.00720815
0.00655681
0.00683905
0.0073167
0.00677392
0.00629627
0.00694761
0.00623114
0.00627456
0.00660023
0.00610087
0.00655681
0.00679563
0.00703446
0.00625285
0.00629627
0.0065351
0.00649167
0.00664365
0.00525413
0.00642654
0.00642654
38-7.25.dat
38-7.25.dat
0
0
0
0
0
0
0
14
Casa Info Follows
0
0
2
CASA region (*res1ps 7000*) (*Shirley*) 953.355 962.15463 1 2 0 0 1181.8612 -450 0 0 (*NoTag*) 0 0 0
CASA region (*res1ps 7000*) (*Linear*) 945.0489 953.57793 1 2 3 0 1181.8612 -450 0 0 (*NoTag*) 0 0 0
5
CASA comp (*lattice O*) (*LA(1.53,243)*) Area 0.043898602 1e-020 0.50164856 -1 1 MFWHM 1.2892517 0.29752066 7.4380165 -1 1 Position 956.23091 953.87638 959.48907 -1 1 RSF 0 MASS 0 INDEX 8 (*NoTag*) CONST (**) UNCORRECTEDRSF 0
CASA comp (*CO*) (*LA(1.53,243)*) Area 0.0029188064 1e-020 0.50164856 -1 1 MFWHM 1.34 1.3 1.34 -1 1 Position 950.04287 950.02 950.06 -1 1 RSF 1 MASS 0 INDEX 9 (*NoTag*) CONST (**) UNCORRECTEDRSF 0
CASA comp (*CO2*) (*LA(1.53,243)*) Area 0.00032840129 0 0.01 -1 1 MFWHM 1.3 1.3 1.35 -1 1 Position 951.05 951.05 951.15 -1 1 RSF 1 MASS 0 INDEX 10 (*NoTag*) CONST (**) UNCORRECTEDRSF 0
CASA comp (*OH*) (*LA(1.53,243)*) Area 0.00077322875 1e-020 0.48319805 -1 1 MFWHM 1 1 1.3 -1 1 Position 954.9 953.876 954.9 -1 1 RSF 0 MASS 0 INDEX 11 (*NoTag*) CONST (**) UNCORRECTEDRSF 0
CASA comp (*???*) (*LA(1.53,243)*) Area 1e-020 1e-020 0.50164856 -1 1 MFWHM 1.1495041 1.05 1.15 -1 1 Position 948.58094 948.55 948.65 -1 1 RSF 1 MASS 0 INDEX 12 (*NoTag*) CONST (**) UNCORRECTEDRSF 0
c:\users\gleissnh\nextcloud\flash\matlab\casaxps\res025psmore\01--2.vms
C:\Users\gleissnh\Nextcloud\FLASH\matlab\CasaXPS\coox_new_11.2020updated2022.vms
XPS
38
Al
1486.6
1e+037
1e+037
1e+037
1e+037
1e+037
FAT
1e+037
1e+037
1e+037
1e+037
1e+037
1e+037
1e+037
1e+037
res025psmore

-1
Binding Energy
eV
542.5
-0.2
1
Counts
d
pulse counting
1
1
1e+037
1e+037
1e+037
1e+037
3
ESCAPE DEPTH TYPE
d
1
MFP Exponent
d
0
PROPAGATION_CONVERGED
d
1
96
0
1
0.00899071
0.00899071
0.00971071
0.00935994
0.00935994
0.00902764
0.0088061
0.00817841
0.00878764
0.0092861
0.00908302
0.00910148
0.00871379
0.0085661
0.00911994
0.00839995
0.00847379
0.00849226
0.00869533
0.00793841
0.00849226
0.00852918
0.00910148
0.00878764
0.00915687
0.0095261
0.00989532
0.0100246
0.0103015
0.0106338
0.0109107
0.0103199
0.0109476
0.00947071
0.0101722
0.00950763
0.00939687
0.00828918
0.00941533
0.00862149
0.00834456
0.00893533
0.00871379
0.00930456
0.00863995
0.00887995
0.00919379
0.00815995
0.00899071
0.00863995
0.00843687
0.00887995
0.0093784
0.0101169
0.0119076
0.0136245
0.0172245
0.0209722
0.0270091
0.0327506
0.0374767
0.038049
0.0349475
0.0266029
0.0212122
0.0152676
0.0120184
0.00913841
0.00821533
0.00854764
0.00718149
0.00664611
0.00627688
0.00657227
0.00742149
0.00707073
0.00747688
0.00655381
0.00607381
0.00635073
0.00695996
0.00677534
0.00638765
0.00683073
0.00686765
0.00659073
0.00542766
0.00659073
0.00675688
0.00644304
0.00623996
0.0062215
0.00647996
0.00660919
0.00651688
0.00651688
38-5.4.dat
38-5.4.dat
0
0
0
0
0
0
0
7
Casa Info Follows
0
0
0
0
c:\users\gleissnh\nextcloud\flash\matlab\casaxps\res02psmore\01--2.vms
C:\Users\gleissnh\Nextcloud\FLASH\matlab\CasaXPS\coox_new_11.2020updated2022.vms
XPS
38
Al
1486.6
1e+037
1e+037
1e+037
1e+037
1e+037
FAT
1e+037
1e+037
1e+037
1e+037
1e+037
1e+037
1e+037
1e+037
res02psmore

-1
Binding Energy
eV
542.5
-0.2
1
Counts
d
pulse counting
1
1
1e+037
1e+037
1e+037
1e+037
2
ESCAPE DEPTH TYPE
d
1
MFP Exponent
d
0
96
0
1
0.0091089
0.0091089
0.00852413
0.00838919
0.00883901
0.0096262
0.00870406
0.00890648
0.00868157
0.00881652
0.00805182
0.00915388
0.00895146
0.00820926
0.00946876
0.00865908
0.00863659
0.00881652
0.00883901
0.00888399
0.00859161
0.0096262
0.00881652
0.00874904
0.00971616
0.0088615
0.00971616
0.0103009
0.0105258
0.0110206
0.0105258
0.0109532
0.00978364
0.00967118
0.00877154
0.0103009
0.00838919
0.00841168
0.00843417
0.00917638
0.0083667
0.00980613
0.00908641
0.00859161
0.00841168
0.0093788
0.00879403
0.00958122
0.00872655
0.0091089
0.00967118
0.00996356
0.00917638
0.00980613
0.011448
0.014012
0.0168683
0.0209392
0.0267869
0.0317799
0.0369304
0.0370204
0.0339616
0.0281139
0.0208718
0.0156988
0.0119653
0.0096262
0.00832171
0.00780442
0.00746705
0.0070847
0.00753452
0.00688228
0.00652242
0.00688228
0.00685979
0.00640997
0.00670235
0.00735459
0.00690477
0.00647744
0.00692726
0.0073321
0.00616257
0.00632
0.00703972
0.00611758
0.00562278
0.00611758
0.00636499
0.00620755
0.00569025
0.00623004
0.00672484
0.00672484
39-7.5.dat
39-7.5.dat
0
0
0
0
0
0
0
7
Casa Info Follows
0
0
0
0
c:\users\gleissnh\nextcloud\flash\matlab\casaxps\res025psmore\01--2.vms
C:\Users\gleissnh\Nextcloud\FLASH\matlab\CasaXPS\coox_new_11.2020updated2022.vms
XPS
39
Al
1486.6
1e+037
1e+037
1e+037
1e+037
1e+037
FAT
1e+037
1e+037
1e+037
1e+037
1e+037
1e+037
1e+037
1e+037
res025psmore

-1
Binding Energy
eV
542.5
-0.2
1
Counts
d
pulse counting
1
1
1e+037
1e+037
1e+037
1e+037
2
ESCAPE DEPTH TYPE
d
1
MFP Exponent
d
0
96
0
1
0.00832058
0.00832058
0.00870758
0.00963991
0.0086724
0.00941123
0.00861963
0.00839094
0.00825022
0.00909459
0.00941123
0.0084789
0.00833817
0.00861963
0.00853167
0.00916495
0.00900663
0.00835576
0.00902422
0.00881313
0.00905941
0.00893627
0.00944641
0.00839094
0.00909459
0.00967509
0.0096575
0.0100973
0.0100445
0.0105371
0.0112583
0.0105898
0.0106074
0.0102732
0.00941123
0.00972787
0.00949918
0.00846131
0.00876036
0.00893627
0.00905941
0.00969268
0.00865481
0.00890109
0.00911218
0.00909459
0.00900663
0.00891868
0.00817985
0.00823262
0.00814467
0.00877795
0.00939364
0.0107833
0.0124193
0.0135627
0.0165708
0.020089
0.0273365
0.0335814
0.0380495
0.0372051
0.0333351
0.0269495
0.0202121
0.0152339
0.0112231
0.00958714
0.00874277
0.00777526
0.00752898
0.00649111
0.00714198
0.00675497
0.00684293
0.00701884
0.00649111
0.00691329
0.00694848
0.00691329
0.00714198
0.00649111
0.00735307
0.00691329
0.00703643
0.00686052
0.00635038
0.00664943
0.0061217
0.00647352
0.00656147
0.00661425
0.00640315
0.00606892
0.00622724
0.00622724
39-5.6.dat
39-5.6.dat
0
0
0
0
0
0
0
7
Casa Info Follows
0
0
0
0
c:\users\gleissnh\nextcloud\flash\matlab\casaxps\res02psmore\01--2.vms
C:\Users\gleissnh\Nextcloud\FLASH\matlab\CasaXPS\coox_new_11.2020updated2022.vms
XPS
39
Al
1486.6
1e+037
1e+037
1e+037
1e+037
1e+037
FAT
1e+037
1e+037
1e+037
1e+037
1e+037
1e+037
1e+037
1e+037
res02psmore

-1
Binding Energy
eV
542.5
-0.2
1
Counts
d
pulse counting
1
1
1e+037
1e+037
1e+037
1e+037
2
ESCAPE DEPTH TYPE
d
1
MFP Exponent
d
0
96
0
1
0.00937985
0.00937985
0.00861507
0.00796275
0.00832265
0.00863756
0.00946982
0.00931237
0.00906494
0.00832265
0.00890748
0.00928988
0.00875003
0.00904245
0.00821018
0.00863756
0.00868255
0.00884
0.0091999
0.00897496
0.00910993
0.00901995
0.00949232
0.00821018
0.00870504
0.00895247
0.00928988
0.0102121
0.00976224
0.0107295
0.0112693
0.0106395
0.0111119
0.0102571
0.0100996
0.00982972
0.00926738
0.00976224
0.00906494
0.00906494
0.00892998
0.00937985
0.00906494
0.00816519
0.00964977
0.00915491
0.00890748
0.0088625
0.00901995
0.00978474
0.00841262
0.00942484
0.00985222
0.00971725
0.0116742
0.0135412
0.0159705
0.021234
0.0270823
0.0338079
0.0345727
0.0367771
0.033673
0.0267
0.0208741
0.0155881
0.0105495
0.00962728
0.00825517
0.00715298
0.00769283
0.00679308
0.00818769
0.00679308
0.00656814
0.00697303
0.007063
0.00670311
0.00710799
0.0070855
0.00668061
0.0060058
0.00573588
0.00661313
0.00681557
0.00584835
0.00623074
0.00645568
0.00697303
0.00620825
0.00629822
0.00701802
0.00677059
0.00629822
0.00641069
0.00641069
40-7.75.dat
40-7.75.dat
0
0
0
0
0
0
0
7
Casa Info Follows
0
0
0
0
c:\users\gleissnh\nextcloud\flash\matlab\casaxps\res025psmore\01--2.vms
C:\Users\gleissnh\Nextcloud\FLASH\matlab\CasaXPS\coox_new_11.2020updated2022.vms
XPS
40
Al
1486.6
1e+037
1e+037
1e+037
1e+037
1e+037
FAT
1e+037
1e+037
1e+037
1e+037
1e+037
1e+037
1e+037
1e+037
res025psmore

-1
Binding Energy
eV
542.5
-0.2
1
Counts
d
pulse counting
1
1
1e+037
1e+037
1e+037
1e+037
2
ESCAPE DEPTH TYPE
d
1
MFP Exponent
d
0
96
0
1
0.00958511
0.00958511
0.00892045
0.00888547
0.00946267
0.00886798
0.00962009
0.00927027
0.00851816
0.00899041
0.00841321
0.00864059
0.00844819
0.00895543
0.00841321
0.00911285
0.00860561
0.00930525
0.00885049
0.00860561
0.00988246
0.00916533
0.00991744
0.00858812
0.00953264
0.00916533
0.00925278
0.0101798
0.00993493
0.00986497
0.0114741
0.0112468
0.0100224
0.0098125
0.00948017
0.00963758
0.00916533
0.00897292
0.0090254
0.00827328
0.00906038
0.00853565
0.00918282
0.00871056
0.00907787
0.00808088
0.00836074
0.00785349
0.00928776
0.00867558
0.00869307
0.00879801
0.0098125
0.0110719
0.0118065
0.0139929
0.0161093
0.0217589
0.0276534
0.0340027
0.0353495
0.036294
0.0342475
0.0281781
0.0198524
0.01464
0.0117365
0.009795
0.00886798
0.00785349
0.00724131
0.00743371
0.0076436
0.00717134
0.00732876
0.00703141
0.00664661
0.00634926
0.00657665
0.00626181
0.00713636
0.00601693
0.00669908
0.00585951
0.00659414
0.0066641
0.00598195
0.00692647
0.00575457
0.00669908
0.00638424
0.00655915
0.00620933
0.00636675
0.00573707
0.00573707
40-5.8.dat
40-5.8.dat
0
0
0
0
0
0
0
7
Casa Info Follows
0
0
0
0
c:\users\gleissnh\nextcloud\flash\matlab\casaxps\res02psmore\01--2.vms
C:\Users\gleissnh\Nextcloud\FLASH\matlab\CasaXPS\coox_new_11.2020updated2022.vms
XPS
40
Al
1486.6
1e+037
1e+037
1e+037
1e+037
1e+037
FAT
1e+037
1e+037
1e+037
1e+037
1e+037
1e+037
1e+037
1e+037
res02psmore

-1
Binding Energy
eV
542.5
-0.2
1
Counts
d
pulse counting
1
1
1e+037
1e+037
1e+037
1e+037
2
ESCAPE DEPTH TYPE
d
1
MFP Exponent
d
0
96
0
1
0.00881686
0.00881686
0.00959481
0.00862237
0.0089033
0.00927066
0.00844949
0.00963803
0.00769314
0.0084711
0.00940032
0.00866559
0.00892491
0.008255
0.00860076
0.00888169
0.00849271
0.00836305
0.00840627
0.00922744
0.00864398
0.0086872
0.00950837
0.0101999
0.00929227
0.00892491
0.00989735
0.0103079
0.0108482
0.0112372
0.0109779
0.00989735
0.0107618
0.0101351
0.00924905
0.00959481
0.00970286
0.00916261
0.00916261
0.00918422
0.00862237
0.00998379
0.00851432
0.00886008
0.00905457
0.00965964
0.00898974
0.00827661
0.009141
0.00812534
0.00840627
0.00883847
0.00987574
0.0106321
0.0111075
0.01396
0.0155808
0.0202701
0.0272069
0.0333874
0.0361318
0.0370178
0.033128
0.0267099
0.0198163
0.0154295
0.0119287
0.00877364
0.00758509
0.00780119
0.00704484
0.00801729
0.00691518
0.00700162
0.00741221
0.00648298
0.00672069
0.00702323
0.00650459
0.00708806
0.00702323
0.00624527
0.00682874
0.00708806
0.00719611
0.00628849
0.00708806
0.00663425
0.00723933
0.00650459
0.00633171
0.00574824
0.00656942
0.00613722
0.00659103
0.00659103
41-8.dat
41-8.dat
0
0
0
0
0
0
0
7
Casa Info Follows
0
0
0
0
c:\users\gleissnh\nextcloud\flash\matlab\casaxps\res025psmore\01--2.vms
C:\Users\gleissnh\Nextcloud\FLASH\matlab\CasaXPS\coox_new_11.2020updated2022.vms
XPS
41
Al
1486.6
1e+037
1e+037
1e+037
1e+037
1e+037
FAT
1e+037
1e+037
1e+037
1e+037
1e+037
1e+037
1e+037
1e+037
res025psmore

-1
Binding Energy
eV
542.5
-0.2
1
Counts
d
pulse counting
1
1
1e+037
1e+037
1e+037
1e+037
2
ESCAPE DEPTH TYPE
d
1
MFP Exponent
d
0
96
0
1
0.00827522
0.00827522
0.00899396
0.00969327
0.00922706
0.00992638
0.008722
0.00957672
0.00889683
0.00823637
0.00850832
0.00874143
0.00928534
0.00829464
0.008722
0.00891626
0.00827522
0.00909109
0.00897453
0.00911051
0.00940189
0.00903281
0.00868315
0.00911051
0.00920764
0.00996523
0.00868315
0.0101012
0.00961557
0.0106257
0.0107422
0.0106257
0.0104314
0.0107811
0.00897453
0.00922706
0.00912994
0.00946017
0.00911051
0.00887741
0.00850832
0.00924649
0.00885798
0.0087997
0.00827522
0.00885798
0.00846947
0.00887741
0.00883856
0.00901338
0.00860545
0.00944074
0.00988753
0.0105674
0.0116552
0.0136949
0.0158511
0.0214068
0.0275452
0.0336836
0.039045
0.0360535
0.0330037
0.0277783
0.0200276
0.0148216
0.0117718
0.00953787
0.00831407
0.00767303
0.00786729
0.00743993
0.00674061
0.00697372
0.00629383
0.00654636
0.00668234
0.00677946
0.00670176
0.00641038
0.00685717
0.0063521
0.00660463
0.00736223
0.00662406
0.00549739
0.00699314
0.00681831
0.00639096
0.00606072
0.0061967
0.00625498
0.00639096
0.0060413
0.00674061
0.00674061
41-6.dat
41-6.dat
0
0
0
0
0
0
0
7
Casa Info Follows
0
0
0
0
c:\users\gleissnh\nextcloud\flash\matlab\casaxps\res02psmore\01--2.vms
C:\Users\gleissnh\Nextcloud\FLASH\matlab\CasaXPS\coox_new_11.2020updated2022.vms
XPS
41
Al
1486.6
1e+037
1e+037
1e+037
1e+037
1e+037
FAT
1e+037
1e+037
1e+037
1e+037
1e+037
1e+037
1e+037
1e+037
res02psmore

-1
Binding Energy
eV
542.5
-0.2
1
Counts
d
pulse counting
1
1
1e+037
1e+037
1e+037
1e+037
2
ESCAPE DEPTH TYPE
d
1
MFP Exponent
d
0
96
0
1
0.00856972
0.00856972
0.00887873
0.00869332
0.00863152
0.00953794
0.00871392
0.00859032
0.00914653
0.00916713
0.00904353
0.00912593
0.00904353
0.00968214
0.00906413
0.00891993
0.00801351
0.00910533
0.00824012
0.00900233
0.00976454
0.00869332
0.00929073
0.00844612
0.00980574
0.00984694
0.00959974
0.00966154
0.0103825
0.0110418
0.0115156
0.0110624
0.0111242
0.010568
0.00984694
0.00914653
0.00873452
0.00933193
0.00881693
0.00817832
0.00867272
0.00863152
0.00939373
0.00929073
0.00894053
0.00865212
0.00902293
0.00916713
0.00875512
0.00815772
0.00811652
0.00869332
0.0104031
0.0100735
0.0114332
0.0132666
0.0158622
0.0202707
0.0272542
0.0339493
0.0379869
0.0374513
0.0322807
0.0272748
0.0215891
0.0157386
0.0111654
0.00957914
0.00799291
0.00795171
0.00795171
0.0067981
0.0072307
0.0069629
0.0073749
0.00620069
0.0070453
0.00642729
0.0067775
0.00648909
0.00632429
0.00630369
0.00665389
0.0067569
0.00620069
0.00624189
0.00618009
0.00630369
0.00541788
0.0067775
0.00574748
0.0070247
0.00572688
0.00665389
0.00640669
0.00640669
42-8.25.dat
42-8.25.dat
0
0
0
0
0
0
0
7
Casa Info Follows
0
0
0
0
c:\users\gleissnh\nextcloud\flash\matlab\casaxps\res025psmore\01--2.vms
C:\Users\gleissnh\Nextcloud\FLASH\matlab\CasaXPS\coox_new_11.2020updated2022.vms
XPS
42
Al
1486.6
1e+037
1e+037
1e+037
1e+037
1e+037
FAT
1e+037
1e+037
1e+037
1e+037
1e+037
1e+037
1e+037
1e+037
res025psmore

-1
Binding Energy
eV
542.5
-0.2
1
Counts
d
pulse counting
1
1
1e+037
1e+037
1e+037
1e+037
2
ESCAPE DEPTH TYPE
d
1
MFP Exponent
d
0
96
0
1
0.00907351
0.00907351
0.00857972
0.00876489
0.00944386
0.00901179
0.00866202
0.00917639
0.00857972
0.00901179
0.00901179
0.00932041
0.00843569
0.00862087
0.00855914
0.00845627
0.00882662
0.00866202
0.00897064
0.00868259
0.00903236
0.00942329
0.00907351
0.00936156
0.00927926
0.00853857
0.00983478
0.00981421
0.0110487
0.0105343
0.0106578
0.0106372
0.0105138
0.00954674
0.0104109
0.00921754
0.00934099
0.00919696
0.00868259
0.00831224
0.00822994
0.00913524
0.00901179
0.00942329
0.00880604
0.00919696
0.00895006
0.00874432
0.00779787
0.00808592
0.00897064
0.00901179
0.00985536
0.0105549
0.0113573
0.0128593
0.0176121
0.0225089
0.0275497
0.0341748
0.0365204
0.0363764
0.033537
0.0268502
0.0192581
0.0157398
0.0122626
0.00870317
0.00829167
0.0074481
0.0078596
0.00683085
0.00732465
0.00705718
0.00732465
0.00646051
0.00650166
0.0071189
0.00617246
0.00615188
0.00662511
0.00718063
0.0069543
0.00681028
0.00683085
0.00656338
0.00633706
0.00631648
0.00635763
0.00658396
0.00611073
0.00641936
0.00652223
0.00576096
0.00681028
0.00681028
42-6.2.dat
42-6.2.dat
0
0
0
0
0
0
0
7
Casa Info Follows
0
0
0
0
c:\users\gleissnh\nextcloud\flash\matlab\casaxps\res02psmore\01--2.vms
C:\Users\gleissnh\Nextcloud\FLASH\matlab\CasaXPS\coox_new_11.2020updated2022.vms
XPS
42
Al
1486.6
1e+037
1e+037
1e+037
1e+037
1e+037
FAT
1e+037
1e+037
1e+037
1e+037
1e+037
1e+037
1e+037
1e+037
res02psmore

-1
Binding Energy
eV
542.5
-0.2
1
Counts
d
pulse counting
1
1
1e+037
1e+037
1e+037
1e+037
2
ESCAPE DEPTH TYPE
d
1
MFP Exponent
d
0
96
0
1
0.0097006
0.0097006
0.00903015
0.00850636
0.00869492
0.0096587
0.0083597
0.00896729
0.0083597
0.00863207
0.00890444
0.00865302
0.00879968
0.00856921
0.00863207
0.00879968
0.00827589
0.00859017
0.0090511
0.00879968
0.00827589
0.00863207
0.00944918
0.00915586
0.0090511
0.0105596
0.00934442
0.00972155
0.0105806
0.0107482
0.0105596
0.0116282
0.0111463
0.0104339
0.00944918
0.00911396
0.0084435
0.00930252
0.0083597
0.00875778
0.00896729
0.00831779
0.00838065
0.00915586
0.0090092
0.0090092
0.00810828
0.00823399
0.0090511
0.00804542
0.00919776
0.00913491
0.0100358
0.0102663
0.0121729
0.0144357
0.0164889
0.0205116
0.0258753
0.0346121
0.0391376
0.0375034
0.0343188
0.0278238
0.0207212
0.0156718
0.0119215
0.00886254
0.00806637
0.00766829
0.00668357
0.00708165
0.006495
0.00655786
0.00699784
0.00731212
0.00693499
0.00643215
0.00680928
0.00662071
0.00687213
0.00639024
0.00601312
0.00664166
0.00615978
0.00607597
0.00613883
0.00699784
0.0064112
0.00643215
0.00699784
0.00622263
0.00595026
0.00626454
0.00620168
0.00620168
43-8.5.dat
43-8.5.dat
0
0
0
0
0
0
0
7
Casa Info Follows
0
0
0
0
c:\users\gleissnh\nextcloud\flash\matlab\casaxps\res025psmore\01--2.vms
C:\Users\gleissnh\Nextcloud\FLASH\matlab\CasaXPS\coox_new_11.2020updated2022.vms
XPS
43
Al
1486.6
1e+037
1e+037
1e+037
1e+037
1e+037
FAT
1e+037
1e+037
1e+037
1e+037
1e+037
1e+037
1e+037
1e+037
res025psmore

-1
Binding Energy
eV
542.5
-0.2
1
Counts
d
pulse counting
1
1
1e+037
1e+037
1e+037
1e+037
2
ESCAPE DEPTH TYPE
d
1
MFP Exponent
d
0
96
0
1
0.00922484
0.00922484
0.00901076
0.00883561
0.00916646
0.00856314
0.00951677
0.00866045
0.00862153
0.00881615
0.00854368
0.00799875
0.00910807
0.00875776
0.00819337
0.00858261
0.00885507
0.00850476
0.00871884
0.00906915
0.00862153
0.00961407
0.00879668
0.00885507
0.00971138
0.00930269
0.00928323
0.00984762
0.010918
0.0101979
0.0105677
0.0107818
0.0103536
0.0104509
0.00971138
0.00893292
0.00969192
0.00930269
0.00854368
0.00930269
0.0080766
0.00850476
0.00891345
0.00889399
0.00815445
0.00912753
0.00836853
0.00932215
0.00856314
0.00881615
0.00903022
0.00883561
0.0102758
0.0102758
0.0121636
0.0137983
0.0173209
0.0210381
0.0272658
0.0330654
0.0380087
0.0369577
0.0332795
0.027441
0.0204348
0.0155888
0.0108791
0.0094
0.00788198
0.00759006
0.00720083
0.00729813
0.00766791
0.00694782
0.00694782
0.0073176
0.00632505
0.00671428
0.00683105
0.0071619
0.00648074
0.00638343
0.00618882
0.00638343
0.00648074
0.0065002
0.00578012
0.0065002
0.0069089
0.00653913
0.00595528
0.00659751
0.0065002
0.00661697
0.00686998
0.00686998
43-6.4.dat
43-6.4.dat
0
0
0
0
0
0
0
7
Casa Info Follows
0
0
0
0
c:\users\gleissnh\nextcloud\flash\matlab\casaxps\res02psmore\01--2.vms
C:\Users\gleissnh\Nextcloud\FLASH\matlab\CasaXPS\coox_new_11.2020updated2022.vms
XPS
43
Al
1486.6
1e+037
1e+037
1e+037
1e+037
1e+037
FAT
1e+037
1e+037
1e+037
1e+037
1e+037
1e+037
1e+037
1e+037
res02psmore

-1
Binding Energy
eV
542.5
-0.2
1
Counts
d
pulse counting
1
1
1e+037
1e+037
1e+037
1e+037
2
ESCAPE DEPTH TYPE
d
1
MFP Exponent
d
0
96
0
1
0.00931691
0.00931691
0.00819709
0.00853303
0.00916013
0.00833147
0.00909295
0.00855543
0.00916013
0.00853303
0.00871221
0.00918253
0.00864502
0.00882419
0.00828667
0.00855543
0.00860022
0.00889138
0.0081075
0.00855543
0.00882419
0.00884658
0.00931691
0.00985442
0.00963046
0.00857783
0.0093841
0.00985442
0.00920493
0.0105935
0.01028
0.0107503
0.0105039
0.0104367
0.0099888
0.00956327
0.00958567
0.00851064
0.00821948
0.00902576
0.00797312
0.00951848
0.00927212
0.00965286
0.00868981
0.00900336
0.00886898
0.00860022
0.00886898
0.00947368
0.00833147
0.00951848
0.0093841
0.0105711
0.0116237
0.013841
0.0163494
0.0207615
0.027458
0.033505
0.0368197
0.0376708
0.0326092
0.0266741
0.0217469
0.0160358
0.011019
0.00974244
0.00826428
0.00783875
0.00680851
0.00718925
0.00732363
0.00709966
0.00680851
0.00674132
0.00680851
0.00698768
0.00674132
0.00665174
0.00671892
0.00613662
0.00743561
0.00636058
0.00649496
0.00649496
0.00712206
0.00631579
0.00629339
0.00725644
0.00676372
0.0068757
0.00615901
0.0068533
0.00618141
0.00618141
44-8.75.dat
44-8.75.dat
0
0
0
0
0
0
0
7
Casa Info Follows
0
0
0
0
c:\users\gleissnh\nextcloud\flash\matlab\casaxps\res025psmore\01--2.vms
C:\Users\gleissnh\Nextcloud\FLASH\matlab\CasaXPS\coox_new_11.2020updated2022.vms
XPS
44
Al
1486.6
1e+037
1e+037
1e+037
1e+037
1e+037
FAT
1e+037
1e+037
1e+037
1e+037
1e+037
1e+037
1e+037
1e+037
res025psmore

-1
Binding Energy
eV
542.5
-0.2
1
Counts
d
pulse counting
1
1
1e+037
1e+037
1e+037
1e+037
2
ESCAPE DEPTH TYPE
d
1
MFP Exponent
d
0
96
0
1
0.00911553
0.00911553
0.00978252
0.00810494
0.00885278
0.00931765
0.0085496
0.00834748
0.00873151
0.00863045
0.00895384
0.0080443
0.0095804
0.00871129
0.00891341
0.00915595
0.00861024
0.00846875
0.00836769
0.0090549
0.00933786
0.00867087
0.00917617
0.00933786
0.00899426
0.00931765
0.010207
0.0100655
0.00986337
0.0104293
0.0116016
0.010591
0.0111165
0.0101059
0.0105708
0.00996443
0.00901447
0.00873151
0.00881235
0.00945913
0.00895384
0.00899426
0.00875172
0.00921659
0.00877193
0.00885278
0.00909532
0.00792303
0.00861024
0.00846875
0.00913574
0.00861024
0.0095804
0.0106516
0.0114601
0.013643
0.0155227
0.0217075
0.02767
0.033208
0.03721
0.0376344
0.033774
0.0262956
0.0211214
0.0149163
0.0111165
0.00881235
0.00842833
0.00743795
0.00733689
0.0071752
0.00713477
0.00766028
0.00656884
0.00671032
0.00612418
0.00658905
0.00675075
0.00671032
0.00695287
0.00646778
0.00604333
0.00656884
0.00679117
0.00600291
0.00673054
0.00586143
0.00669011
0.00636672
0.00675075
0.00594228
0.00654863
0.00727626
0.00644757
0.00644757
44-6.6.dat
44-6.6.dat
0
0
0
0
0
0
0
7
Casa Info Follows
0
0
0
0
c:\users\gleissnh\nextcloud\flash\matlab\casaxps\res02psmore\01--2.vms
C:\Users\gleissnh\Nextcloud\FLASH\matlab\CasaXPS\coox_new_11.2020updated2022.vms
XPS
44
Al
1486.6
1e+037
1e+037
1e+037
1e+037
1e+037
FAT
1e+037
1e+037
1e+037
1e+037
1e+037
1e+037
1e+037
1e+037
res02psmore

-1
Binding Energy
eV
542.5
-0.2
1
Counts
d
pulse counting
1
1
1e+037
1e+037
1e+037
1e+037
2
ESCAPE DEPTH TYPE
d
1
MFP Exponent
d
0
96
0
1
0.0101821
0.0101821
0.0083763
0.00809347
0.00887671
0.0085286
0.00959467
0.00929008
0.00909427
0.00907251
0.00889846
0.00896373
0.00839806
0.00889846
0.00835455
0.00863738
0.00781063
0.00876792
0.00848509
0.0086809
0.00848509
0.00896373
0.00872441
0.00907251
0.00976873
0.0101821
0.00929008
0.0103126
0.00992102
0.010726
0.0107043
0.0104649
0.0107478
0.00965994
0.0102039
0.0101821
0.00931184
0.00898549
0.00855036
0.00794117
0.00889846
0.00972521
0.00935535
0.00915954
0.00878968
0.00933359
0.0083763
0.00781063
0.00870265
0.00796293
0.00896373
0.00942062
0.009834
0.0109218
0.0114222
0.0132933
0.0171877
0.0204077
0.025303
0.034332
0.0382264
0.0369645
0.0349629
0.0285229
0.0191458
0.0149468
0.0110524
0.00929008
0.00826752
0.00741901
0.00800644
0.00665753
0.0068751
0.00685334
0.00696212
0.00698388
0.00670104
0.00685334
0.00700563
0.00667929
0.00680983
0.00609186
0.00652699
0.00617888
0.00628767
0.0067228
0.00604834
0.00676631
0.00685334
0.00624415
0.00652699
0.00650523
0.00637469
0.0055697
0.00676631
0.00676631
45-9.dat
45-9.dat
0
0
0
0
0
0
0
7
Casa Info Follows
0
0
0
0
c:\users\gleissnh\nextcloud\flash\matlab\casaxps\res025psmore\01--2.vms
C:\Users\gleissnh\Nextcloud\FLASH\matlab\CasaXPS\coox_new_11.2020updated2022.vms
XPS
45
Al
1486.6
1e+037
1e+037
1e+037
1e+037
1e+037
FAT
1e+037
1e+037
1e+037
1e+037
1e+037
1e+037
1e+037
1e+037
res025psmore

-1
Binding Energy
eV
542.5
-0.2
1
Counts
d
pulse counting
1
1
1e+037
1e+037
1e+037
1e+037
2
ESCAPE DEPTH TYPE
d
1
MFP Exponent
d
0
96
0
1
0.00896216
0.00896216
0.0091524
0.00887762
0.00894103
0.0093215
0.00921581
0.00911012
0.00875079
0.0091524
0.00856056
0.00889875
0.00828577
0.00938491
0.00790531
0.00826464
0.00847601
0.00849715
0.0080744
0.00917354
0.00792644
0.0091524
0.00921581
0.00938491
0.0084126
0.00911012
0.00919467
0.00991334
0.0101247
0.0107588
0.0111182
0.0114564
0.0105686
0.00919467
0.010019
0.00961742
0.00868738
0.0100824
0.0104206
0.00942718
0.00911012
0.00877193
0.00828577
0.00870852
0.00875079
0.00902558
0.00853942
0.00870852
0.00849715
0.00868738
0.00866624
0.00891989
0.00949059
0.00984993
0.0112027
0.0138237
0.0163602
0.0231663
0.0276897
0.0336293
0.0360178
0.0367787
0.0347918
0.0269499
0.0198055
0.015409
0.0124498
0.00984993
0.00822236
0.00801099
0.00763052
0.00661594
0.00703868
0.00672162
0.00771507
0.00697527
0.00651025
0.00623547
0.00651025
0.00655253
0.00625661
0.00670049
0.00623547
0.006933
0.0064257
0.00644684
0.00682731
0.00648911
0.00623547
0.00670049
0.00644684
0.00701754
0.00581272
0.00615092
0.00644684
0.00644684
45-6.8.dat
45-6.8.dat
0
0
0
0
0
0
0
7
Casa Info Follows
0
0
0
0
c:\users\gleissnh\nextcloud\flash\matlab\casaxps\res02psmore\01--2.vms
C:\Users\gleissnh\Nextcloud\FLASH\matlab\CasaXPS\coox_new_11.2020updated2022.vms
XPS
45
Al
1486.6
1e+037
1e+037
1e+037
1e+037
1e+037
FAT
1e+037
1e+037
1e+037
1e+037
1e+037
1e+037
1e+037
1e+037
res02psmore

-1
Binding Energy
eV
542.5
-0.2
1
Counts
d
pulse counting
1
1
1e+037
1e+037
1e+037
1e+037
2
ESCAPE DEPTH TYPE
d
1
MFP Exponent
d
0
96
0
1
0.00941444
0.00941444
0.00848462
0.00908901
0.00843813
0.00792673
0.00874032
0.00901927
0.00927497
0.00857761
0.00878682
0.0083219
0.00855436
0.00920523
0.00825217
0.00867059
0.00841489
0.00876357
0.0083684
0.00925173
0.00818243
0.00892629
0.00927497
0.00885655
0.00904252
0.00867059
0.00927497
0.0100421
0.0101351
0.0113671
0.0111579
0.0107627
0.0110881
0.0104837
0.0096469
0.00960041
0.00962365
0.00920523
0.00904252
0.00848462
0.00925173
0.00855436
0.00941444
0.00936795
0.0088798
0.00983286
0.00925173
0.00811269
0.00869383
0.00839164
0.00908901
0.00978637
0.00848462
0.0107627
0.0122039
0.0136219
0.0175039
0.0197355
0.0253841
0.0323578
0.0373091
0.0382622
0.0357981
0.0265464
0.0207583
0.0155513
0.0122039
0.00962365
0.00857761
0.00850787
0.00720612
0.00669472
0.00648551
0.00664823
0.00699691
0.00702015
0.00699691
0.00671796
0.00646226
0.00585788
0.00641577
0.00641577
0.00583463
0.00669472
0.00667147
0.00639252
0.00650875
0.00639252
0.00664823
0.00599735
0.00650875
0.00620656
0.00692717
0.00620656
0.00671796
0.00671796
46-9.25.dat
46-9.25.dat
0
0
0
0
0
0
0
7
Casa Info Follows
0
0
0
0
c:\users\gleissnh\nextcloud\flash\matlab\casaxps\res025psmore\01--2.vms
C:\Users\gleissnh\Nextcloud\FLASH\matlab\CasaXPS\coox_new_11.2020updated2022.vms
XPS
46
Al
1486.6
1e+037
1e+037
1e+037
1e+037
1e+037
FAT
1e+037
1e+037
1e+037
1e+037
1e+037
1e+037
1e+037
1e+037
res025psmore

-1
Binding Energy
eV
542.5
-0.2
1
Counts
d
pulse counting
1
1
1e+037
1e+037
1e+037
1e+037
2
ESCAPE DEPTH TYPE
d
1
MFP Exponent
d
0
96
0
1
0.00875877
0.00875877
0.00942784
0.00918454
0.00922509
0.00869794
0.00916427
0.00918454
0.00908317
0.00946839
0.00853574
0.00898179
0.00936702
0.0080897
0.00900207
0.00936702
0.00849519
0.00857629
0.00869794
0.00914399
0.00843437
0.00900207
0.00896152
0.00851547
0.00837355
0.00952922
0.00940757
0.0106849
0.010543
0.0111715
0.0106849
0.0103808
0.0109485
0.0105024
0.0100361
0.00879932
0.00890069
0.00865739
0.00871822
0.00944812
0.0084141
0.00900207
0.00902234
0.00969142
0.00879932
0.00869794
0.00845465
0.00835327
0.00871822
0.00932647
0.00938729
0.00930619
0.00975224
0.0108471
0.0109485
0.0132598
0.0172742
0.0207007
0.0273712
0.0329873
0.0370423
0.0380358
0.0340619
0.0282024
0.0199911
0.0145168
0.0113742
0.00971169
0.00845465
0.0073598
0.00764365
0.00608248
0.00746117
0.00673128
0.00658935
0.00685293
0.0065488
0.00691375
0.00673128
0.00681238
0.0064677
0.00660963
0.0070354
0.00632578
0.00612303
0.00618385
0.00612303
0.0065488
0.00636633
0.00604193
0.00569725
0.00660963
0.00616358
0.00658935
0.0063866
0.0063866
46-7.dat
46-7.dat
0
0
0
0
0
0
0
7
Casa Info Follows
0
0
0
0
c:\users\gleissnh\nextcloud\flash\matlab\casaxps\res02psmore\01--2.vms
C:\Users\gleissnh\Nextcloud\FLASH\matlab\CasaXPS\coox_new_11.2020updated2022.vms
XPS
46
Al
1486.6
1e+037
1e+037
1e+037
1e+037
1e+037
FAT
1e+037
1e+037
1e+037
1e+037
1e+037
1e+037
1e+037
1e+037
res02psmore

-1
Binding Energy
eV
542.5
-0.2
1
Counts
d
pulse counting
1
1
1e+037
1e+037
1e+037
1e+037
2
ESCAPE DEPTH TYPE
d
1
MFP Exponent
d
0
96
0
1
0.0087515
0.0087515
0.00890979
0.00854797
0.00886457
0.0094073
0.00836707
0.00888718
0.00868366
0.00893241
0.00870627
0.00893241
0.00863843
0.00913593
0.00886457
0.00895502
0.00895502
0.0087515
0.00904548
0.00886457
0.00947514
0.00848013
0.0085932
0.00913593
0.00931684
0.00857059
0.0101309
0.0101535
0.0105154
0.0111033
0.0105832
0.0113973
0.0107189
0.0095882
0.00949775
0.00881934
0.00852536
0.00961082
0.0100631
0.00927161
0.00933945
0.00895502
0.00933945
0.00963343
0.00895502
0.00881934
0.00766604
0.0087515
0.00877411
0.00902286
0.008254
0.00897764
0.0097465
0.0100631
0.0116913
0.0137491
0.0161236
0.0209177
0.0277018
0.0336944
0.0360462
0.0361141
0.0330612
0.0262093
0.0207594
0.0153773
0.0111938
0.00922639
0.00798263
0.00796002
0.00707809
0.00723638
0.00667104
0.0075982
0.00719115
0.00691979
0.00701024
0.00746252
0.00667104
0.00619615
0.00615092
0.00651274
0.0066032
0.00680672
0.00664843
0.00649013
0.00646752
0.00680672
0.00646752
0.00653536
0.00698763
0.00667104
0.00574388
0.00676149
0.00685195
0.00685195
47-9.5.dat
47-9.5.dat
0
0
0
0
0
0
0
7
Casa Info Follows
0
0
0
0
c:\users\gleissnh\nextcloud\flash\matlab\casaxps\res025psmore\01--2.vms
C:\Users\gleissnh\Nextcloud\FLASH\matlab\CasaXPS\coox_new_11.2020updated2022.vms
XPS
47
Al
1486.6
1e+037
1e+037
1e+037
1e+037
1e+037
FAT
1e+037
1e+037
1e+037
1e+037
1e+037
1e+037
1e+037
1e+037
res025psmore

-1
Binding Energy
eV
542.5
-0.2
1
Counts
d
pulse counting
1
1
1e+037
1e+037
1e+037
1e+037
2
ESCAPE DEPTH TYPE
d
1
MFP Exponent
d
0
96
0
1
0.00832864
0.00832864
0.00924708
0.00824514
0.00874611
0.00876699
0.00895485
0.00889223
0.00853737
0.0089966
0.0093932
0.00916359
0.0081199
0.00874611
0.00876699
0.0085165
0.00820339
0.00828689
0.00905922
0.00926796
0.0093932
0.00912184
0.00945582
0.00981067
0.00935145
0.00918446
0.00918446
0.00920534
0.0103743
0.0111048
0.00983155
0.0112301
0.0111466
0.00966456
0.00918446
0.00976893
0.00976893
0.00885048
0.00903835
0.0093097
0.00889223
0.00889223
0.00949757
0.00855825
0.00868349
0.00937233
0.00828689
0.00843301
0.00903835
0.00766068
0.00916359
0.00868349
0.00985242
0.0109796
0.0113971
0.0143612
0.0171791
0.0212495
0.0282005
0.0328553
0.0381573
0.0363621
0.0335442
0.0273446
0.0207068
0.014215
0.0117311
0.00983155
0.00799466
0.00801553
0.0073267
0.00755631
0.00688835
0.00738932
0.00634563
0.0068466
0.00661699
0.00701359
0.00690922
0.00653349
0.00682572
0.00640825
0.00607427
0.0063665
0.00647087
0.00711796
0.00670048
0.00661699
0.00592815
0.00601165
0.00599077
0.00701359
0.00634563
0.00657524
0.00622039
0.00622039
47-7.2.dat
47-7.2.dat
0
0
0
0
0
0
0
7
Casa Info Follows
0
0
0
0
c:\users\gleissnh\nextcloud\flash\matlab\casaxps\res02psmore\01--2.vms
C:\Users\gleissnh\Nextcloud\FLASH\matlab\CasaXPS\coox_new_11.2020updated2022.vms
XPS
47
Al
1486.6
1e+037
1e+037
1e+037
1e+037
1e+037
FAT
1e+037
1e+037
1e+037
1e+037
1e+037
1e+037
1e+037
1e+037
res02psmore

-1
Binding Energy
eV
542.5
-0.2
1
Counts
d
pulse counting
1
1
1e+037
1e+037
1e+037
1e+037
2
ESCAPE DEPTH TYPE
d
1
MFP Exponent
d
0
96
0
1
0.00877153
0.00877153
0.00934709
0.00920895
0.00971544
0.00930104
0.00849526
0.00805783
0.00881757
0.00904779
0.00879455
0.00884059
0.00877153
0.00877153
0.00900175
0.00856432
0.00801179
0.00844921
0.00849526
0.0077125
0.00872548
0.00831108
0.00872548
0.00930104
0.00890966
0.0101298
0.00973847
0.00973847
0.0105673
0.010268
0.0109817
0.0108205
0.0108435
0.009255
0.0100838
0.00996869
0.00962335
0.00801179
0.00948522
0.00881757
0.00849526
0.00856432
0.00897873
0.00980753
0.00851828
0.00911686
0.0089557
0.00831108
0.00916291
0.00872548
0.00819597
0.00955429
0.00955429
0.0101529
0.0120177
0.0136292
0.016438
0.0213187
0.0272815
0.0320702
0.0385395
0.0373193
0.0345336
0.0272585
0.0205129
0.0149415
0.0116723
0.00867944
0.00858735
0.00808085
0.00732112
0.00669951
0.00626209
0.0065844
0.00729809
0.00734414
0.00734414
0.00674556
0.00623906
0.00660742
0.00702183
0.00690671
0.00683765
0.00656138
0.00633115
0.00674556
0.00561746
0.00660742
0.00692974
0.00672253
0.00660742
0.00605489
0.00649231
0.00686067
0.00651533
0.00651533
48-9.75.dat
48-9.75.dat
0
0
0
0
0
0
0
7
Casa Info Follows
0
0
0
0
c:\users\gleissnh\nextcloud\flash\matlab\casaxps\res025psmore\01--2.vms
C:\Users\gleissnh\Nextcloud\FLASH\matlab\CasaXPS\coox_new_11.2020updated2022.vms
XPS
48
Al
1486.6
1e+037
1e+037
1e+037
1e+037
1e+037
FAT
1e+037
1e+037
1e+037
1e+037
1e+037
1e+037
1e+037
1e+037
res025psmore

-1
Binding Energy
eV
542.5
-0.2
1
Counts
d
pulse counting
1
1
1e+037
1e+037
1e+037
1e+037
2
ESCAPE DEPTH TYPE
d
1
MFP Exponent
d
0
96
0
1
0.00839226
0.00839226
0.00854136
0.00947857
0.00862657
0.00926557
0.00898867
0.00920167
0.00894607
0.00943597
0.00896737
0.00888217
0.00847746
0.00813666
0.00869047
0.00926557
0.00866917
0.00820056
0.00839226
0.00873307
0.00866917
0.00879697
0.00841356
0.00822186
0.00954247
0.00960637
0.00979807
0.0106075
0.0104371
0.0112252
0.0107353
0.0103093
0.0100111
0.010075
0.00949987
0.00958507
0.00909517
0.00922297
0.00928687
0.00954247
0.00898867
0.00907387
0.00877567
0.00843486
0.00879697
0.00869047
0.00830706
0.00790236
0.00943597
0.00826446
0.00913777
0.010288
0.00969157
0.0114382
0.011992
0.0138025
0.0169975
0.0211511
0.0271364
0.0339312
0.0368493
0.0369771
0.0336543
0.0283079
0.0195748
0.0154426
0.010501
0.00958507
0.00805146
0.00771066
0.00717815
0.00700775
0.00698645
0.00734856
0.00685865
0.00628355
0.00685865
0.00696515
0.00675215
0.00670955
0.00666695
0.00705035
0.00690125
0.00636875
0.00656045
0.00681605
0.00598535
0.00615575
0.00634745
0.00628355
0.00570844
0.00636875
0.00728466
0.00660305
0.00634745
0.00634745
48-7.4.dat
48-7.4.dat
0
0
0
0
0
0
0
7
Casa Info Follows
0
0
0
0
c:\users\gleissnh\nextcloud\flash\matlab\casaxps\res02psmore\01--2.vms
C:\Users\gleissnh\Nextcloud\FLASH\matlab\CasaXPS\coox_new_11.2020updated2022.vms
XPS
48
Al
1486.6
1e+037
1e+037
1e+037
1e+037
1e+037
FAT
1e+037
1e+037
1e+037
1e+037
1e+037
1e+037
1e+037
1e+037
res02psmore

-1
Binding Energy
eV
542.5
-0.2
1
Counts
d
pulse counting
1
1
1e+037
1e+037
1e+037
1e+037
2
ESCAPE DEPTH TYPE
d
1
MFP Exponent
d
0
96
0
1
0.00880203
0.00880203
0.00915857
0.00940369
0.00853463
0.00893573
0.00893573
0.00820037
0.00844549
0.00920314
0.00926999
0.0087129
0.00862376
0.00817809
0.00862376
0.00891345
0.00940369
0.00866833
0.00938141
0.009114
0.00886888
0.00906944
0.00984936
0.00777699
0.00918085
0.00862376
0.00969338
0.0100276
0.0098048
0.010607
0.0109413
0.0102728
0.0106961
0.0104733
0.00940369
0.00918085
0.00922542
0.00824494
0.00882432
0.00853463
0.00895802
0.0102059
0.00860148
0.0078884
0.00920314
0.00900258
0.0092477
0.00875747
0.00826723
0.00835636
0.0085792
0.00828951
0.00951511
0.0106516
0.0125011
0.0140387
0.0174035
0.0198993
0.0263615
0.0331803
0.03708
0.037637
0.0338711
0.0271415
0.0212809
0.015398
0.011944
0.0100499
0.00837864
0.00822266
0.00715304
0.0066628
0.00686336
0.00695249
0.00721989
0.00690792
0.00684107
0.00668509
0.00697477
0.00681879
0.00684107
0.00670737
0.00677422
0.00708619
0.00721989
0.00688564
0.00621713
0.00670737
0.00588288
0.0065291
0.00648454
0.00679651
0.00646225
0.0059943
0.00590516
0.00590516
49-10.dat
49-10.dat
0
0
0
0
0
0
0
7
Casa Info Follows
0
0
0
0
c:\users\gleissnh\nextcloud\flash\matlab\casaxps\res025psmore\01--2.vms
C:\Users\gleissnh\Nextcloud\FLASH\matlab\CasaXPS\coox_new_11.2020updated2022.vms
XPS
49
Al
1486.6
1e+037
1e+037
1e+037
1e+037
1e+037
FAT
1e+037
1e+037
1e+037
1e+037
1e+037
1e+037
1e+037
1e+037
res025psmore

-1
Binding Energy
eV
542.5
-0.2
1
Counts
d
pulse counting
1
1
1e+037
1e+037
1e+037
1e+037
2
ESCAPE DEPTH TYPE
d
1
MFP Exponent
d
0
96
0
1
0.00937455
0.00937455
0.00898734
0.00855938
0.00855938
0.00886507
0.00880393
0.00884469
0.00898734
0.00935417
0.00908924
0.00931342
0.00855938
0.00872241
0.00827406
0.00917076
0.00917076
0.00913
0.00855938
0.0083352
0.00882431
0.00894659
0.00900772
0.00904848
0.00929304
0.00929304
0.00976176
0.0102916
0.0102509
0.0112698
0.0114533
0.0112087
0.0106992
0.00961911
0.0100471
0.00941531
0.00927266
0.00906886
0.00857975
0.00937455
0.00890583
0.00951721
0.00913
0.00835558
0.00898734
0.00882431
0.00813141
0.00829444
0.00884469
0.00831482
0.00849824
0.00945607
0.0100878
0.0100675
0.0114736
0.0141841
0.016915
0.0229677
0.0290611
0.0320977
0.0382115
0.0386191
0.0334835
0.0266563
0.0194624
0.0153865
0.0110457
0.00874279
0.00857975
0.00711243
0.00699016
0.00688826
0.00699016
0.00752002
0.00713281
0.00646029
0.00611384
0.00666409
0.00611384
0.00666409
0.00621574
0.00564511
0.00617498
0.00586929
0.00601194
0.0061546
0.00580815
0.00688826
0.00721433
0.00588967
0.00639915
0.00688826
0.00662333
0.00591005
0.00629725
0.00629725
49-7.6.dat
49-7.6.dat
0
0
0
0
0
0
0
7
Casa Info Follows
0
0
0
0
c:\users\gleissnh\nextcloud\flash\matlab\casaxps\res02psmore\01--2.vms
C:\Users\gleissnh\Nextcloud\FLASH\matlab\CasaXPS\coox_new_11.2020updated2022.vms
XPS
49
Al
1486.6
1e+037
1e+037
1e+037
1e+037
1e+037
FAT
1e+037
1e+037
1e+037
1e+037
1e+037
1e+037
1e+037
1e+037
res02psmore

-1
Binding Energy
eV
542.5
-0.2
1
Counts
d
pulse counting
1
1
1e+037
1e+037
1e+037
1e+037
2
ESCAPE DEPTH TYPE
d
1
MFP Exponent
d
0
96
0
1
0.00831096
0.00831096
0.0088049
0.00940621
0.00934178
0.00927735
0.00908408
0.00861162
0.00816064
0.00949211
0.00938473
0.00863309
0.00837539
0.00886932
0.00854719
0.00940621
0.00884785
0.00846129
0.00854719
0.00874047
0.0091485
0.00925588
0.00951358
0.00867604
0.00927735
0.0100934
0.00962096
0.0107377
0.0102223
0.00987866
0.0118114
0.0110169
0.010437
0.0100934
0.00962096
0.010029
0.00919145
0.00925588
0.00876195
0.00876195
0.00882637
0.00895522
0.00865457
0.00949211
0.00912703
0.00837539
0.00867604
0.00859014
0.00852572
0.0088049
0.00852572
0.00884785
0.00927735
0.0106518
0.0114464
0.013551
0.0162354
0.020917
0.0269516
0.0345968
0.0373456
0.0369806
0.0338452
0.0266724
0.0205734
0.0148824
0.0112316
0.00955653
0.00904113
0.00738752
0.00760228
0.00693654
0.00693654
0.00665736
0.00682916
0.00674326
0.00691506
0.00680769
0.00700097
0.00657146
0.007409
0.00571245
0.00663589
0.00652851
0.00657146
0.00665736
0.00590572
0.00680769
0.00639966
0.0062708
0.00607753
0.0061849
0.00624933
0.00622785
0.00639966
0.00639966
50-10.25.dat
50-10.25.dat
0
0
0
0
0
0
0
7
Casa Info Follows
0
0
0
0
c:\users\gleissnh\nextcloud\flash\matlab\casaxps\res025psmore\01--2.vms
C:\Users\gleissnh\Nextcloud\FLASH\matlab\CasaXPS\coox_new_11.2020updated2022.vms
XPS
50
Al
1486.6
1e+037
1e+037
1e+037
1e+037
1e+037
FAT
1e+037
1e+037
1e+037
1e+037
1e+037
1e+037
1e+037
1e+037
res025psmore

-1
Binding Energy
eV
542.5
-0.2
1
Counts
d
pulse counting
1
1
1e+037
1e+037
1e+037
1e+037
2
ESCAPE DEPTH TYPE
d
1
MFP Exponent
d
0
96
0
1
0.00863846
0.00863846
0.00955006
0.00800903
0.00887722
0.00850824
0.00931131
0.00911597
0.00887722
0.00889892
0.00857335
0.00946324
0.00861676
0.00855165
0.0083346
0.00883381
0.00876869
0.0083563
0.00898574
0.00839971
0.0092462
0.00818267
0.00933302
0.00928961
0.00931131
0.00931131
0.00991904
0.00965859
0.0101361
0.011243
0.0108523
0.0113081
0.0104182
0.00989734
0.00976711
0.00948495
0.00928961
0.00928961
0.00872528
0.0088121
0.00818267
0.0087904
0.00894233
0.00939813
0.00870358
0.0097454
0.00872528
0.00820437
0.00859506
0.00889892
0.00909426
0.00883381
0.0100059
0.0106787
0.0114601
0.0131747
0.0159312
0.0222473
0.0273696
0.0324051
0.0366158
0.0366592
0.0337725
0.0282161
0.021531
0.0153452
0.0111562
0.00894233
0.00837801
0.00811755
0.00655482
0.00709743
0.00661993
0.00716255
0.00644629
0.00677186
0.00614243
0.00670675
0.00746641
0.00685868
0.00670675
0.00692379
0.00746641
0.00614243
0.00681527
0.00655482
0.00653311
0.00638118
0.00627265
0.0060339
0.006468
0.00688039
0.00625095
0.00720596
0.00631606
0.00631606
50-7.8.dat
50-7.8.dat
0
0
0
0
0
0
0
7
Casa Info Follows
0
0
0
0
c:\users\gleissnh\nextcloud\flash\matlab\casaxps\res02psmore\01--2.vms
C:\Users\gleissnh\Nextcloud\FLASH\matlab\CasaXPS\coox_new_11.2020updated2022.vms
XPS
50
Al
1486.6
1e+037
1e+037
1e+037
1e+037
1e+037
FAT
1e+037
1e+037
1e+037
1e+037
1e+037
1e+037
1e+037
1e+037
res02psmore

-1
Binding Energy
eV
542.5
-0.2
1
Counts
d
pulse counting
1
1
1e+037
1e+037
1e+037
1e+037
2
ESCAPE DEPTH TYPE
d
1
MFP Exponent
d
0
96
0
1
0.00979242
0.00979242
0.00911552
0.00898014
0.00900271
0.00904783
0.0096796
0.00947653
0.00884477
0.00832581
0.00805505
0.00859657
0.00830325
0.0092509
0.0086417
0.00848375
0.00825812
0.00952166
0.00902527
0.00852888
0.0101309
0.00900271
0.00997292
0.00886733
0.00965704
0.00893502
0.00918321
0.00986011
0.0102437
0.0104468
0.0111011
0.0112139
0.0101986
0.00958935
0.00931859
0.00893502
0.00961191
0.00891245
0.00902527
0.00825812
0.00927347
0.00828069
0.0094991
0.00870939
0.00866426
0.00852888
0.00828069
0.00789711
0.00918321
0.0083935
0.00848375
0.00879964
0.00995036
0.0109883
0.0122969
0.0135605
0.0159973
0.0217058
0.028565
0.0331904
0.035537
0.0368908
0.0335966
0.0278881
0.0187274
0.0151173
0.0115298
0.00940884
0.00859657
0.00807762
0.00776173
0.00744585
0.00789711
0.00717509
0.0073556
0.00737816
0.00652076
0.00631769
0.00620487
0.00600181
0.00726534
0.00609206
0.00712996
0.00618231
0.0069269
0.00676895
0.00604693
0.00694946
0.00577617
0.00672383
0.00647563
0.00676895
0.00602437
0.00631769
0.00584386
0.00584386
51-10.5.dat
51-10.5.dat
0
0
0
0
0
0
0
7
Casa Info Follows
0
0
0
0
c:\users\gleissnh\nextcloud\flash\matlab\casaxps\res025psmore\01--2.vms
C:\Users\gleissnh\Nextcloud\FLASH\matlab\CasaXPS\coox_new_11.2020updated2022.vms
XPS
51
Al
1486.6
1e+037
1e+037
1e+037
1e+037
1e+037
FAT
1e+037
1e+037
1e+037
1e+037
1e+037
1e+037
1e+037
1e+037
res025psmore

-1
Binding Energy
eV
542.5
-0.2
1
Counts
d
pulse counting
1
1
1e+037
1e+037
1e+037
1e+037
2
ESCAPE DEPTH TYPE
d
1
MFP Exponent
d
0
96
0
1
0.0086817
0.0086817
0.00839368
0.00884628
0.00894914
0.00909315
0.00921659
0.00892857
0.0095869
0.00907258
0.00938117
0.00983377
0.00882571
0.00882571
0.00975148
0.00872284
0.00907258
0.00886685
0.00798223
0.00907258
0.00917544
0.00921659
0.00921659
0.00942232
0.00934003
0.00880514
0.00999835
0.00931945
0.0102452
0.0112944
0.0106567
0.00987492
0.0108418
0.00991606
0.00942232
0.0093606
0.00874342
0.00946346
0.00921659
0.00934003
0.00829082
0.00853769
0.00942232
0.00901086
0.00892857
0.00880514
0.00901086
0.00907258
0.00831139
0.00899029
0.00886685
0.00911373
0.00927831
0.0104921
0.0128374
0.0128168
0.0165611
0.0215602
0.026148
0.0335747
0.03592
0.038327
0.0318055
0.0261891
0.0198116
0.0149152
0.0114796
0.00985435
0.00847597
0.00794108
0.00771478
0.00685072
0.00666557
0.00670671
0.00645984
0.00717989
0.00728275
0.00668614
0.00606896
0.00666557
0.00738562
0.00668614
0.00683015
0.00689187
0.00676843
0.00689187
0.00662442
0.00613068
0.00668614
0.00670671
0.0068713
0.00629526
0.00613068
0.00621297
0.00580151
0.00580151
51-8.dat
51-8.dat
0
0
0
0
0
0
0
7
Casa Info Follows
0
0
0
0
c:\users\gleissnh\nextcloud\flash\matlab\casaxps\res02psmore\01--2.vms
C:\Users\gleissnh\Nextcloud\FLASH\matlab\CasaXPS\coox_new_11.2020updated2022.vms
XPS
51
Al
1486.6
1e+037
1e+037
1e+037
1e+037
1e+037
FAT
1e+037
1e+037
1e+037
1e+037
1e+037
1e+037
1e+037
1e+037
res02psmore

-1
Binding Energy
eV
542.5
-0.2
1
Counts
d
pulse counting
1
1
1e+037
1e+037
1e+037
1e+037
2
ESCAPE DEPTH TYPE
d
1
MFP Exponent
d
0
96
0
1
0.00840316
0.00840316
0.00881484
0.00980772
0.00912966
0.0100983
0.00857267
0.00973507
0.00903279
0.00845159
0.00876641
0.00857267
0.00946869
0.00801569
0.00830629
0.00912966
0.00842737
0.00896014
0.00898436
0.00934761
0.00893592
0.00898436
0.00862111
0.00905701
0.00912966
0.0101225
0.00864532
0.0101468
0.00912966
0.0107764
0.0109943
0.0104858
0.0104374
0.010849
0.00900857
0.00975929
0.00908122
0.00903279
0.00929917
0.00912966
0.00818521
0.00951712
0.00835472
0.00883906
0.00830629
0.00862111
0.00854846
0.00886327
0.00886327
0.00912966
0.00862111
0.00951712
0.00995302
0.0108248
0.011624
0.0138519
0.016104
0.0211411
0.027728
0.0333705
0.0386012
0.0352594
0.0333462
0.0285029
0.0203419
0.0145784
0.0118661
0.00983194
0.00830629
0.00801569
0.00757979
0.00731341
0.00678065
0.00678065
0.00639318
0.00629631
0.00675643
0.00678065
0.00678065
0.0065627
0.00644161
0.00658691
0.00644161
0.00719233
0.00661113
0.00537608
0.00716811
0.00687751
0.00624788
0.00602993
0.00602993
0.00619945
0.00649005
0.00586042
0.00687751
0.00687751
52-10.75.dat
52-10.75.dat
0
0
0
0
0
0
0
7
Casa Info Follows
0
0
0
0
c:\users\gleissnh\nextcloud\flash\matlab\casaxps\res025psmore\01--2.vms
C:\Users\gleissnh\Nextcloud\FLASH\matlab\CasaXPS\coox_new_11.2020updated2022.vms
XPS
52
Al
1486.6
1e+037
1e+037
1e+037
1e+037
1e+037
FAT
1e+037
1e+037
1e+037
1e+037
1e+037
1e+037
1e+037
1e+037
res025psmore

-1
Binding Energy
eV
542.5
-0.2
1
Counts
d
pulse counting
1
1
1e+037
1e+037
1e+037
1e+037
2
ESCAPE DEPTH TYPE
d
1
MFP Exponent
d
0
96
0
1
0.00919615
0.00919615
0.00939961
0.00929788
0.00897235
0.00992859
0.00946064
0.00905373
0.00939961
0.00893166
0.00891131
0.00889097
0.00756851
0.00791439
0.0083213
0.0085451
0.00907408
0.00913511
0.0087282
0.00893166
0.00856544
0.00891131
0.00950133
0.00931822
0.00878924
0.00954202
0.00960306
0.0101117
0.0107017
0.0108848
0.0104779
0.0110883
0.0103558
0.00976582
0.00956237
0.00931822
0.0087282
0.00913511
0.00956237
0.00838233
0.00852475
0.00846371
0.00868751
0.0080568
0.00915546
0.00866717
0.00858579
0.00901304
0.00848406
0.0089927
0.00911477
0.00909442
0.00994893
0.00990824
0.0122887
0.0138349
0.016134
0.0204268
0.0264491
0.0332445
0.0382495
0.0382495
0.0328986
0.0258998
0.0203455
0.014018
0.0110272
0.00950133
0.00905373
0.00730402
0.00799577
0.00638848
0.00728368
0.00740575
0.0069378
0.00708022
0.00683608
0.00573742
0.00712091
0.00734471
0.00687677
0.00708022
0.00630709
0.00663262
0.00661228
0.00685642
0.00712091
0.00724299
0.00622571
0.00596122
0.00634779
0.00577811
0.00663262
0.00598157
0.006714
0.006714
52-8.2.dat
52-8.2.dat
0
0
0
0
0
0
0
7
Casa Info Follows
0
0
0
0
c:\users\gleissnh\nextcloud\flash\matlab\casaxps\res02psmore\01--2.vms
C:\Users\gleissnh\Nextcloud\FLASH\matlab\CasaXPS\coox_new_11.2020updated2022.vms
XPS
52
Al
1486.6
1e+037
1e+037
1e+037
1e+037
1e+037
FAT
1e+037
1e+037
1e+037
1e+037
1e+037
1e+037
1e+037
1e+037
res02psmore

-1
Binding Energy
eV
542.5
-0.2
1
Counts
d
pulse counting
1
1
1e+037
1e+037
1e+037
1e+037
2
ESCAPE DEPTH TYPE
d
1
MFP Exponent
d
0
96
0
1
0.00851701
0.00851701
0.00921385
0.00913643
0.00967842
0.00872348
0.00869767
0.00913643
0.00828473
0.0082073
0.00843958
0.00926547
0.00864605
0.00882672
0.00867186
0.0087751
0.00872348
0.00880091
0.00869767
0.00872348
0.00926547
0.00913643
0.00882672
0.00923966
0.00908481
0.00874929
0.00965261
0.00926547
0.0107624
0.0107624
0.0107624
0.0109947
0.0101688
0.00967842
0.0105301
0.00913643
0.00954937
0.00939452
0.00833634
0.00818149
0.00856863
0.00957518
0.00895576
0.00975585
0.00864605
0.00952356
0.00872348
0.00846539
0.00784597
0.00797502
0.00913643
0.00911062
0.00996232
0.0106075
0.0110721
0.0134207
0.0173179
0.022583
0.0271512
0.034481
0.0381975
0.0366489
0.0344036
0.0265576
0.0188665
0.0155371
0.0121303
0.0084912
0.00805244
0.0070717
0.00787178
0.0067878
0.00717493
0.00704589
0.00683942
0.00642647
0.00632323
0.00745883
0.00642647
0.00614257
0.00681361
0.00725236
0.00714913
0.00686522
0.00727817
0.00655552
0.00647809
0.00632323
0.00619419
0.00632323
0.00634904
0.00655552
0.00640066
0.00570381
0.00663294
0.00663294
53-11.dat
53-11.dat
0
0
0
0
0
0
0
7
Casa Info Follows
0
0
0
0
c:\users\gleissnh\nextcloud\flash\matlab\casaxps\res025psmore\01--2.vms
C:\Users\gleissnh\Nextcloud\FLASH\matlab\CasaXPS\coox_new_11.2020updated2022.vms
XPS
53
Al
1486.6
1e+037
1e+037
1e+037
1e+037
1e+037
FAT
1e+037
1e+037
1e+037
1e+037
1e+037
1e+037
1e+037
1e+037
res025psmore

-1
Binding Energy
eV
542.5
-0.2
1
Counts
d
pulse counting
1
1
1e+037
1e+037
1e+037
1e+037
2
ESCAPE DEPTH TYPE
d
1
MFP Exponent
d
0
96
0
1
0.00840234
0.00840234
0.00852382
0.0092122
0.00907048
0.00896925
0.00846308
0.00860481
0.00858456
0.00900974
0.00917171
0.00888826
0.00856431
0.00915146
0.00886801
0.00872629
0.00854407
0.00870604
0.00909072
0.00892875
0.00870604
0.00892875
0.00923245
0.00945516
0.00913122
0.00939442
0.0100018
0.00996133
0.0106092
0.0104472
0.010427
0.0115811
0.0108319
0.00977911
0.010589
0.00931344
0.00961714
0.00959689
0.00888826
0.00817963
0.00884777
0.00919196
0.00919196
0.00941467
0.00945516
0.00858456
0.00862505
0.00769371
0.00775445
0.00884777
0.00943492
0.00880727
0.010184
0.0107307
0.0108927
0.01314
0.0169869
0.0207933
0.026685
0.032759
0.0374562
0.0355733
0.0331842
0.0284262
0.0202264
0.0148205
0.0117025
0.00953615
0.00844283
0.00757223
0.00732927
0.0068636
0.00637768
0.00688385
0.00706606
0.00694458
0.00672187
0.00674212
0.00639793
0.00666113
0.00664089
0.00690409
0.00682311
0.00688385
0.00629669
0.00643842
0.00696483
0.00710656
0.00653965
0.0062562
0.0062562
0.00672187
0.00629669
0.00639793
0.00698508
0.00698508
53-8.4.dat
53-8.4.dat
0
0
0
0
0
0
0
7
Casa Info Follows
0
0
0
0
c:\users\gleissnh\nextcloud\flash\matlab\casaxps\res02psmore\01--2.vms
C:\Users\gleissnh\Nextcloud\FLASH\matlab\CasaXPS\coox_new_11.2020updated2022.vms
XPS
53
Al
1486.6
1e+037
1e+037
1e+037
1e+037
1e+037
FAT
1e+037
1e+037
1e+037
1e+037
1e+037
1e+037
1e+037
1e+037
res02psmore

-1
Binding Energy
eV
542.5
-0.2
1
Counts
d
pulse counting
1
1
1e+037
1e+037
1e+037
1e+037
2
ESCAPE DEPTH TYPE
d
1
MFP Exponent
d
0
96
0
1
0.00983712
0.00983712
0.00827999
0.00781038
0.00961467
0.00907091
0.00926864
0.00815641
0.00840357
0.00968882
0.00916978
0.00870017
0.00872488
0.00842829
0.00847772
0.00788453
0.00924393
0.00835414
0.00882375
0.00961467
0.00865073
0.0101337
0.00902148
0.00921921
0.0096641
0.00934279
0.00921921
0.0105045
0.0111718
0.0100349
0.0106528
0.0103314
0.0107763
0.0105045
0.00963939
0.00907091
0.00956524
0.00926864
0.00884846
0.00870017
0.00756321
0.00857658
0.00837885
0.00870017
0.00855187
0.00929336
0.00904619
0.00924393
0.00818112
0.00892261
0.00867545
0.00892261
0.0100843
0.0100596
0.0119133
0.012902
0.0172273
0.0209595
0.027188
0.0339603
0.0360612
0.0371487
0.0316864
0.0276576
0.0208112
0.0165353
0.0111224
0.00904619
0.00850243
0.00790924
0.00726662
0.00726662
0.00778566
0.00684644
0.00726662
0.00706888
0.00659927
0.00669814
0.00659927
0.00672286
0.00608023
0.00704417
0.0058825
0.00635211
0.00654984
0.00620381
0.00556119
0.00620381
0.00674757
0.00684644
0.00632739
0.00647569
0.00697002
0.00659927
0.00674757
0.00674757
54-11.25.dat
54-11.25.dat
0
0
0
0
0
0
0
7
Casa Info Follows
0
0
0
0
c:\users\gleissnh\nextcloud\flash\matlab\casaxps\res025psmore\01--2.vms
C:\Users\gleissnh\Nextcloud\FLASH\matlab\CasaXPS\coox_new_11.2020updated2022.vms
XPS
54
Al
1486.6
1e+037
1e+037
1e+037
1e+037
1e+037
FAT
1e+037
1e+037
1e+037
1e+037
1e+037
1e+037
1e+037
1e+037
res025psmore

-1
Binding Energy
eV
542.5
-0.2
1
Counts
d
pulse counting
1
1
1e+037
1e+037
1e+037
1e+037
2
ESCAPE DEPTH TYPE
d
1
MFP Exponent
d
0
96
0
1
0.00882768
0.00882768
0.00864377
0.00956332
0.00897072
0.00856203
0.00827595
0.00952245
0.00796943
0.00897072
0.00897072
0.00933854
0.00897072
0.00831682
0.00827595
0.00950201
0.00878681
0.00935897
0.00868464
0.00880724
0.00892985
0.00939984
0.00899115
0.00835768
0.009972
0.00968592
0.0103194
0.00966549
0.010115
0.0107689
0.0106055
0.0102172
0.0106055
0.0105033
0.0104216
0.00907289
0.00890941
0.00960418
0.00895028
0.00886855
0.00837812
0.00884811
0.00858246
0.0087255
0.00835768
0.00874594
0.00880724
0.00897072
0.00821464
0.00929767
0.00880724
0.00888898
0.00999244
0.0110959
0.0117089
0.013405
0.0177167
0.0214766
0.0270552
0.0332673
0.0373337
0.0385802
0.032879
0.0265648
0.0192901
0.0142632
0.0110346
0.00982896
0.00809204
0.00713162
0.00733596
0.00788769
0.00688641
0.00619163
0.00717249
0.00680467
0.00639598
0.00686597
0.00625294
0.00653902
0.00657989
0.00666163
0.00643685
0.00745857
0.00645728
0.00731553
0.0062325
0.00633468
0.00657989
0.00584425
0.00655945
0.00649815
0.00686597
0.00684554
0.00627337
0.00627337
54-8.6.dat
54-8.6.dat
0
0
0
0
0
0
0
7
Casa Info Follows
0
0
0
0
c:\users\gleissnh\nextcloud\flash\matlab\casaxps\res02psmore\01--2.vms
C:\Users\gleissnh\Nextcloud\FLASH\matlab\CasaXPS\coox_new_11.2020updated2022.vms
XPS
54
Al
1486.6
1e+037
1e+037
1e+037
1e+037
1e+037
FAT
1e+037
1e+037
1e+037
1e+037
1e+037
1e+037
1e+037
1e+037
res02psmore

-1
Binding Energy
eV
542.5
-0.2
1
Counts
d
pulse counting
1
1
1e+037
1e+037
1e+037
1e+037
2
ESCAPE DEPTH TYPE
d
1
MFP Exponent
d
0
96
0
1
0.00865065
0.00865065
0.00966112
0.0088971
0.00879852
0.00887246
0.0083549
0.00963648
0.00887246
0.00867529
0.00865065
0.0080345
0.00946396
0.00902033
0.00874923
0.00946396
0.00796057
0.0080345
0.00884781
0.00800986
0.00892175
0.00904498
0.00879852
0.00857671
0.00953789
0.00882317
0.0100062
0.0100308
0.0107455
0.0104991
0.0109181
0.0107702
0.0111399
0.00998152
0.010228
0.00968577
0.00897104
0.00904498
0.00847813
0.00983364
0.0088971
0.00842884
0.00978435
0.00887246
0.00830561
0.008626
0.00825632
0.00904498
0.0088971
0.00833025
0.00929144
0.00899569
0.0094886
0.0104005
0.0123968
0.0138509
0.0171534
0.0214911
0.0282933
0.0334689
0.038472
0.0368946
0.0342083
0.0264941
0.0198644
0.0143192
0.0115588
0.0100801
0.00756624
0.00704868
0.00731978
0.00704868
0.00719655
0.00707332
0.00672828
0.0071719
0.0060382
0.00623537
0.00682686
0.00744301
0.00687616
0.00564387
0.00658041
0.00645718
0.00628466
0.00648182
0.00623537
0.00606285
0.00658041
0.00589033
0.00586568
0.00628466
0.00638324
0.00702403
0.00707332
0.00707332
55-11.5.dat
55-11.5.dat
0
0
0
0
0
0
0
7
Casa Info Follows
0
0
0
0
c:\users\gleissnh\nextcloud\flash\matlab\casaxps\res025psmore\01--2.vms
C:\Users\gleissnh\Nextcloud\FLASH\matlab\CasaXPS\coox_new_11.2020updated2022.vms
XPS
55
Al
1486.6
1e+037
1e+037
1e+037
1e+037
1e+037
FAT
1e+037
1e+037
1e+037
1e+037
1e+037
1e+037
1e+037
1e+037
res025psmore

-1
Binding Energy
eV
542.5
-0.2
1
Counts
d
pulse counting
1
1
1e+037
1e+037
1e+037
1e+037
2
ESCAPE DEPTH TYPE
d
1
MFP Exponent
d
0
96
0
1
0.0089128
0.0089128
0.00961104
0.00907709
0.00844046
0.00911817
0.00885119
0.00825564
0.00872797
0.00938514
0.00872797
0.00866637
0.00841993
0.00872797
0.00878958
0.0086869
0.00780384
0.0091387
0.00889227
0.00942621
0.00899495
0.00952889
0.00922085
0.00911817
0.00946729
0.00979587
0.00991909
0.00967265
0.0107816
0.0102477
0.0105352
0.010145
0.0109664
0.00991909
0.00903602
0.00954943
0.00946729
0.0101039
0.00899495
0.00895388
0.00829671
0.0086869
0.00893334
0.00922085
0.00897441
0.00848154
0.00833778
0.00907709
0.00883066
0.00946729
0.00872797
0.00956997
0.00897441
0.00979587
0.0112129
0.0139648
0.0169631
0.0212757
0.0280117
0.0324475
0.0380745
0.0365548
0.0333306
0.0266152
0.0193453
0.0146014
0.0118906
0.00961104
0.0082351
0.00768062
0.00753686
0.00646897
0.00685916
0.00698238
0.00661272
0.00690023
0.00630468
0.00677702
0.00704399
0.00679755
0.00694131
0.00651004
0.0064279
0.00667433
0.00673594
0.00694131
0.0066538
0.00646897
0.0055859
0.00636629
0.00677702
0.00671541
0.00696184
0.00605824
0.00685916
0.00685916
55-8.8.dat
55-8.8.dat
0
0
0
0
0
0
0
7
Casa Info Follows
0
0
0
0
c:\users\gleissnh\nextcloud\flash\matlab\casaxps\res02psmore\01--2.vms
C:\Users\gleissnh\Nextcloud\FLASH\matlab\CasaXPS\coox_new_11.2020updated2022.vms
XPS
55
Al
1486.6
1e+037
1e+037
1e+037
1e+037
1e+037
FAT
1e+037
1e+037
1e+037
1e+037
1e+037
1e+037
1e+037
1e+037
res02psmore

-1
Binding Energy
eV
542.5
-0.2
1
Counts
d
pulse counting
1
1
1e+037
1e+037
1e+037
1e+037
2
ESCAPE DEPTH TYPE
d
1
MFP Exponent
d
0
96
0
1
0.0091967
0.0091967
0.00955635
0.00840034
0.00883705
0.00899119
0.00932515
0.00775811
0.00852878
0.00860585
0.00881136
0.00816914
0.00917101
0.0082462
0.00863154
0.00886274
0.00922239
0.00906826
0.00816914
0.00924808
0.00922239
0.00845172
0.00899119
0.00973617
0.00875999
0.00929946
0.00983893
0.00968479
0.00971048
0.009916
0.0112261
0.0104555
0.01025
0.00986462
0.010661
0.00960773
0.00914532
0.00909395
0.00960773
0.00927377
0.00901688
0.00891412
0.00860585
0.00917101
0.00888843
0.00904257
0.00888843
0.00798931
0.0085031
0.00863154
0.0089655
0.00845172
0.0101986
0.0107124
0.0113032
0.0134868
0.0151823
0.0227092
0.0271791
0.0327536
0.0370951
0.0373777
0.0342436
0.0269736
0.0214504
0.0152336
0.0109179
0.00829758
0.0087343
0.00783518
0.00770673
0.00737277
0.00724433
0.00816914
0.00688468
0.00680761
0.00639659
0.00696175
0.00634521
0.00611401
0.00711588
0.00680761
0.00611401
0.00655072
0.00657641
0.00608832
0.0066021
0.00644797
0.00703882
0.00673055
0.00691037
0.00608832
0.00649934
0.00670486
0.00608832
0.00608832
56-11.75.dat
56-11.75.dat
0
0
0
0
0
0
0
7
Casa Info Follows
0
0
0
0
c:\users\gleissnh\nextcloud\flash\matlab\casaxps\res025psmore\01--2.vms
C:\Users\gleissnh\Nextcloud\FLASH\matlab\CasaXPS\coox_new_11.2020updated2022.vms
XPS
56
Al
1486.6
1e+037
1e+037
1e+037
1e+037
1e+037
FAT
1e+037
1e+037
1e+037
1e+037
1e+037
1e+037
1e+037
1e+037
res025psmore

-1
Binding Energy
eV
542.5
-0.2
1
Counts
d
pulse counting
1
1
1e+037
1e+037
1e+037
1e+037
2
ESCAPE DEPTH TYPE
d
1
MFP Exponent
d
0
96
0
1
0.00909661
0.00909661
0.00913844
0.00849017
0.00880385
0.00886658
0.00892932
0.00828105
0.00794647
0.00838561
0.00775826
0.00886658
0.00863655
0.00903388
0.00878294
0.00832288
0.00897114
0.00972396
0.00897114
0.00897114
0.00876202
0.00926391
0.00859473
0.00880385
0.00911752
0.00980761
0.00997491
0.00980761
0.010665
0.0115433
0.011146
0.0116478
0.010665
0.0103513
0.0104141
0.0090757
0.00945211
0.00876202
0.00966123
0.00886658
0.00844835
0.0087202
0.00863655
0.00865747
0.00922208
0.00828105
0.00813467
0.00786282
0.00859473
0.00780008
0.00846926
0.0094312
0.00984944
0.0107068
0.0116269
0.0132371
0.0165412
0.0223547
0.0274362
0.0327896
0.0373484
0.0367419
0.0334797
0.0273526
0.0205563
0.0159975
0.0107068
0.00980761
0.00874111
0.00763279
0.00769552
0.00702635
0.00704726
0.0067545
0.00648264
0.00627353
0.00748641
0.00627353
0.00664994
0.00667085
0.00654538
0.00656629
0.0060435
0.00627353
0.00681723
0.00644082
0.006399
0.00581347
0.00608532
0.00706817
0.00641991
0.00673358
0.00644082
0.00702635
0.00717273
0.00717273
56-9.dat
56-9.dat
0
0
0
0
0
0
0
7
Casa Info Follows
0
0
0
0
c:\users\gleissnh\nextcloud\flash\matlab\casaxps\res02psmore\01--2.vms
C:\Users\gleissnh\Nextcloud\FLASH\matlab\CasaXPS\coox_new_11.2020updated2022.vms
XPS
56
Al
1486.6
1e+037
1e+037
1e+037
1e+037
1e+037
FAT
1e+037
1e+037
1e+037
1e+037
1e+037
1e+037
1e+037
1e+037
res02psmore

-1
Binding Energy
eV
542.5
-0.2
1
Counts
d
pulse counting
1
1
1e+037
1e+037
1e+037
1e+037
2
ESCAPE DEPTH TYPE
d
1
MFP Exponent
d
0
96
0
1
0.00902188
0.00902188
0.00920708
0.00904834
0.00888959
0.00949811
0.00891605
0.00944519
0.00881022
0.00899542
0.00849274
0.00854565
0.00843982
0.00955102
0.00772548
0.00838691
0.00846628
0.00825462
0.00814879
0.00912771
0.00817525
0.00910125
0.00949811
0.00931291
0.00849274
0.00912771
0.00923354
0.00981559
0.0101595
0.0110591
0.0108739
0.0117999
0.0106622
0.00949811
0.00963039
0.00915417
0.00881022
0.0100537
0.0101066
0.00981559
0.00902188
0.00867794
0.00830754
0.00891605
0.00899542
0.00883668
0.00878377
0.00825462
0.00833399
0.00862502
0.00891605
0.00896897
0.00923354
0.00989497
0.0112707
0.014181
0.0165092
0.0227002
0.0277006
0.032701
0.0356377
0.0365373
0.034553
0.0269598
0.0197899
0.0155832
0.0126465
0.00963039
0.00820171
0.00780485
0.007408
0.00642908
0.00711697
0.00661428
0.00788422
0.00693177
0.00640262
0.00613805
0.0066672
0.00672011
0.00621742
0.00674657
0.00627034
0.00732862
0.00642908
0.00653491
0.00738154
0.00645554
0.00627034
0.00687885
0.00637617
0.00711697
0.005556
0.00634971
0.00661428
0.00661428
57-12.dat
57-12.dat
0
0
0
0
0
0
0
7
Casa Info Follows
0
0
0
0
c:\users\gleissnh\nextcloud\flash\matlab\casaxps\res025psmore\01--2.vms
C:\Users\gleissnh\Nextcloud\FLASH\matlab\CasaXPS\coox_new_11.2020updated2022.vms
XPS
57
Al
1486.6
1e+037
1e+037
1e+037
1e+037
1e+037
FAT
1e+037
1e+037
1e+037
1e+037
1e+037
1e+037
1e+037
1e+037
res025psmore

-1
Binding Energy
eV
542.5
-0.2
1
Counts
d
pulse counting
1
1
1e+037
1e+037
1e+037
1e+037
2
ESCAPE DEPTH TYPE
d
1
MFP Exponent
d
0
96
0
1
0.00832101
0.00832101
0.00819773
0.00934829
0.00895792
0.00916338
0.00932774
0.00912229
0.00846483
0.00920447
0.00918393
0.00852646
0.00914283
0.00834155
0.00897847
0.00936884
0.00827991
0.00922502
0.00922502
0.00860865
0.00916338
0.00879356
0.00860865
0.00885519
0.00957429
0.00940993
0.00994412
0.0106016
0.0102112
0.0101701
0.0116083
0.0112179
0.0104578
0.00992357
0.0101085
0.00879356
0.00945102
0.0088141
0.00897847
0.00885519
0.00891683
0.00922502
0.00912229
0.00926611
0.00846483
0.00871137
0.00879356
0.00891683
0.00768409
0.00838264
0.00922502
0.0101085
0.00922502
0.0100879
0.0126767
0.0142382
0.017094
0.0208128
0.0263807
0.033736
0.037085
0.035955
0.0347633
0.0273052
0.0197033
0.0158818
0.011485
0.00928665
0.00830046
0.00776627
0.00690335
0.00749918
0.00686226
0.00612262
0.00673899
0.00727318
0.00678008
0.00756082
0.00657462
0.00544461
0.00671844
0.00684172
0.00626644
0.0064308
0.00632807
0.00636917
0.00686226
0.00649244
0.00653353
0.00591716
0.00657462
0.00628698
0.00583498
0.0064308
0.00645135
0.00645135
57-9.2.dat
57-9.2.dat
0
0
0
0
0
0
0
7
Casa Info Follows
0
0
0
0
c:\users\gleissnh\nextcloud\flash\matlab\casaxps\res02psmore\01--2.vms
C:\Users\gleissnh\Nextcloud\FLASH\matlab\CasaXPS\coox_new_11.2020updated2022.vms
XPS
57
Al
1486.6
1e+037
1e+037
1e+037
1e+037
1e+037
FAT
1e+037
1e+037
1e+037
1e+037
1e+037
1e+037
1e+037
1e+037
res02psmore

-1
Binding Energy
eV
542.5
-0.2
1
Counts
d
pulse counting
1
1
1e+037
1e+037
1e+037
1e+037
2
ESCAPE DEPTH TYPE
d
1
MFP Exponent
d
0
96
0
1
0.00852884
0.00852884
0.0096677
0.00911093
0.00900969
0.00875661
0.00895908
0.00893377
0.00926277
0.0096677
0.00865538
0.0093387
0.00918685
0.00852884
0.00863007
0.00875661
0.00819983
0.00837699
0.00863007
0.00951586
0.00852884
0.00895908
0.00900969
0.00827576
0.00842761
0.00946524
0.00959178
0.0105282
0.0108319
0.0108825
0.0111862
0.0102245
0.0108319
0.0103763
0.010351
0.00906031
0.00890846
0.00890846
0.00885784
0.00916154
0.00845291
0.0093387
0.00868069
0.00926277
0.00835168
0.00860476
0.00855415
0.008706
0.0093387
0.00974363
0.00890846
0.00908562
0.0100473
0.01068
0.0103763
0.0131349
0.0174373
0.0208286
0.0275859
0.0339635
0.0373801
0.0383924
0.0335839
0.0273328
0.0193101
0.014046
0.0116164
0.0101233
0.00842761
0.00802268
0.00703566
0.00635234
0.00756713
0.00647888
0.00665604
0.00693443
0.00640296
0.0071622
0.00670665
0.00688381
0.00574494
0.00660542
0.00711158
0.00630172
0.00602333
0.00650419
0.00617518
0.00670665
0.00665604
0.00620049
0.00574494
0.00658011
0.00647888
0.00675727
0.00614987
0.00614987
58-12.25.dat
58-12.25.dat
0
0
0
0
0
0
0
7
Casa Info Follows
0
0
0
0
c:\users\gleissnh\nextcloud\flash\matlab\casaxps\res025psmore\01--2.vms
C:\Users\gleissnh\Nextcloud\FLASH\matlab\CasaXPS\coox_new_11.2020updated2022.vms
XPS
58
Al
1486.6
1e+037
1e+037
1e+037
1e+037
1e+037
FAT
1e+037
1e+037
1e+037
1e+037
1e+037
1e+037
1e+037
1e+037
res025psmore

-1
Binding Energy
eV
542.5
-0.2
1
Counts
d
pulse counting
1
1
1e+037
1e+037
1e+037
1e+037
2
ESCAPE DEPTH TYPE
d
1
MFP Exponent
d
0
96
0
1
0.00893435
0.00893435
0.0089761
0.00974846
0.00887173
0.00916397
0.00953971
0.00893435
0.00841248
0.00887173
0.00899697
0.0088926
0.00933097
0.0088926
0.00928922
0.00924747
0.00887173
0.00870473
0.0086421
0.00878823
0.00878823
0.00939359
0.00903872
0.00941447
0.00918485
0.00916397
0.00939359
0.0100198
0.0109174
0.0113558
0.0110844
0.0110218
0.0111679
0.0101033
0.0101242
0.00962321
0.00832898
0.00851686
0.0075775
0.00862123
0.00818286
0.00876735
0.00893435
0.00878823
0.00857948
0.00839161
0.0091431
0.0086421
0.00928922
0.00805761
0.00851686
0.00935184
0.00951884
0.0107922
0.0111679
0.0130884
0.0163031
0.0207077
0.0278885
0.0330654
0.0379084
0.0379292
0.0334829
0.0278259
0.019977
0.0142574
0.0108966
0.00972759
0.00845423
0.00663814
0.00693038
0.00743137
0.00636677
0.00718088
0.00688863
0.00640852
0.00697213
0.00695126
0.00682601
0.00653376
0.00659639
0.00645027
0.00657551
0.00659639
0.00634589
0.00743137
0.00730613
0.00684688
0.00672164
0.00630414
0.00632502
0.00622065
0.0056779
0.00655464
0.00619977
0.00619977
58-9.4.dat
58-9.4.dat
0
0
0
0
0
0
0
7
Casa Info Follows
0
0
0
0
c:\users\gleissnh\nextcloud\flash\matlab\casaxps\res02psmore\01--2.vms
C:\Users\gleissnh\Nextcloud\FLASH\matlab\CasaXPS\coox_new_11.2020updated2022.vms
XPS
58
Al
1486.6
1e+037
1e+037
1e+037
1e+037
1e+037
FAT
1e+037
1e+037
1e+037
1e+037
1e+037
1e+037
1e+037
1e+037
res02psmore

-1
Binding Energy
eV
542.5
-0.2
1
Counts
d
pulse counting
1
1
1e+037
1e+037
1e+037
1e+037
2
ESCAPE DEPTH TYPE
d
1
MFP Exponent
d
0
96
0
1
0.00907837
0.00907837
0.00912853
0.00877743
0.00895298
0.00875235
0.00952978
0.00930408
0.00905329
0.0089279
0.009279
0.00905329
0.00900313
0.00815047
0.00937931
0.00887774
0.00845141
0.00890282
0.00900313
0.00897806
0.00915361
0.00902821
0.00970533
0.00968025
0.00902821
0.00945455
0.00885266
0.00957994
0.0100313
0.0113856
0.0101567
0.010558
0.0110345
0.00952978
0.00942947
0.00988088
0.00930408
0.00845141
0.00902821
0.00897806
0.00840125
0.00860188
0.00973041
0.00917868
0.00860188
0.00957994
0.0076489
0.00830094
0.00792476
0.00789969
0.009279
0.00875235
0.009279
0.0109592
0.0119373
0.0136677
0.0172288
0.0210658
0.0274107
0.033605
0.0371661
0.0371912
0.0354107
0.0288401
0.0209655
0.0148213
0.0116865
0.00957994
0.00842633
0.00727273
0.00747335
0.00662069
0.00667085
0.00737304
0.00621944
0.00634483
0.00667085
0.00647022
0.00687147
0.00624451
0.0070721
0.0064953
0.00564263
0.00596865
0.00664577
0.00662069
0.0061442
0.00611912
0.00576803
0.00609404
0.00616928
0.00677116
0.00596865
0.00629467
0.00647022
0.00647022
59-12.5.dat
59-12.5.dat
0
0
0
0
0
0
0
7
Casa Info Follows
0
0
0
0
c:\users\gleissnh\nextcloud\flash\matlab\casaxps\res025psmore\01--2.vms
C:\Users\gleissnh\Nextcloud\FLASH\matlab\CasaXPS\coox_new_11.2020updated2022.vms
XPS
59
Al
1486.6
1e+037
1e+037
1e+037
1e+037
1e+037
FAT
1e+037
1e+037
1e+037
1e+037
1e+037
1e+037
1e+037
1e+037
res025psmore

-1
Binding Energy
eV
542.5
-0.2
1
Counts
d
pulse counting
1
1
1e+037
1e+037
1e+037
1e+037
2
ESCAPE DEPTH TYPE
d
1
MFP Exponent
d
0
96
0
1
0.00846464
0.00846464
0.0091059
0.00897765
0.00820813
0.00818981
0.00901429
0.00912422
0.00866618
0.00930744
0.00938073
0.00831807
0.00861121
0.00879443
0.00864786
0.00873947
0.00828142
0.00872114
0.00853793
0.00954562
0.00872114
0.00916086
0.00961891
0.00866618
0.00954562
0.0097838
0.00985709
0.01059
0.00976548
0.010535
0.0112862
0.00991206
0.0110663
0.0108648
0.00961891
0.00965555
0.00919751
0.00921583
0.0099487
0.00846464
0.00829974
0.008941
0.00903261
0.00870282
0.00866618
0.00872114
0.00829974
0.00901429
0.00835471
0.00787834
0.00815317
0.00890436
0.00941737
0.0108648
0.0117259
0.0136863
0.0174423
0.019934
0.0266398
0.0335288
0.0359472
0.0384573
0.0336753
0.0282704
0.021125
0.014236
0.0122023
0.0091059
0.00769513
0.0080066
0.0074203
0.00747527
0.00679736
0.00764016
0.00731037
0.00681568
0.00676072
0.0069989
0.00639428
0.00643093
0.00633932
0.00621107
0.00659582
0.00760352
0.00617442
0.00646757
0.00654086
0.0067424
0.0065775
0.00663247
0.00606449
0.00643093
0.00650421
0.00670575
0.00643093
0.00643093
59-9.6.dat
59-9.6.dat
0
0
0
0
0
0
0
7
Casa Info Follows
0
0
0
0
c:\users\gleissnh\nextcloud\flash\matlab\casaxps\res02psmore\01--2.vms
C:\Users\gleissnh\Nextcloud\FLASH\matlab\CasaXPS\coox_new_11.2020updated2022.vms
XPS
59
Al
1486.6
1e+037
1e+037
1e+037
1e+037
1e+037
FAT
1e+037
1e+037
1e+037
1e+037
1e+037
1e+037
1e+037
1e+037
res02psmore

-1
Binding Energy
eV
542.5
-0.2
1
Counts
d
pulse counting
1
1
1e+037
1e+037
1e+037
1e+037
2
ESCAPE DEPTH TYPE
d
1
MFP Exponent
d
0
96
0
1
0.00839875
0.00839875
0.00875556
0.00856343
0.00903003
0.00886535
0.00889279
0.00867322
0.00831641
0.0093045
0.00856343
0.00870066
0.00782236
0.00850854
0.00856343
0.00897513
0.00812428
0.00815173
0.00892024
0.00900258
0.00853598
0.00941428
0.00856343
0.00872811
0.00933194
0.00919471
0.0093045
0.00968875
0.0105945
0.0108141
0.0102377
0.0115277
0.0114454
0.00982599
0.0092496
0.00933194
0.00966131
0.00949662
0.00913981
0.00993577
0.00875556
0.00900258
0.00897513
0.00831641
0.00905747
0.00850854
0.00892024
0.00839875
0.00952407
0.00768513
0.00979854
0.00911237
0.00985343
0.0113905
0.0114454
0.0146292
0.0174013
0.0219575
0.0276116
0.0321678
0.0374925
0.0362024
0.0329088
0.027392
0.0207773
0.0146566
0.0105122
0.00982599
0.00801449
0.00798705
0.00768513
0.007493
0.00691662
0.00710874
0.00672449
0.0070813
0.00686172
0.00763024
0.00683428
0.00746555
0.00719109
0.00639513
0.00697151
0.00628534
0.00650491
0.0066147
0.00697151
0.00658725
0.00606576
0.00598342
0.00554427
0.0070264
0.00636768
0.00645002
0.006203
0.006203
60-12.75.dat
60-12.75.dat
0
0
0
0
0
0
0
7
Casa Info Follows
0
0
0
0
c:\users\gleissnh\nextcloud\flash\matlab\casaxps\res025psmore\01--2.vms
C:\Users\gleissnh\Nextcloud\FLASH\matlab\CasaXPS\coox_new_11.2020updated2022.vms
XPS
60
Al
1486.6
1e+037
1e+037
1e+037
1e+037
1e+037
FAT
1e+037
1e+037
1e+037
1e+037
1e+037
1e+037
1e+037
1e+037
res025psmore

-1
Binding Energy
eV
542.5
-0.2
1
Counts
d
pulse counting
1
1
1e+037
1e+037
1e+037
1e+037
2
ESCAPE DEPTH TYPE
d
1
MFP Exponent
d
0
96
0
1
0.00855288
0.00855288
0.00919653
0.00881471
0.00937108
0.00914198
0.00861834
0.00952381
0.00872743
0.00891289
0.00889107
0.00920744
0.00885834
0.00870561
0.00848743
0.0084547
0.00828015
0.00818197
0.00897835
0.00941472
0.00886925
0.00864016
0.00828015
0.00913108
0.00981836
0.0100256
0.00898925
0.0100584
0.0104075
0.0104838
0.0105275
0.0108002
0.0107893
0.0104184
0.0102438
0.0093929
0.00937108
0.00894562
0.00874925
0.0090438
0.00917471
0.00902198
0.00853106
0.00918562
0.00888016
0.00893471
0.00844379
0.00832379
0.00907653
0.00813833
0.00888016
0.00903289
0.00915289
0.0106475
0.0121529
0.013113
0.0159057
0.0210331
0.0273387
0.0333497
0.0381716
0.0371352
0.0333606
0.0268259
0.0199967
0.0152621
0.0111275
0.0102547
0.0081056
0.00782196
0.00754923
0.00708013
0.00660012
0.00662194
0.00706922
0.00679649
0.00706922
0.00629466
0.00662194
0.00726559
0.00689467
0.00699285
0.00662194
0.00650194
0.00637102
0.00711286
0.00688376
0.00641466
0.00660012
0.00606556
0.00649103
0.00615284
0.00650194
0.00649103
0.00634921
0.00634921
60-9.8.dat
60-9.8.dat
0
0
0
0
0
0
0
7
Casa Info Follows
0
0
0
0
c:\users\gleissnh\nextcloud\flash\matlab\casaxps\res02psmore\01--2.vms
C:\Users\gleissnh\Nextcloud\FLASH\matlab\CasaXPS\coox_new_11.2020updated2022.vms
XPS
60
Al
1486.6
1e+037
1e+037
1e+037
1e+037
1e+037
FAT
1e+037
1e+037
1e+037
1e+037
1e+037
1e+037
1e+037
1e+037
res02psmore

-1
Binding Energy
eV
542.5
-0.2
1
Counts
d
pulse counting
1
1
1e+037
1e+037
1e+037
1e+037
2
ESCAPE DEPTH TYPE
d
1
MFP Exponent
d
0
96
0
1
0.00810487
0.00810487
0.00865214
0.00930366
0.00852184
0.00888669
0.00909517
0.0092776
0.00860002
0.0094079
0.00935578
0.00925154
0.00833941
0.00833941
0.00852184
0.00919942
0.00904305
0.0086782
0.00815699
0.0084176
0.00906911
0.00880851
0.00815699
0.00901699
0.00974669
0.00964245
0.0105025
0.0109715
0.0100073
0.0115449
0.0106849
0.0103982
0.0100594
0.0101115
0.0094079
0.00969457
0.00891275
0.00909517
0.0094079
0.00935578
0.0095382
0.00935578
0.00896487
0.00820911
0.0085479
0.00880851
0.00862608
0.00784426
0.00951214
0.0084176
0.00899093
0.0104764
0.00985093
0.0110758
0.0118055
0.0136037
0.0164964
0.0211613
0.0280413
0.0339049
0.0370062
0.0373189
0.033514
0.0271813
0.0189722
0.0152194
0.0111279
0.00977275
0.00763578
0.00753153
0.00763578
0.00693214
0.0070885
0.00750547
0.00677577
0.00628062
0.00661941
0.00651517
0.00672365
0.00591577
0.0062285
0.0069582
0.00667153
0.00641092
0.00659335
0.00685396
0.00591577
0.00617638
0.00638486
0.00625456
0.00596789
0.00638486
0.00750547
0.00646305
0.00643699
0.00643699
61-13.dat
61-13.dat
0
0
0
0
0
0
0
7
Casa Info Follows
0
0
0
0
c:\users\gleissnh\nextcloud\flash\matlab\casaxps\res025psmore\01--2.vms
C:\Users\gleissnh\Nextcloud\FLASH\matlab\CasaXPS\coox_new_11.2020updated2022.vms
XPS
61
Al
1486.6
1e+037
1e+037
1e+037
1e+037
1e+037
FAT
1e+037
1e+037
1e+037
1e+037
1e+037
1e+037
1e+037
1e+037
res025psmore

-1
Binding Energy
eV
542.5
-0.2
1
Counts
d
pulse counting
1
1
1e+037
1e+037
1e+037
1e+037
2
ESCAPE DEPTH TYPE
d
1
MFP Exponent
d
0
96
0
1
0.00800372
0.00800372
0.00893394
0.00901145
0.00897269
0.00862386
0.00926339
0.00920525
0.00901145
0.00889518
0.00897269
0.00939904
0.00808124
0.00932152
0.00872076
0.00885642
0.00949594
0.00784869
0.0082169
0.00864324
0.0087789
0.00852697
0.00926339
0.00947656
0.00848821
0.00945718
0.00976725
0.00885642
0.0101742
0.010775
0.0111626
0.0110851
0.010368
0.0106975
0.0101936
0.00976725
0.00996105
0.00852697
0.00874014
0.00839131
0.00833317
0.0087789
0.00889518
0.00961222
0.00899207
0.00924401
0.00910835
0.00912773
0.00854635
0.00899207
0.00908897
0.00959284
0.00955408
0.0111238
0.0122672
0.01343
0.0158718
0.020736
0.0263367
0.0338172
0.0376349
0.0376931
0.0353288
0.027732
0.0212011
0.0147478
0.01093
0.00901145
0.00817814
0.00788744
0.00722854
0.00705413
0.00711227
0.00697661
0.00647274
0.00693785
0.00668592
0.00625957
0.00610453
0.00711227
0.00625957
0.00664716
0.00695723
0.00701537
0.00560067
0.00664716
0.00643398
0.00620143
0.00591074
0.00691847
0.00589136
0.00645336
0.00639522
0.00674406
0.00612391
0.00612391
61-10.dat
61-10.dat
0
0
0
0
0
0
0
7
Casa Info Follows
0
0
0
0
c:\users\gleissnh\nextcloud\flash\matlab\casaxps\res02psmore\01--2.vms
C:\Users\gleissnh\Nextcloud\FLASH\matlab\CasaXPS\coox_new_11.2020updated2022.vms
XPS
61
Al
1486.6
1e+037
1e+037
1e+037
1e+037
1e+037
FAT
1e+037
1e+037
1e+037
1e+037
1e+037
1e+037
1e+037
1e+037
res02psmore

-1
Binding Energy
eV
542.5
-0.2
1
Counts
d
pulse counting
1
1
1e+037
1e+037
1e+037
1e+037
2
ESCAPE DEPTH TYPE
d
1
MFP Exponent
d
0
96
0
1
0.00960037
0.00960037
0.00878114
0.00855073
0.00839712
0.00896034
0.00839712
0.00890914
0.00931876
0.00926756
0.00911395
0.00924195
0.00852513
0.00870433
0.00824352
0.00926756
0.00885794
0.00883234
0.00855073
0.00839712
0.00862753
0.00880674
0.00919075
0.00885794
0.00916515
0.00924195
0.00939556
0.0102916
0.0105988
0.011034
0.0115204
0.0111364
0.0103684
0.00983078
0.0100868
0.00906275
0.00931876
0.00878114
0.00824352
0.00942116
0.00888354
0.00931876
0.00921635
0.00852513
0.00913955
0.00898595
0.0079107
0.00847393
0.00893474
0.00826912
0.00806431
0.00936996
0.0103684
0.0100612
0.0114436
0.014439
0.0169735
0.0230409
0.0287243
0.032334
0.0387599
0.0386319
0.0330509
0.0271114
0.0196104
0.0157446
0.0109828
0.00839712
0.00890914
0.00732188
0.00680986
0.00698907
0.00693787
0.00750109
0.00729628
0.00632344
0.00634904
0.00668186
0.00609303
0.00696347
0.00657945
0.00570902
0.00629784
0.00604183
0.00588823
0.00601623
0.00552981
0.00704027
0.00742429
0.00560662
0.00634904
0.00678426
0.00670746
0.00599063
0.00629784
0.00629784
62-13.25.dat
62-13.25.dat
0
0
0
0
0
0
0
7
Casa Info Follows
0
0
0
0
c:\users\gleissnh\nextcloud\flash\matlab\casaxps\res025psmore\01--2.vms
C:\Users\gleissnh\Nextcloud\FLASH\matlab\CasaXPS\coox_new_11.2020updated2022.vms
XPS
62
Al
1486.6
1e+037
1e+037
1e+037
1e+037
1e+037
FAT
1e+037
1e+037
1e+037
1e+037
1e+037
1e+037
1e+037
1e+037
res025psmore

-1
Binding Energy
eV
542.5
-0.2
1
Counts
d
pulse counting
1
1
1e+037
1e+037
1e+037
1e+037
2
ESCAPE DEPTH TYPE
d
1
MFP Exponent
d
0
96
0
1
0
0
0
0
0
0
0
0
0
0
0
0.0588235
0
0.0588235
0
0
0
0
0
0
0
0
0.0588235
0
0.0588235
0
0
0
0
0
0
0
0.0588235
0
0
0.117647
0.0588235
0
0
0
0.0588235
0
0
0
0
0
0
0
0
0
0
0
0
0
0
0
0
0
0
0
0.0588235
0
0.0588235
0
0.0588235
0
0
0.0588235
0
0
0
0
0
0
0
0
0.0588235
0
0
0
0
0
0.0588235
0
0
0
0
0
0
0.0588235
0
0
0.0588235
0
0
0
62-10.2.dat
62-10.2.dat
0
0
0
0
0
0
0
7
Casa Info Follows
0
0
0
0
c:\users\gleissnh\nextcloud\flash\matlab\casaxps\res02psmore\01--2.vms
C:\Users\gleissnh\Nextcloud\FLASH\matlab\CasaXPS\coox_new_11.2020updated2022.vms
XPS
62
Al
1486.6
1e+037
1e+037
1e+037
1e+037
1e+037
FAT
1e+037
1e+037
1e+037
1e+037
1e+037
1e+037
1e+037
1e+037
res02psmore

-1
Binding Energy
eV
542.5
-0.2
1
Counts
d
pulse counting
1
1
1e+037
1e+037
1e+037
1e+037
2
ESCAPE DEPTH TYPE
d
1
MFP Exponent
d
0
96
0
1
0.00848096
0.00848096
0.00966561
0.0081848
0.00907329
0.00899252
0.00961176
0.00936945
0.00888482
0.00928868
0.00861558
0.00904636
0.00869635
0.0087502
0.00850789
0.00896559
0.00907329
0.00807711
0.00923483
0.00858866
0.00963868
0.00823865
0.00936945
0.00904636
0.00953099
0.00950407
0.0104464
0.00982715
0.0101233
0.0118734
0.0109579
0.0116041
0.0100964
0.00942329
0.0102041
0.00950407
0.00939637
0.00918098
0.00858866
0.00923483
0.00799634
0.00896559
0.0088579
0.00953099
0.00866943
0.009881
0.00837327
0.00802326
0.00850789
0.00864251
0.00893867
0.00928868
0.00899252
0.0109849
0.0107964
0.0136234
0.0155619
0.0211082
0.0277314
0.0326046
0.0358085
0.0361585
0.0341931
0.0280814
0.0204351
0.0146196
0.0112541
0.00912713
0.00840019
0.00791557
0.00627322
0.00713478
0.00683862
0.0077271
0.00656938
0.00700016
0.00584244
0.00665015
0.00761941
0.00675785
0.00621937
0.00667708
0.00718863
0.0061386
0.00678477
0.00654246
0.00630015
0.00635399
0.00635399
0.00616553
0.00640784
0.00713478
0.00619245
0.00753864
0.00656938
0.00656938
63-10.4.dat
63-10.4.dat
0
0
0
0
0
0
0
7
Casa Info Follows
0
0
0
0
c:\users\gleissnh\nextcloud\flash\matlab\casaxps\res02psmore\01--2.vms
C:\Users\gleissnh\Nextcloud\FLASH\matlab\CasaXPS\coox_new_11.2020updated2022.vms
XPS
63
Al
1486.6
1e+037
1e+037
1e+037
1e+037
1e+037
FAT
1e+037
1e+037
1e+037
1e+037
1e+037
1e+037
1e+037
1e+037
res02psmore

-1
Binding Energy
eV
542.5
-0.2
1
Counts
d
pulse counting
1
1
1e+037
1e+037
1e+037
1e+037
2
ESCAPE DEPTH TYPE
d
1
MFP Exponent
d
0
96
0
1
0.00858211
0.00858211
0.00905597
0.00839783
0.00926657
0.00876639
0.00931922
0.00887169
0.0092929
0.00892434
0.00871374
0.0100037
0.00850313
0.00808192
0.00926657
0.00860843
0.00879271
0.00895067
0.00818723
0.00852946
0.00863476
0.00924025
0.00963513
0.00974043
0.00863476
0.00889802
0.0092929
0.00931922
0.0103986
0.0106618
0.0104775
0.0106881
0.0112936
0.0106618
0.00879271
0.00955615
0.00831885
0.00971411
0.00945085
0.00858211
0.00884536
0.0082662
0.00926657
0.0092929
0.00913494
0.00902964
0.0092929
0.00874006
0.00874006
0.00895067
0.00868741
0.00897699
0.0103459
0.0103196
0.0131364
0.012294
0.0164008
0.0235876
0.0271942
0.0329332
0.0365135
0.0383562
0.032275
0.0264834
0.0211657
0.0157163
0.0107408
0.00931922
0.0081609
0.00810825
0.00739746
0.00647607
0.00637077
0.00634444
0.0066077
0.00702891
0.0069236
0.0068183
0.00634444
0.00629179
0.00734481
0.00702891
0.00721318
0.00631812
0.00621282
0.00697625
0.006713
0.00644974
0.00600221
0.00687095
0.00689728
0.00655505
0.00634444
0.00623914
0.00563365
0.00563365
64-10.6.dat
64-10.6.dat
0
0
0
0
0
0
0
7
Casa Info Follows
0
0
0
0
c:\users\gleissnh\nextcloud\flash\matlab\casaxps\res02psmore\01--2.vms
C:\Users\gleissnh\Nextcloud\FLASH\matlab\CasaXPS\coox_new_11.2020updated2022.vms
XPS
64
Al
1486.6
1e+037
1e+037
1e+037
1e+037
1e+037
FAT
1e+037
1e+037
1e+037
1e+037
1e+037
1e+037
1e+037
1e+037
res02psmore

-1
Binding Energy
eV
542.5
-0.2
1
Counts
d
pulse counting
1
1
1e+037
1e+037
1e+037
1e+037
2
ESCAPE DEPTH TYPE
d
1
MFP Exponent
d
0
96
0
1
0.0092567
0.0092567
0.00900585
0.00953265
0.00860447
0.0090811
0.00910619
0.00883024
0.00963299
0.00875499
0.00968316
0.00938213
0.00900585
0.00895567
0.0089055
0.00865464
0.00913127
0.0085543
0.00822818
0.00940722
0.0083787
0.00878007
0.00893059
0.00905602
0.00958282
0.00903093
0.0099842
0.0090811
0.0101598
0.0114392
0.0108622
0.00995911
0.0110127
0.00940722
0.00995911
0.00940722
0.00918145
0.0092567
0.00875499
0.00903093
0.00797732
0.00880516
0.00918145
0.0082031
0.00875499
0.00867973
0.00880516
0.00898076
0.00810275
0.00903093
0.00943231
0.00920653
0.00968316
0.0100093
0.011966
0.0133206
0.017234
0.0199182
0.0261646
0.0333643
0.0373028
0.0378296
0.0313323
0.0261646
0.0205705
0.0142739
0.0117402
0.00975842
0.00883024
0.0073
0.00817801
0.00714949
0.00732509
0.00679828
0.00622131
0.00709932
0.00709932
0.00632165
0.00629657
0.00765121
0.00732509
0.00684846
0.00682337
0.00709932
0.00692371
0.00662268
0.00692371
0.00632165
0.00724983
0.00614605
0.00607079
0.00581993
0.00664777
0.00624639
0.00632165
0.00632165
65-10.8.dat
65-10.8.dat
0
0
0
0
0
0
0
7
Casa Info Follows
0
0
0
0
c:\users\gleissnh\nextcloud\flash\matlab\casaxps\res02psmore\01--2.vms
C:\Users\gleissnh\Nextcloud\FLASH\matlab\CasaXPS\coox_new_11.2020updated2022.vms
XPS
65
Al
1486.6
1e+037
1e+037
1e+037
1e+037
1e+037
FAT
1e+037
1e+037
1e+037
1e+037
1e+037
1e+037
1e+037
1e+037
res02psmore

-1
Binding Energy
eV
542.5
-0.2
1
Counts
d
pulse counting
1
1
1e+037
1e+037
1e+037
1e+037
2
ESCAPE DEPTH TYPE
d
1
MFP Exponent
d
0
96
0
1
0.00926094
0.00926094
0.00892371
0.00897559
0.00871618
0.0100392
0.00952035
0.00884588
0.00902747
0.00874212
0.00853459
0.00915718
0.0070819
0.00819736
0.00814548
0.00832706
0.00881994
0.00962411
0.00900153
0.00887183
0.00915718
0.00915718
0.009676
0.00944253
0.00861242
0.00965006
0.00993541
0.0106618
0.0105839
0.0109212
0.0107136
0.010999
0.00949441
0.00975382
0.00931282
0.00913124
0.00894965
0.00905341
0.00972788
0.00835301
0.00861242
0.00874212
0.00863836
0.00853459
0.00944253
0.00869024
0.00835301
0.00863836
0.00827518
0.00887183
0.00902747
0.00892371
0.00957223
0.0101948
0.0126592
0.0136709
0.0160056
0.0208825
0.0262264
0.0334898
0.0385224
0.0383149
0.0337493
0.0264598
0.0195076
0.0144232
0.0111546
0.00954629
0.00907935
0.00770448
0.00760072
0.00643337
0.00692625
0.00775636
0.0070819
0.00705595
0.00687437
0.00578485
0.0070819
0.00695219
0.00643337
0.0067706
0.00599237
0.00697813
0.00671872
0.00669278
0.00687437
0.00752289
0.0057589
0.00588861
0.00710784
0.00581079
0.00622584
0.00570702
0.00684843
0.00684843
66-11.dat
66-11.dat
0
0
0
0
0
0
0
7
Casa Info Follows
0
0
0
0
c:\users\gleissnh\nextcloud\flash\matlab\casaxps\res02psmore\01--2.vms
C:\Users\gleissnh\Nextcloud\FLASH\matlab\CasaXPS\coox_new_11.2020updated2022.vms
XPS
66
Al
1486.6
1e+037
1e+037
1e+037
1e+037
1e+037
FAT
1e+037
1e+037
1e+037
1e+037
1e+037
1e+037
1e+037
1e+037
res02psmore

-1
Binding Energy
eV
542.5
-0.2
1
Counts
d
pulse counting
1
1
1e+037
1e+037
1e+037
1e+037
2
ESCAPE DEPTH TYPE
d
1
MFP Exponent
d
0
96
0
1
0.0081493
0.0081493
0.00837567
0.00907993
0.009256
0.00892902
0.00855174
0.00907993
0.0086775
0.00902963
0.00950752
0.00875296
0.00860204
0.00920569
0.00880326
0.00910509
0.00862719
0.00852659
0.00857689
0.0087278
0.00887872
0.00855174
0.00907993
0.00955782
0.00940691
0.00910509
0.00996026
0.0100106
0.0106645
0.0104885
0.010086
0.0114191
0.0110418
0.010086
0.0110418
0.00945722
0.00975904
0.00955782
0.00920569
0.00840083
0.00857689
0.00905478
0.00920569
0.00910509
0.00950752
0.00860204
0.0086775
0.00792293
0.00792293
0.00895417
0.00943206
0.00877811
0.0103124
0.0107903
0.0106142
0.0133055
0.0169023
0.0209015
0.0262589
0.0322451
0.0370995
0.03554
0.0333015
0.0283213
0.0205493
0.0145883
0.0117209
0.00938176
0.00852659
0.00762111
0.00724383
0.00681624
0.00648926
0.00681624
0.00714322
0.00714322
0.00648926
0.00674078
0.0063635
0.00653956
0.00696715
0.00671563
0.00689169
0.00661502
0.0063635
0.00653956
0.00711806
0.00691685
[truncated: 18,295 more chars]
